# Supplementary material for: Relative Weight of Organic Waste Origin on Compost and Digestate 16S rRNA Gene Bacterial Profilings and Related Functional Inferences
Source: Front Microbiol. 2021 May 14;12:667043. doi: 10.3389/fmicb.2021.667043 (PMC8160089; doi:10.3389/fmicb.2021.667043)
Supplement: Supplementary file 2 [file Table_1.XLS]

## Sheet: Supplementary Table S1
Supplementary Table S1. Contents in nonylphenol (NPs), polycyclic aromatic hydrocarbons (HAPs) and trace elements of the raw organic wastes, digestates and composts analysed in this study.
Samples codesa	Nonylphenol :NP (A2)	Nonylphenol : NP1EO (A4)	Nonylphenol :NP2EO (A5)	Fluorene (H4)	Phenanthrene (H5)	Anthracene (H6)	Fluoranthene (H7)	Pyrene (H8)	Benzo-a-anthracene (H9)	Chrysene (H10)	Benzo-b-Fluoranthene (H11)	Benzo-k-fluoranthene (H12)	Benzo-a-pyrene (H13)	Indeno(123cd)Pyrene (H14)	Di-BenzoAnthracene (H15)	Benzo(g,h,i)Perylene (H16)	Na	P	S	K	Al	Mg	Ca	Mn	Fe	As	Cd	Cr	Cu	Ni	Pb	Zn	Ti	V	Ga	Mo	Ag	Ce	Co
Agri-1-C	0	0	0.865742	0.00339691	0.0259639	0	0.00465916	0	0.0036046	0.00584717	0	0.00163753	0.00620352	0	0.000637692	0.00770722	18495	17479	7525	100879	9432	6596	33221	577	4396	2	0.9	17	328	13	7	1241	326	13	3	10	0.1	10	2.6
Agri-1-LD	0	0	0	0	0	0	0	0	0	0	0	0	0	0	0	0	4667	42275	6568	16320	13073	26856	59117	909	8957	2.9	0.3	26	218	15	8	697	852	23	3.8	5	0	13	2.7
Agri-1-OW	0	1.19045	10.4909	0.00675956	0.146859	0	0	0.0320151	0.0319921	0.00179072	0	0	0.00337831	0	0.000487438	0.00447461	11092	13725	2754	49251	3747	7694	17546	302	2111	0.6	0.2	5	81	5	2	398	217	6	1.2	4	0.4	4	1.2
Agri-1-D	0	1.88701	1.87898	0.0119707	0.0523804	0.0628959	0	0.0902323	0.00333542	0.00458087	0	0	0.00600296	0	0.000832233	0.00609125	17269	16271	5000	86143	6206	9534	23033	407	3133	1.1	0.4	10	154	8	5	723	202	10	2	7	0	7	1.9
Agri-1-SD	0	0	0	0.00870329	0.0415962	0.00207972	0.0226432	0.10502	0.00662508	0.00632254	0	0.00242167	0.00862595	0	0.00084716	0.0105056	3121	34509	4613	12150	8274	22841	39515	609	5340	1.2	0.2	17	132	9	5	547	560	15	2.6	3	0.1	9	1.6
Agri-2-OW	0	0	1.83001	0.0042845	0.00680038	0.00226096	0.00271158	0.00513023	0.0318893	0.0138845	0	0.0112553	0.000954374	0	0.000436426	0.00137723	2473	5267	6178	34612	897	3213	11685	193	421	0	0	6	10	2	0	70	6	1	0.4	2	0.2	2	0.2
Agri-2-D	0.720496	0	21.6742	0.00643504	0.0332728	0.00234051	0.0117136	0	0.00760706	0.010118	0	0.00374376	0.0102586	0	0.00112591	0.0105829	10342	12317	6916	43658	8154	4968	28916	559	3741	1.2	0.1	11	60	8	4	244	217	6	3.5	3	0.1	13	1.6
Agri-3-C	0	1.57901	0	0.00384023	0.0222935	0	0.0151097	0.0424858	0	0.0015247	0	0	0.00189744	0	0	0.00210656	3490	5143	5289	41374	724	3619	11593	169	1645	0	0.1	5	23	3	2	116	15	2	0.3	2	0.2	1	1.1
Agri-3-OW	0	0.796284	0	0.00256315	0.00970061	0	0.00391404	0	0.000557187	0.00243228	0	0.00165661	0.0043732	0	0	0.00398522	2331	4786	6878	40396	537	3657	12694	146	1272	0	0	3	22	2	1	83	2	1	0.2	1	0.2	0.6	0.9
Central-1-LD	0	1.65827	0	0.0417506	0.201764	0.0167592	0.0893175	0.00866851	0.0516114	0.0690855	0.0605179	0.0261696	0.0616692	0.0309845	0.00708695	0.0763805	5912	19706	7567	37372	4671	4880	38854	305	38024	1.9	1	59	249	21	22	663	722	46	2.5	6	1.3	7	4.4
Central-1-OW	0	8.4012	0	0.009447	0.0472282	0.00215533	0.00703257	0.00892228	0.0322044	0.0257793	0	0.00836937	0.0239979	0.00545872	0.00232319	0.0229073	4260	13130	4142	28624	2687	4412	24556	226	18131	1.4	0.4	18	115	9	10	325	426	20	1.3	3	1.2	5	2.3
Central-1-D	0	5.54903	0	0.0343227	0.149211	0.0101018	0.14244	0.127462	0.0350488	0.053737	0.0476156	0.0206906	0.0511606	0.0247932	0.00548652	0.0601391	6336	21220	8458	41114	5494	5143	42454	327	40605	2.1	1	34	266	16	23	701	777	49	2.8	5	1.3	8	4.7
Central-1-SD	0	4.27305	0	0.0254039	0.122194	0.00862357	0.0567567	0.0803947	0.0329993	0.0374656	0.0289113	0.0127572	0.0355045	0.0128477	0.00317068	0.0509579	1492	8602	7552	10457	1549	2981	15875	114	14194	0.7	0.1	14	64	5	8	178	130	21	0.9	2	0.4	2	1.8
Central-2-LD	0	0	0	0	0	0	0	0	0	0	0	0	0	0	0	0	120957	35932	2080	90708	0	296	2995	26	1355	0.1	0	7	6	14	0	48	2	2	0	6	0.3	0	2.7
Central-2-OW	0	176.717	0	0.00847367	0.0348418	0	0	0.0919465	0	0	0	0.00989912	0.0149565	0	0	0	16993	16453	4583	12343	1738	3068	12831	222	18103	0.2	0	21	73	16	8	533	72	8	0.7	3	0.1	1.8	1.6
Central-2-D	0	39.0407	0	0.0141573	0.0139171	0	0.0260067	0.0779567	0.00197198	0.00423943	0	0.00910043	0	0	0	0.0110802	38321	32070	7764	31057	2787	6296	21603	398	27890	0.8	0.2	28	139	14	11	840	94	12	1	5	0	2	1.9
Central-2-SD	0	39.5687	0	0.0232682	0.0284026	0.00244791	0.0268913	0.1549	0.00526499	0.00623424	0	0	0.00783117	0	0	0.0129952	10790	27432	6141	8809	3298	7244	27385	487	32961	0.4	0.2	30	172	14	13	995	64	14	1.3	5	0.1	4	1.8
Central-3-OW	0	0.402635	0	0.00338929	0.139358	0.0346783	0.110174	0.0244636	0.166882	0.357888	0.166845	0	0.10871	0.0219072	0.0232511	0.173007	14316	5624	2016	15786	5661	2953	33023	158	2788	1	0	14	14	4	6	64	203	11	1.6	1	0	6	0.9
Central-3-D	0	0.315139	0	0	0	0	0	0	0	0	0	0	0	0	0	0	27742	14362	9839	61574	5817	4844	26490	796	9054	1.6	0	41	55	19	5	201	550	38	1.9	4	0.5	8	2.6
Urban-1-C	1.8885	1.85592	0.475325	0.0865259	0.410102	0.074416	0.27681	0.231024	0.12778	0.168735	0.160107	0.0621242	0.130491	0.0925992	0.0190103	0.140179	4019	17544	7907	16780	22031	5025	27462	683	37711	37.8	0.9	60	180	23	53	423	1277	36	7.5	5	2.5	24	8.1
Urban-1-OW	2.0064	29.5981	0	0.0680901	0.261885	0.0157665	0.0869708	0.207831	0.0717214	0.0783912	0.0224878	0.00600086	0.0208496	0.0105382	0.00378652	0.0299303	4088	33795	3755	10567	12872	5681	21630	892	49284	69.8	1.4	76	329	23	110	701	1741	36	5.1	9	5.6	19	7.7
Urban-1-D	3.96907	18.9264	0	0.223401	0.393785	0.0903749	0.0853087	0.0331991	0.10355	0.101829	0.0274375	0.00905537	0.0339538	0.0156567	0.00455111	0.0404755	4568	39208	3589	11516	14809	6727	24575	971	56729	74.9	1.6	93	385	31	113	822	1973	43	6	10	7.8	20	8.5
Urban-1-SD	2.74274	36.465	0	0.0787699	0.254529	0.0193062	0.0415271	0.00900102	0.101711	0.0921933	0.0213935	0.00810133	0.035735	0.0144148	0.00450513	0.0455424	1909	38920	8169	5480	15743	5394	21848	997	87795	113.5	1.5	96	370	30	107	807	1355	49	6.4	9	6.8	18	9.9
Urban-2-DD	0	36.5825	4.43975	0.0123791	0.13654	0.00567933	0.0600815	0.234014	0.0345774	0.0426748	0	0.00405645	0.0304315	0.00657942	0.00583819	0.073394	1704	36860	7643	2917	10682	7662	37654	299	48656	1.8	0.5	90	237	43	13	645	2259	48	3.5	9	3.8	10	4.4
Urban-2-LD	2.38115	7.29036	2.5511	0.0162258	0.16656	0.00696835	0.0274926	0.0958039	0.0318812	0.0449844	0.0219663	0.0135985	0.0333035	0.0138659	0.00756937	0.0663969	5026	43006	5228	9759	10697	8251	39868	294	48614	1.4	0.5	78	253	40	15	694	2439	53	3.6	10	5.6	10	4.9
Urban-2-OW	0	20.1023	1.11524	0.0140257	0.117437	0.00731892	0.0215294	0.0667019	0.025319	0.0264185	0.0313603	0.0106018	0.0203509	0	0.00116147	0.0458427	2715	20740	3874	3180	8135	4525	24690	190	30632	0.8	0.8	51	171	25	11	475	1802	40	2.8	6	2.5	8	3.6
Urban-2-SD	0	30.9896	2.85429	0.0171295	0.15152	0.00693187	0.0317802	0	0.0409726	0.0490032	0	0.00640466	0.0337533	0.0109321	0.00733943	0.0672946	1845	40007	8331	3232	10971	8188	40785	301	52199	2.1	0.5	78	255	38	14	696	2237	52	3.7	9	4.3	10	4.5
Urban-3-C	0.705664	0.975431	0.261665	0.153447	0	0.157784	0	0	0	0	0	0	0	0	0	0	4175	21422	9270	15178	25560	6512	58694	339	10642	6.6	0.4	47	194	28	36	452	1401	24	5.7	5	1.2	18	5.1
Urban-3-OW	1.21941	2.17536	0	0	0.193153	0.0299663	0.0949828	0	0.12739	0.30864	0.135185	0	0.142808	0.0226493	0.019795	0.154076	1465	27389	1626	6339	21383	4495	16864	87	5228	2.6	0.6	33	325	32	25	566	1295	10	3.9	8	1.7	6	2.5
The concentrations of all the elements are expressed by mg/kg of dry matter. aSee table 1 for samples codes.

## Sheet: Supplementary Table S2
Supplementary Table S2. Physical-chemical parameters mean according to treatment (A) and origin (B) of samples.
(A) Treatment	[Corg] %	pH	[Ntotal] %	C/N	[P] g/kg	[Fe] g/kg	[Zn] mg/kg
Compost	33.75 ± 3.68	7.52 ± 0.70	2.96 ± 0.34	12.13 ± 2.97	21.60 ± 8.91	14.74 ± 9.12	422.00 ± 137.50
Digestate	38.10 ± 0.99	7.43 ± 0.28	3.84 ± 0.32	11.21 ± 1.36	27.37 ± 2.97	29.67 ± 6.54	627.81 ± 82.33
OW	46.82 ± 1.91	6.48 ± 0.52	4.20 ± 0.78	13.84 ± 2.25	15.66 ± 3.60	14.22 ± 5.92	357.22 ± 84.12
(B) Origin	[Corg] %	pH	[Ntotal] %	C/N	[P] g/kg	[Fe] g/kg	[Zn] mg/kg
Agri	41.03 ± 2.07	8.19 ± 0.46	2.97 ± 0.27	14.97 ± 1.95	16.86 ± 4.69	3.45 ± 0.92	457.67 ± 137.27
Central	41.25 ± 2.45	7.06 ± 0.39	3.11 ± 0.24	14.17 ± 1.84	19.45 ± 3.30	20.31 ± 4.69	454.80 ± 112.57
Urban	38.43 ± 2.23	6.29 ± 0.20	5.32 ± 0.55	7.61 ± 0.54	31.89 ± 3.10	42.75 ± 7.89	628.10 ± 47.73
All the values are expressed as mean ± SD (Standard deviation). The concentrations of all the elements are expressed on a dry matter (DM) basis.

## Sheet: Supplementary Table S3
Supplementary Table S3. Primers and probes used in this study.
Name	Sequence (5' - 3')	Tm(°C)	Amplicon size (bp)	Target	Reference
V5-V6 region of the 16S rRNA genes
799F	AACMGGATTAGATACCCKG				(Chelius and Triplett, 2001)
1193R	ACGTCATCCCCACCTTCC				(Bodenhausen et al., 2013)
BoBac (bovine cluster of Bacteroides)
BoBac367f	GAAG(G/A)CTGAACCAGCCAAGTA	57	100	rrnS	(Layton et al., 2006)
BoBac467r	GCTTATTCATACGGTACATACAAG
BoBac402Bhqf	FAMa -TGAAGGATGAAGGTTCTATGGATTGTAAACTT- BHQ-1
Pig-2-Bac (Pig-specific Bacteroidales)
18 Pig-2-Bac41F	GCATGAATTTAGCTTGCTAAATTTGAT	60	116	rrnS	(Mieszkin et al., 2009)
19 Pig-2-Bac163Rm	ACCTCATACGGTATTAATCCGC
20 Pig-2Bac113	FAM-TCCACGGGATAGCC-BHQ1
HF183 (human cluster of Bacteroides)
HF183F	ATCATGAGTTCACATGTCCG	60	82	rrnS	(Seurinck et al., 2005)
HF183R	TACCCCGCCTACTATCTAATG
AllBac (all Bacteroides)
AllBac296F	GAGAGGAAGGTCCCCCAC	60	106	rrnS	(Layton et al., 2006)
AllBac467R	CGCTACTTGGCTGGTTCAG
AllBac375Bhqr	FAM-CCATTGACCAATATTCCTCACTGCTGCCT-BHQ1
aFAM: 6-carboxyfluoresceine; BHQ1: Black Hole Quencher1
Bodenhausen, N., Horton, M. W., and Bergelson, J. (2013). Bacterial Communities Associated with the Leaves and the Roots of Arabidopsis thaliana. PLOS ONE 8, e56329. doi:10.1371/journal.pone.0056329. Chelius, M. K., and Triplett, E. W. (2001). The Diversity of Archaea and Bacteria in Association with the Roots of Zea mays L. Microb. Ecol. 41, 252–263. doi:10.1007/s002480000087. Layton, A., McKay,…

## Sheet: Supplementary Table S4
Supplementary Table S4. Microbial source tracking (MST) dataa of raw and treated organic wastes samples.
Samplesb	Treatment	Post-treatment	Treatment and origin	Copy/g of dry samples					Ratio marker/total 16S rRNA
				Total_16S_rRNA	Total_Bacteroidetes_raw	Human_Bacteroidetes_raw	Pig_Bacteroidetes_raw	Bovin_Bacteroidetes_raw	Total_Bacteroidetes	Human_Bacteroidetes	Pig_Bacteroidetes	Bovin_Bacteroidetes
Urban-1-C-1	comp	Not in the analysis	Urban_compost	109000000000	359000	0	0	0	3.29e-06	0	0	0
Urban-1-C-2				119000000000	354000	0	0	0	2.97e-06	0	0	0
Urban-1-C-3				122000000000	521000	419000	0	0	4.27e-06	3.43e-06	0	0
Urban-1-C-4				125000000000	532000	419000	0	0	4.26e-06	3.35e-06	0	0
Urban-1-C-5				101000000000	4610000	0	0	0	4.56e-05	0	0	0
Urban-1-C-6				95400000000	5070000	0	0	0	5.31e-05	0	0	0
Agri-3-C-1			Agri_compost	304000000000	21600000	0	0	121000	7.11e-05	0	0	3.98e-07
Agri-3-C-2				317000000000	21500000	0	0	81400	6.78e-05	0	0	2.57e-07
Agri-3-C-3				330000000000	44400000	0	0	0	0.000135	0	0	0
Agri-3-C-4				333000000000	43300000	0	0	0	0.00013	0	0	0
Agri-3-C-5				74800000000	3310000	0	0	0	4.43e-05	0	0	0
Agri-3-C-6				79000000000	2890000	0	0	0	3.66e-05	0	0	0
Urban-3-C-1			Urban_compost	245000000000	19100000	348000	0	0	7.8e-05	1.42e-06	0	0
Urban-3-C-2				235000000000	20300000	473000	0	0	8.64e-05	2.01e-06	0	0
Urban-3-C-3				108000000000	5540000	222000	0	0	5.13e-05	2.06e-06	0	0
Urban-3-C-4				112000000000	5150000	63700	0	0	4.6e-05	5.69e-07	0	0
Urban-3-C-5				31600000000	452000	0	0	0	1.43e-05	0	0	0
Urban-3-C-6				32600000000	468000	0	0	0	1.44e-05	0	0	0
Agri-1-C-1			Agri_compost	267000000000	16700000	0	0	0	6.25e-05	0	0	0
Agri-1-C-2				275000000000	16900000	0	0	0	6.15e-05	0	0	0
Agri-1-C-3				97700000000	6120000	0	0	0	6.26e-05	0	0	0
Agri-1-C-4				93300000000	5730000	0	0	0	6.14e-05	0	0	0
Agri-1-C-5				141000000000	8850000	0	0	0	6.28e-05	0	0	0
Agri-1-C-6				145000000000	8930000	0	0	0	6.16e-05	0	0	0
Urban-2-LD-1	digestate	liquid_digestate	Urban_liquid_digestate	36100000	40100	4440	0	0	0.00111	0.000123	0	0
Urban-2-LD-2				35400000	38100	6680	0	0	0.00108	0.000189	0	0
Urban-2-LD-3				117000000	195000	5840	0	0	0.00167	4.99e-05	0	0
Urban-2-LD-4				110000000	238000	4620	0	0	0.00216	4.2e-05	0	0
Urban-2-LD-5				75800000	151000	3560	0	0	0.00199	4.7e-05	0	0
Urban-2-LD-6				80000000	172000	4740	0	0	0.00215	5.93e-05	0	0
Central-1-LD-1			Central_liquid_digestate	221000000	2340000	0	0	0	0.0106	0	0	0
Central-1-LD-2				218000000	2190000	0	0	0	0.01	0	0	0
Central-1-LD-3				82400000	2440000	0	0	0	0.0296	0	0	0
Central-1-LD-4				300000000	2320000	0	0	0	0.00773	0	0	0
Central-1-LD-5				30100000	244	0	0	0	8.11e-06	0	0	0
Central-1-LD-6				30000000	151000	0	0	0	0.00503	0	0	0
Agri-1-LD-1			Agri_liquid_digestate	7650000000	16100000	0	39200	0	0.0021	0	5.12e-06	0
Agri-1-LD-2				7790000000	15800000	0	31000	0	0.00203	0	3.98e-06	0
Agri-1-LD-3				9500000000	18000000	0	11200	0	0.00189	0	1.18e-06	0
Agri-1-LD-4				8980000000	16400000	0	5010	0	0.00183	0	5.58e-07	0
Agri-1-LD-5				7430000000	12000000	0	28200	0	0.00162	0	3.8e-06	0
Agri-1-LD-6				7610000000	14400000	0	24900	0	0.00189	0	3.27e-06	0
Central-2-LD-1			Central_liquid_digestate	7940000000	2100000	0	0	0	0.000264	0	0	0
Central-2-LD-2				7760000000	1830000	0	0	0	0.000236	0	0	0
Central-2-LD-3				4940000000	2450000	0	3660	0	0.000496	0	7.41e-07	0
Central-2-LD-4				8790000000	3040000	0	3560	0	0.000346	0	4.05e-07	0
Central-2-LD-5				5460000000	3090000	0	14100	0	0.000566	0	2.58e-06	0
Central-2-LD-6				5540000000	4080000	0	22200	0	0.000736	0	4.01e-06	0
Agri-3-OW-1	raw organic_waste	Not in the analysis	Agri-OW	144000000000	400000000	0	0	60900	0.00278	0	0	4.23e-07
Agri-3-OW-2				137000000000	435000000	0	0	59700	0.00318	0	0	4.36e-07
Agri-3-OW-3				39400000000	147000000	0	0	29200	0.00373	0	0	7.41e-07
Agri-3-OW-4				43300000000	161000000	0	0	15200	0.00372	0	0	3.51e-07
Agri-3-OW-5				64200000000	14500000	0	0	60300	0.000226	0	0	9.39e-07
Agri-3-OW-6				64200000000	13900000	0	0	51700	0.000217	0	0	8.05e-07
Urban-1-OW-1			Urban-OW	116000000	751000	9810	0	0	0.00647	8.46e-05	0	0
Urban-1-OW-2				128000000	778000	5920	0	0	0.00608	4.63e-05	0	0
Urban-1-OW-3				244000000	702000	9130	0	0	0.00288	3.74e-05	0	0
Urban-1-OW-4				212000000	609000	9810	0	0	0.00287	4.63e-05	0	0
Urban-1-OW-5				174000000	340000	6040	0	0	0.00195	3.47e-05	0	0
Urban-1-OW-6				168000000	333000	7640	0	0	0.00198	4.55e-05	0	0
Agri-2-OW-1			Agri-OW	85700000000	116000000	0	0	78400000	0.00135	0	0	0.000915
Agri-2-OW-2				106000000000	107000000	0	0	244000000	0.00101	0	0	0.0023
Agri-2-OW-3				47100000000	112000000	0	0	946000000	0.00238	0	0	0.0201
Agri-2-OW-4				39500000000	110000000	0	0	104000000	0.00278	0	0	0.00263
Agri-2-OW-5				37700000000	38200000	0	0	317000	0.00101	0	0	8.41e-06
Agri-2-OW-6				37000000000	37100000	0	0	400000	0.001	0	0	1.08e-05
Urban-2-OW-1			Urban-OW	315000000	8520000	260000	0	0	0.027	0.000825	0	0
Urban-2-OW-2				365000000	9560000	254000	0	0	0.0262	0.000696	0	0
Urban-2-OW-3				299000000	10100000	210000	0	0	0.0338	0.000702	0	0
Urban-2-OW-4				321000000	10000000	282000	0	0	0.0312	0.000879	0	0
Urban-2-OW-5				618000000	15900000	195000	0	0	0.0257	0.000316	0	0
Urban-2-OW-6				749000000	18400000	202000	0	0	0.0246	0.00027	0	0
Central-1-OW-1			Central-OW	21500000000	804000000	1800000	0	3040000	0.0374	8.37e-05	0	0.000141
Central-1-OW-2				21000000000	1120000000	1810000	0	2120000	0.0533	8.62e-05	0	0.000101
Central-1-OW-3				6890000000	167000000	762000	0	953000	0.0242	0.000111	0	0.000138
Central-1-OW-4				7200000000	211000000	821000	0	834000	0.0293	0.000114	0	0.000116
Central-1-OW-5				1290000000	64100000	273000	0	386000	0.0497	0.000212	0	0.000299
Central-1-OW-6				1470000000	78800000	250000	0	357000	0.0536	0.00017	0	0.000243
Urban-3-OW-1			Urban-OW	647000000000	91000000	10400000	0	0	0.000141	1.61e-05	0	0
Urban-3-OW-2				566000000000	97600000	10400000	0	0	0.000172	1.84e-05	0	0
Urban-3-OW-3				87300000000	78400000	8600000	0	0	0.000898	9.85e-05	0	0
Urban-3-OW-4				92700000000	75800000	9330000	0	0	0.000818	0.000101	0	0
Urban-3-OW-5				12700000000	55300000	3500000	0	0	0.00435	0.000276	0	0
Urban-3-OW-6				15000000000	48100000	3280000	0	0	0.00321	0.000219	0	0
Central-3-OW-1			Central-OW	42900000000	147000000	10500	0	9160	0.00343	2.45e-07	0	2.14e-07
Central-3-OW-2				41800000000	121000000	12300	0	11100	0.00289	2.94e-07	0	2.66e-07
Central-3-OW-3				43100000000	125000000	6040	0	8900	0.0029	1.4e-07	0	2.06e-07
Central-3-OW-4				50700000000	117000000	3990	0	10300	0.00231	7.87e-08	0	2.03e-07
Central-3-OW-5				3210000000	11000000	0	0	654	0.00343	0	0	2.04e-07
Central-3-OW-6				3480000000	9700000	0	0	2110	0.00279	0	0	6.06e-07
Agri-1-OW-1			Agri-OW	23000000000	373000000	0	916000	0	0.0162	0	3.98e-05	0
Agri-1-OW-2				23900000000	360000000	0	1040000	0	0.0151	0	4.35e-05	0
Agri-1-OW-3				26500000000	299000000	0	1290000	0	0.0113	0	4.87e-05	0
Agri-1-OW-4				26300000000	519000000	0	1430000	0	0.0197	0	5.44e-05	0
Agri-1-OW-5				29500000000	420000000	187	2630000	0	0.0142	6.34e-09	8.92e-05	0
Agri-1-OW-6				27700000000	396000000	278	1420000	0	0.0143	1e-08	5.13e-05	0
Central-2-OW-1			Central-OW	5320000000	98400000	1670	663000	1050	0.0185	3.14e-07	0.000125	1.97e-07
Central-2-OW-2				4230000000	97800000	1280	839000	781	0.0231	3.03e-07	0.000198	1.85e-07
Central-2-OW-3				2130000000	25700000	0	133000	264	0.0121	0	6.24e-05	1.24e-07
Central-2-OW-4				1940000000	24400000	0	141000	351	0.0126	0	7.27e-05	1.81e-07
Central-2-OW-5				2460000000	40600000	815	237000	269	0.0165	3.31e-07	9.63e-05	1.09e-07
Central-2-OW-6				2310000000	38100000	815	198000	179	0.0165	3.53e-07	8.57e-05	7.75e-08
Urban-1-D-1	digestate	digestate	Urban_digestate	12600000	48800	0	0	0	0.00387	0	0	0
Urban-1-D-2				12600000	295000	0	0	0	0.0234	0	0	0
Urban-1-D-3				2060000	7980	0	0	0	0.00387	0	0	0
Urban-1-D-4				426000	9950	0	0	0	0.0234	0	0	0
Urban-1-D-5				18900000	73100	0	0	0	0.00387	0	0	0
Urban-1-D-6				18200000	426000	0	0	0	0.0234	0	0	0
Agri-2-D-1			Agri_digestate	31800000000	40900000	0	0	0	0.00129	0	0	0
Agri-2-D-2				30000000000	37300000	0	0	0	0.00124	0	0	0
Agri-2-D-3				6510000000	8350000	0	0	0	0.00128	0	0	0
Agri-2-D-4				11300000000	14000000	0	0	0	0.00124	0	0	0
Agri-2-D-5				43200000000	55500000	0	0	0	0.00128	0	0	0
Agri-2-D-6				40300000000	50000000	0	0	0	0.00124	0	0	0
Central-1-D-1			Central_digestate	2760000000	2390000	0	0	0	0.000866	0	0	0
Central-1-D-2				2800000000	2400000	0	0	0	0.000857	0	0	0
Central-1-D-3				2760000000	11500000	0	0	0	0.00417	0	0	0
Central-1-D-4				2350000000	11400000	0	0	0	0.00485	0	0	0
Central-1-D-5				2340000000	12800000	0	0	0	0.00547	0	0	0
Central-1-D-6				2310000000	15300000	0	0	0	0.00662	0	0	0
Central-3-D-1				21600000000	81100000	0	0	2050	0.00375	0	0	9.49e-08
Central-3-D-2				17500000000	79600000	0	0	1680	0.00455	0	0	9.6e-08
Central-3-D-3				57800000000	162000000	0	0	14000	0.0028	0	0	2.42e-07
Central-3-D-4				54100000000	142000000	0	0	20400	0.00262	0	0	3.77e-07
Central-3-D-5				2830000000	9930000	0	0	0	0.00351	0	0	0
Central-3-D-6				3100000000	9140000	0	0	0	0.00295	0	0	0
Agri-1-D-1			Agri_digestate	33200000000	111000000	0	179000	0	0.00334	0	5.39e-06	0
Agri-1-D-2				32900000000	106000000	0	1540000	0	0.00322	0	4.68e-05	0
Agri-1-D-3				16300000000	66900000	0	166000	0	0.0041	0	1.02e-05	0
Agri-1-D-4				12500000000	74800000	0	157000	0	0.00598	0	1.26e-05	0
Agri-1-D-5				29300000000	107000000	0	205000	0	0.00365	0	7e-06	0
Agri-1-D-6				31200000000	92600000	0	368000	0	0.00297	0	1.18e-05	0
Central-2-D-1			Central_digestate	7190000000	2690000	0	3220	0	0.000374	0	4.48e-07	0
Central-2-D-2				7430000000	1980000	0	3050	0	0.000266	0	4.1e-07	0
Central-2-D-3				16400000000	4560000	0	64000	0	0.000278	0	3.9e-06	0
Central-2-D-4				12600000000	4930000	0	2330	0	0.000391	0	1.85e-07	0
Central-2-D-5				3530000000	1800000	0	9980	0	0.00051	0	2.83e-06	0
Central-2-D-6				3140000000	1640000	0	1180	0	0.000522	0	3.76e-07	0
Urban-1-SD-1		solid_digestate	Urban_solid_digestate	214000000000	49100	0	0	0	2.29e-07	0	0	0
Urban-1-SD-2				622000000000	45100	0	0	0	7.25e-08	0	0	0
Urban-1-SD-3				111000000000	188000	24700	0	0	1.69e-06	2.23e-07	0	0
Urban-1-SD-4				109000000000	189000	20800	0	0	1.73e-06	1.91e-07	0	0
Urban-1-SD-5				560000000000	34800	12400	0	0	6.21e-08	2.21e-08	0	0
Urban-1-SD-6				133000000000	32100	23300	0	0	2.41e-07	1.75e-07	0	0
Urban-2-DD-1		dried_digestate	Urban_dried_digestate	17200000	51300	64300	0	0	0.00298	0.00374	0	0
Urban-2-DD-2				17900000	44400	36700	0	0	0.00248	0.00205	0	0
Urban-2-DD-3				39500000	151000	56400	0	0	0.00382	0.00143	0	0
Urban-2-DD-4				35100000	150000	67400	0	0	0.00427	0.00192	0	0
Urban-2-DD-5				12700000	22800	33500	0	1960	0.0018	0.00264	0	0.000154
Urban-2-DD-6				12300000	19400	42100	0	1710	0.00158	0.00342	0	0.000139
Urban-2-SD-1		solid_digestate	Urban_solid_digestate	50000000000	24900000	29400	0	0	0.000498	5.88e-07	0	0
Urban-2-SD-2				55300000000	21500000	39100	0	0	0.000389	7.07e-07	0	0
Urban-2-SD-3				45800000000	21600000	135000	0	0	0.000472	2.95e-06	0	0
Urban-2-SD-4				57300000000	22300000	145000	0	0	0.000389	2.53e-06	0	0
Urban-2-SD-5				29200000000	14000000	76000	0	0	0.000479	2.6e-06	0	0
Urban-2-SD-6				42300000000	13900000	74400	0	0	0.000329	1.76e-06	0	0
Central-1-SD-1			Central_solid_digestate	664000000	1720000	63700	0	0	0.00259	9.59e-05	0	0
Central-1-SD-2				534000000	1840000	62200	0	0	0.00345	0.000116	0	0
Central-1-SD-3				997000000	123000	81900	0	0	0.000123	8.21e-05	0	0
Central-1-SD-4				1310000000	92600	35100	0	0	7.07e-05	2.68e-05	0	0
Central-1-SD-5				12800000000	14000000	0	0	0	0.00109	0	0	0
Central-1-SD-6				11500000000	14500000	0	0	0	0.00126	0	0	0
Agri-1-SD-1			Agri_solid_digestate	157000000000	25700000	0	957000	0	0.000164	0	6.1e-06	0
Agri-1-SD-2				133000000000	23900000	0	130000	0	0.00018	0	9.77e-07	0
Agri-1-SD-3				119000000000	31300000	0	471000	0	0.000263	0	3.96e-06	0
Agri-1-SD-4				122000000000	25900000	0	430000	0	0.000212	0	3.52e-06	0
Agri-1-SD-5				131000000000	31800000	0	177000	0	0.000243	0	1.35e-06	0
Agri-1-SD-6				131000000000	30500000	0	219000	0	0.000233	0	1.67e-06	0
Central-2-SD-1			Central_solid_digestate	78300000000	9240000	0	61100	0	0.000118	0	7.8e-07	0
Central-2-SD-2				76800000000	10000000	0	2730	0	0.00013	0	3.55e-08	0
Central-2-SD-3				46300000000	6720000	0	902	0	0.000145	0	1.95e-08	0
Central-2-SD-4				42400000000	4830000	0	2590	0	0.000114	0	6.11e-08	0
Central-2-SD-5				48900000000	4890000	0	0	0	0.0001	0	0	0
Central-2-SD-6				50300000000	4600000	0	0	0	9.15e-05	0	0	0
aRaw data used for Kruskal-Wallis and Dunn tests. bSee table 1 for sample codes.

## Sheet: Supplementary Table S5
Supplementary Table S5. Contingency table of the 16S rRNA gene OTUs recovered from the subsampled reads and their inferred taxonomic allocations (at 97% identity) for the raw and treated organic wastes investigated in this study (see Table 1 for samples codes).
OTU	Size	Taxonomy	OTU	Agri-2-OW	Agri-2-D	Central-3-OW	Central-3-D	Urban-3-C	Urban-3-OW	Agri-1-C	Agri-1-LD	Agri-1-OW	Agri-1-D	Agri-1-SD	Urban-2-DD	Urban-2-LD	Urban-2-OW	Urban-2-SD	Central-2-LD	Central-2-OW	Central-2-D	Central-2-SD	Urban-1-C	Urban-1-SD	Urban-1-OW	Urban-1-D	Agri-3-C	Central-1-LD	Agri-3-OW	Central-1-OW	Central-1-D	Central-1-SD
Otu00001	26381	Bacteria(100);Bacteroidetes(100);Bacteroidia(100);Bacteroidales(100);Rikenellaceae(100);vadinBC27_wastewater-sludge_group(100);	Otu00001	8	34	1414	5412	16	10	20	2359	545	1167	85	14	6	4	4	2934	24	2354	782	5	4	8	11	10	3252	16	633	3118	2132
Otu00002	23677	Bacteria(100);Firmicutes(100);Clostridia(100);Clostridiales(100);Ruminococcaceae(100);Fastidiosipila(100);	Otu00002	2	3	1348	2706	3	3	68	6480	1988	8027	213	1	0	3	1	1580	60	766	367	0	1	4	5	3	15	4	6	13	7
Otu00003	17058	Bacteria(100);Atribacteria(100);Atribacteria_Incertae_Sedis(100);Unknown_Order(100);Unknown_Family(100);Candidatus_Caldatribacterium(100);	Otu00003	11	70	170	600	10	16	13	24	4	6	30	238	32	10	43	2	0	1	1	9	7	10	11	24	5332	13	772	6713	2886
Otu00004	16761	Bacteria(100);Firmicutes(100);Clostridia(100);Clostridiales(100);Clostridiaceae_1(100);Clostridium_sensu_stricto_1(98);	Otu00004	14	5	4	5	8	13	66	1349	1132	1057	1480	462	321	127	269	60	1650	1872	5007	4	132	116	416	5	468	1	175	394	149
Otu00005	16268	Bacteria(100);Firmicutes(100);Clostridia(100);Clostridiales(100);Peptostreptococcaceae(100);unclassified(100);	Otu00005	520	26	38	57	34	67	24	509	436	324	446	1395	1004	291	948	84	1187	905	2320	31	369	406	1130	14	1318	15	706	1088	576
Otu00006	13853	Bacteria(100);Firmicutes(100);Clostridia(100);Thermoanaerobacterales(100);Thermoanaerobacteraceae(100);Gelria(100);	Otu00006	1	1	44	257	1	0	57	39	42	39	46	0	0	0	1	7025	42	4635	638	2	0	1	0	3	340	1	66	366	206
Otu00007	11503	Bacteria(100);Proteobacteria(100);Betaproteobacteria(100);Burkholderiales(100);Comamonadaceae(100);Brachymonas(100);	Otu00007	1	0	0	0	0	1	43	32	37	29	46	0	24	36	14	472	10497	161	108	0	1	0	1	0	0	0	0	0	0
Otu00008	9167	Bacteria(100);Firmicutes(100);OPB54(100);unclassified(100);unclassified(100);unclassified(100);	Otu00008	3	2120	1111	1612	6	4	568	415	137	958	35	2	8	1	5	184	5	86	21	20	2	7	0	36	521	5	196	549	550
Otu00009	8570	Bacteria(100);Bacteroidetes(100);Bacteroidia(100);Bacteroidales(100);Rikenellaceae(100);vadinBC27_wastewater-sludge_group(100);	Otu00009	6	6	40	33	6	5	0	0	0	0	0	5	6	3	5	0	0	0	0	4	141	4	54	6	2940	7	455	2783	2061
Otu00010	8012	Bacteria(100);Firmicutes(100);Bacilli(100);Lactobacillales(100);Lactobacillaceae(100);Lactobacillus(100);	Otu00010	2	8	7735	8	7	4	0	4	34	1	0	5	6	17	4	1	56	21	36	5	4	15	5	7	1	4	14	6	2
Otu00011	8011	Bacteria(100);unclassified(98);unclassified(98);unclassified(98);unclassified(98);unclassified(98);	Otu00011	3	4	684	291	2	1	14	16	18	13	12	1	0	1	1	87	22	1353	4815	1	0	0	0	0	258	2	17	224	171
Otu00012	7899	Bacteria(100);Bacteroidetes(100);Flavobacteriia(100);Flavobacteriales(100);Flavobacteriaceae(100);Flavobacterium(78);	Otu00012	80	3	1	0	851	1	37	10	15	12	5678	0	1	0	1	7	17	10	15	789	2	1	1	92	0	255	13	0	7
Otu00013	6818	Bacteria(100);Firmicutes(100);OPB54(100);unclassified(100);unclassified(100);unclassified(100);	Otu00013	1	746	193	272	2	2	10	42	18	132	15	1	2	3	3	1969	12	1415	379	3	1	2	1	18	269	1	94	289	923
Otu00014	5821	Bacteria(100);Verrucomicrobia(100);OPB35_soil_group(100);unclassified(100);unclassified(100);unclassified(100);	Otu00014	1	0	1	1	1	1	0	0	0	0	0	183	2238	67	3143	0	0	0	0	4	130	0	41	2	2	2	1	1	2
Otu00015	5653	Bacteria(100);Bacteroidetes(100);Bacteroidia(100);Bacteroidales(100);Prevotellaceae(100);Prevotella_9(99);	Otu00015	0	0	1	0	1	12	7	8	3474	7	9	47	1	144	1	8	5	11	3	1	0	0	1	0	0	1	1908	1	2
Otu00016	5524	Bacteria(100);Tenericutes(100);Mollicutes(100);Acholeplasmatales(100);Acholeplasmataceae(100);Acholeplasma(100);	Otu00016	4	5238	1	1	13	4	0	0	0	0	0	2	15	1	1	0	0	0	0	6	4	4	1	17	0	196	12	1	3
Otu00017	5380	Bacteria(100);Bacteroidetes(100);Bacteroidia(100);Bacteroidales(100);Porphyromonadaceae(100);unclassified(100);	Otu00017	1	2	127	1316	1	2	13	802	227	883	48	0	0	1	1	353	12	480	1082	2	2	0	1	0	11	0	1	9	3
Otu00018	5098	Bacteria(100);Bacteroidetes(100);Flavobacteriia(100);Flavobacteriales(100);Flavobacteriaceae(100);Flavobacterium(100);	Otu00018	23	4	0	1	7	4844	0	0	3	0	0	2	1	3	1	0	1	0	0	9	20	119	33	4	0	12	3	3	5
Otu00019	4730	Bacteria(100);Firmicutes(100);Clostridia(100);Clostridiales(100);Ruminococcaceae(100);unclassified(100);	Otu00019	0	0	1	0	1	0	12	55	3736	200	8	1	0	0	0	16	12	9	9	0	0	1	2	0	0	1	659	5	2
Otu00020	4692	Bacteria(100);Bacteroidetes(100);Sphingobacteriia(100);Sphingobacteriales(100);WCHB1-69(100);unclassified(100);	Otu00020	6	1200	42	54	1	1	21	292	104	393	2	15	4	5	2	0	2	3	3	7	1	0	2	8	967	5	174	1028	350
Otu00021	4621	Bacteria(100);Proteobacteria(100);Gammaproteobacteria(100);Pseudomonadales(100);Pseudomonadaceae(100);Pseudomonas(100);	Otu00021	52	535	2	5	499	1	2	7	16	3	37	4	4	6	2	0	4	0	2	15	1	3	5	18	2	230	19	8	3139
Otu00022	4567	Bacteria(100);Firmicutes(100);OPB54(100);unclassified(100);unclassified(100);unclassified(100);	Otu00022	1	486	335	236	0	0	9	375	148	747	28	0	0	1	0	1035	5	457	123	4	2	0	0	25	67	217	27	101	138
Otu00023	4525	Bacteria(100);Actinobacteria(100);Acidimicrobiia(100);Acidimicrobiales(100);Acidimicrobiales_Incertae_Sedis(97);unclassified(84);	Otu00023	4	2	1	3	3	0	0	0	0	0	0	630	1667	851	1350	0	0	0	0	2	1	0	2	5	0	0	1	1	2
Otu00024	4448	Bacteria(100);Bacteroidetes(100);Bacteroidia(100);Bacteroidales(100);Porphyromonadaceae(100);Proteiniphilum(100);	Otu00024	4	807	272	96	5	0	4	106	95	439	15	0	6	0	12	122	2	112	30	5	4	1	0	5	711	1	190	618	786
Otu00025	4434	Bacteria(100);Bacteroidetes(100);Sphingobacteriia(100);Sphingobacteriales(100);Sphingobacteriaceae(100);Sphingobacterium(100);	Otu00025	5	1	3	0	244	2	3376	7	18	10	374	0	2	0	1	8	12	4	3	301	0	2	0	30	0	26	4	0	1
Otu00026	4427	Bacteria(100);Firmicutes(100);OPB54(100);unclassified(100);unclassified(100);unclassified(100);	Otu00026	1	969	382	648	1	0	8	373	98	675	20	1	1	1	3	313	0	144	102	2	0	1	0	14	225	1	25	194	225
Otu00027	4413	Bacteria(100);Firmicutes(100);Clostridia(100);Clostridiales(100);Family_XI(100);unclassified(100);	Otu00027	5	4	200	463	4	3	2	4	4	5	5	0	1	1	3	23	8	461	1084	5	1	1	0	7	936	2	89	829	263
Otu00028	4172	Bacteria(100);Bacteroidetes(100);Bacteroidia(100);Bacteroidales(100);Marinilabiaceae(100);Alkaliflexus(99);	Otu00028	691	28	10	17	8	2	2	9	6	10	15	1	1	1	0	0	0	0	0	8	2	2	0	53	4	3255	7	4	36
Otu00029	4094	Bacteria(100);Tenericutes(100);Mollicutes(100);Acholeplasmatales(100);Acholeplasmataceae(100);Acholeplasma(100);	Otu00029	231	54	4	5	102	4	0	1	4	15	1	3	2	3	0	0	0	0	0	19	3	3	0	15	0	3613	6	4	2
Otu00030	4083	Bacteria(100);Bacteroidetes(100);Bacteroidia(100);Bacteroidales(100);Rikenellaceae(100);Rikenellaceae_RC9_gut_group(93);	Otu00030	0	0	7	39	0	0	3	1749	390	1820	38	0	0	0	0	5	3	7	9	0	0	0	0	0	5	0	0	3	5
Otu00031	3789	Bacteria(100);Bacteroidetes(100);Bacteroidia(100);Bacteroidales(100);Bacteroidales_UCG-001(100);unclassified(100);	Otu00031	2	29	334	230	0	1	3	277	383	1015	48	1	105	0	27	101	4	74	10	0	55	0	21	0	393	4	58	403	211
Otu00032	3773	Bacteria(100);Proteobacteria(100);Betaproteobacteria(100);Burkholderiales(100);Alcaligenaceae(100);unclassified(80);	Otu00032	276	10	2	3	672	3	877	21	16	4	225	2	8	1	0	0	0	1	3	965	0	6	1	217	4	397	33	1	25
Otu00033	3733	Bacteria(100);Actinobacteria(100);Actinobacteria(100);Streptosporangiales(100);Nocardiopsaceae(100);Thermobifida(99);	Otu00033	10	30	3	1	217	0	516	11	9	8	361	2	1	1	2	0	3	2	3	630	2	1	4	1374	169	21	66	143	143
Otu00034	3731	Bacteria(100);Proteobacteria(100);Gammaproteobacteria(100);Cellvibrionales(100);Cellvibrionaceae(100);Cellvibrio(87);	Otu00034	2721	1	1	0	27	54	0	0	4	0	0	3	2	0	0	0	0	0	0	28	5	21	1	75	0	772	7	6	3
Otu00035	3712	Bacteria(100);Firmicutes(100);Clostridia(100);Clostridiales(100);Peptostreptococcaceae(100);Peptostreptococcus(100);	Otu00035	2	2	2	4	10	10	1	2	2	0	0	171	2	2	364	2	317	5	9	2	19	6	1	5	78	3	2595	54	42
Otu00036	3703	Bacteria(100);Actinobacteria(100);Actinobacteria(100);PeM15(100);unclassified(100);unclassified(100);	Otu00036	5	3	1	3	22	31	0	0	0	0	0	430	955	417	600	0	0	0	0	6	183	508	513	6	4	0	2	7	7
Otu00037	3665	Bacteria(100);Firmicutes(100);Erysipelotrichia(100);Erysipelotrichales(100);Erysipelotrichaceae(100);Turicibacter(100);	Otu00037	69	2	9	7	8	3	19	277	262	206	202	0	135	40	109	44	541	249	500	2	37	46	133	2	213	1	220	205	124
Otu00038	3641	Bacteria(100);Proteobacteria(100);Betaproteobacteria(100);Burkholderiales(100);Comamonadaceae(100);unclassified(100);	Otu00038	15	2	2	1	3	1672	2	4	0	0	0	6	67	8	24	0	0	0	0	0	224	1083	506	2	3	5	4	4	4
Otu00039	3594	Bacteria(100);Bacteroidetes(100);Sphingobacteriia(100);Sphingobacteriales(100);unclassified(95);unclassified(95);	Otu00039	3	4	5	27	1	1	4	527	28	356	3	4	3	2	4	0	3	2	5	8	1409	7	1179	2	1	1	2	1	2
Otu00040	3513	Bacteria(100);Planctomycetes(100);unclassified(100);unclassified(100);unclassified(100);unclassified(100);	Otu00040	0	6	2	0	2	1	0	0	0	0	0	0	2	3	2	0	0	0	0	4	2877	4	597	0	2	4	4	1	2
Otu00041	3262	Bacteria(100);Firmicutes(100);Clostridia(100);Clostridiales(100);Caldicoprobacteraceae(100);Caldicoprobacter(100);	Otu00041	5	542	137	17	5	2	7	80	17	123	43	0	1	3	3	82	8	53	278	4	2	3	2	137	107	58	38	145	1360
Otu00042	3231	Bacteria(100);Proteobacteria(100);Betaproteobacteria(100);Rhodocyclales(100);Rhodocyclaceae(100);unclassified(70);	Otu00042	0	1	1	1	4	1649	0	0	0	0	0	176	47	435	19	2	197	0	2	3	61	491	140	0	0	0	2	0	0
Otu00043	3216	Bacteria(100);Bacteroidetes(100);Sphingobacteriia(100);Sphingobacteriales(100);Sphingobacteriaceae(100);Olivibacter(100);	Otu00043	6	2	3	1	1168	0	0	0	0	0	2	0	2	0	0	0	0	0	0	483	3	1	0	1320	0	215	7	1	2
Otu00044	3194	Bacteria(100);Actinobacteria(100);Actinobacteria(100);Micrococcales(100);Intrasporangiaceae(100);Tetrasphaera(68);	Otu00044	32	2	3	0	39	893	20	2	0	0	0	69	235	321	177	1	19	4	6	8	204	633	472	3	16	8	4	12	11
Otu00045	3144	Bacteria(100);Firmicutes(100);Bacilli(100);Bacillales(100);Bacillaceae(100);Gracilibacillus(100);	Otu00045	1	2	0	0	3	1	3	0	0	0	12	0	0	1	0	0	0	0	0	8	0	1	2	3035	4	51	8	3	9
Otu00046	3064	Bacteria(100);Bacteroidetes(100);Bacteroidetes_vadinHA17(100);unclassified(100);unclassified(100);unclassified(100);	Otu00046	5	1	3	3	5	3	1	112	31	57	63	5	517	17	697	1	2	0	0	6	800	6	711	2	0	1	2	7	6
Otu00047	2965	Bacteria(100);Firmicutes(100);Bacilli(100);Bacillales(100);Staphylococcaceae(100);Staphylococcus(100);	Otu00047	30	39	11	0	2399	1	3	0	1	0	0	125	5	1	0	0	0	0	2	126	2	2	3	88	21	23	50	14	19
Otu00048	2894	Bacteria(100);Chloroflexi(100);TK10(100);unclassified(100);unclassified(100);unclassified(100);	Otu00048	1	0	0	1	0	378	2	11	1	0	0	72	743	432	359	0	4	0	0	2	188	312	377	4	0	2	3	2	0
Otu00049	2894	Bacteria(100);Proteobacteria(100);Betaproteobacteria(100);Rhodocyclales(100);Rhodocyclaceae(100);unclassified(100);	Otu00049	1	0	1	1	9	806	0	0	0	0	0	4	26	302	23	0	0	0	0	5	197	899	617	0	1	0	2	0	0
Otu00050	2893	Bacteria(100);Bacteroidetes(100);Bacteroidia(100);Bacteroidales(100);Marinilabiaceae(100);Ruminofilibacter(100);	Otu00050	846	105	20	22	5	0	7	41	40	150	93	5	34	1	19	9	1	40	17	8	21	1	14	34	73	52	20	95	1120
Otu00051	2781	Bacteria(100);Bacteroidetes(100);Bacteroidia(100);Bacteroidales(100);Porphyromonadaceae(100);Petrimonas(72);	Otu00051	442	43	0	5	19	3	45	128	89	363	2	0	2	2	4	25	1019	59	7	49	23	5	5	52	37	163	115	26	49
Otu00052	2777	Bacteria(100);Firmicutes(100);Bacilli(100);Lactobacillales(100);Lactobacillaceae(99);Lactobacillus(99);	Otu00052	3	1	168	2	4	4	0	0	34	0	0	0	2	0	1	0	6	1	2	3	1	0	3	1	1	0	2534	3	3
Otu00053	2688	Bacteria(100);Bacteroidetes(100);Bacteroidia(100);Bacteroidales(100);unclassified(100);unclassified(100);	Otu00053	3	2	216	248	0	3	10	495	302	1076	13	1	0	0	1	3	5	7	2	0	13	0	3	0	110	0	24	105	46
Otu00054	2665	Bacteria(100);Bacteroidetes(100);Bacteroidia(100);Bacteroidales(100);Porphyromonadaceae(100);Macellibacteroides(100);	Otu00054	3	2	1	1	4	49	0	0	6	0	0	625	194	1136	398	0	1	0	0	2	53	106	5	4	2	2	67	1	3
Otu00055	2626	Bacteria(100);Proteobacteria(100);Gammaproteobacteria(100);Alteromonadales(100);Idiomarinaceae(100);Idiomarina(100);	Otu00055	8	7	1	2	469	3	0	0	0	0	140	2	2	1	1	2	0	0	0	67	1	2	1	132	0	1764	14	5	2
Otu00056	2607	Bacteria(100);Bacteroidetes(100);Flavobacteriia(100);Flavobacteriales(100);Flavobacteriaceae(100);Cloacibacterium(100);	Otu00056	1	2	1	1	2	15	0	0	0	0	0	734	76	1606	40	0	8	0	0	2	17	51	28	8	4	1	4	4	2
Otu00057	2565	Bacteria(100);Firmicutes(100);OPB54(100);unclassified(100);unclassified(100);unclassified(100);	Otu00057	0	17	144	123	0	0	4	3	6	4	8	0	0	0	0	948	5	928	364	0	0	0	0	0	0	0	6	1	4
Otu00058	2550	Bacteria(100);Actinobacteria(100);Actinobacteria(100);unclassified(100);unclassified(100);unclassified(100);	Otu00058	0	0	1	1	1	0	0	0	0	0	0	380	915	448	665	0	0	0	0	5	14	39	60	2	5	2	0	8	4
Otu00059	2506	Bacteria(100);Lentisphaerae(100);BS5(100);unclassified(100);unclassified(100);unclassified(100);	Otu00059	1	1	123	61	4	0	2	171	58	77	46	2	1	4	1	0	4	2	1	0	151	2	67	0	578	0	68	675	406
Otu00060	2490	Bacteria(100);Firmicutes(100);Bacilli(100);Lactobacillales(100);unclassified(84);unclassified(84);	Otu00060	4	3	25	0	258	4	0	1	10	0	2	237	1	3	0	0	7	0	0	11	1	1	2	6	10	6	1890	6	2
Otu00061	2444	Bacteria(100);Proteobacteria(100);Gammaproteobacteria(100);unclassified(59);unclassified(59);unclassified(59);	Otu00061	0	0	0	0	7	0	927	0	7	9	1404	0	0	0	0	5	8	9	5	59	0	0	0	0	0	4	0	0	0
Otu00062	2434	Bacteria(100);Spirochaetae(100);Spirochaetes(100);Spirochaetales(100);Spirochaetaceae(100);Treponema_2(100);	Otu00062	1	12	436	718	1	2	0	18	10	117	49	0	0	1	0	16	0	23	25	0	8	0	9	1	53	645	8	68	213
Otu00063	2340	Bacteria(100);Proteobacteria(100);Deltaproteobacteria(100);Myxococcales(100);BIrii41(100);unclassified(100);	Otu00063	2292	5	2	2	0	9	0	0	0	0	0	0	2	0	3	0	0	0	0	1	2	7	1	2	2	5	2	0	3
Otu00064	2336	Bacteria(100);Bacteroidetes(100);Bacteroidia(100);Bacteroidales(100);Porphyromonadaceae(100);Proteiniphilum(100);	Otu00064	0	0	3	0	6	1	0	0	0	0	0	652	621	14	1023	0	0	0	0	1	0	0	1	2	0	1	0	4	7
Otu00065	2316	Bacteria(100);Synergistetes(100);Synergistia(100);Synergistales(100);Synergistaceae(100);Anaerobaculum(100);	Otu00065	1	458	173	200	1	2	4	3	2	4	4	0	3	0	4	3	0	0	0	2	1	0	1	0	348	3	128	457	514
Otu00066	2310	Bacteria(100);Bacteroidetes(100);Bacteroidia(100);Bacteroidales(100);Bacteroidaceae(100);Bacteroides(100);	Otu00066	2	1	3	2	3	19	0	0	17	0	0	746	66	786	115	0	67	1	0	0	8	19	6	6	3	2	433	3	2
Otu00067	2310	Bacteria(100);Firmicutes(100);Bacilli(100);Lactobacillales(58);Carnobacteriaceae(58);Atopococcus(58);	Otu00067	3	1	3	0	689	0	67	2	4	0	25	2	2	1	0	0	4	0	0	1479	2	0	0	11	4	0	2	7	2
Otu00068	2271	Bacteria(100);Bacteroidetes(100);Bacteroidia(100);Bacteroidales(100);Bacteroidaceae(100);Bacteroides(100);	Otu00068	0	0	0	0	1	2	5	24	2067	67	5	0	0	5	0	7	3	4	4	0	0	2	0	0	0	0	74	0	1
Otu00069	2244	Bacteria(100);Firmicutes(100);Clostridia(100);Clostridiales(100);Ruminococcaceae(100);unclassified(93);	Otu00069	0	0	299	543	0	0	0	66	10	16	23	0	1	0	0	26	1	343	753	0	2	0	0	0	75	0	17	54	15
Otu00070	2242	Bacteria(100);Firmicutes(100);Bacilli(100);Bacillales(100);Planococcaceae(100);unclassified(100);	Otu00070	298	21	1	0	49	2	28	3	7	2	1195	1	0	3	3	3	14	3	6	370	0	0	3	10	49	59	35	44	33
Otu00071	2239	Bacteria(100);Atribacteria(100);Atribacteria_Incertae_Sedis(100);Unknown_Order(100);Unknown_Family(100);Candidatus_Caldatribacterium(100);	Otu00071	3	1	1	4	0	1	1	156	16	48	62	1	412	32	648	0	2	0	1	19	413	0	413	0	3	1	0	0	1
Otu00072	2237	Bacteria(100);Firmicutes(100);OPB54(100);unclassified(100);unclassified(100);unclassified(100);	Otu00072	0	1565	14	24	3	1	82	1	1	6	2	346	1	1	0	85	0	59	6	2	0	1	0	3	5	2	3	9	15
Otu00073	2193	Bacteria(100);Actinobacteria(100);Actinobacteria(100);Corynebacteriales(100);Corynebacteriaceae(100);Corynebacterium_1(98);	Otu00073	21	12	1	1	1289	0	1	0	0	0	0	1	2	1	1	0	1	0	5	649	1	0	0	159	6	17	17	3	5
Otu00074	2184	Bacteria(100);Proteobacteria(100);Deltaproteobacteria(100);Syntrophobacterales(100);Syntrophaceae(100);Smithella(100);	Otu00074	0	0	1	0	0	1	0	2	2	1	0	190	439	14	269	0	0	0	0	1	782	2	473	0	2	1	1	2	1
Otu00075	2170	Bacteria(100);Firmicutes(100);Bacilli(100);Bacillales(100);Bacillaceae(100);unclassified(100);	Otu00075	1	2	1	1	336	0	76	0	2	3	1200	0	0	0	0	1	4	2	4	159	0	0	0	72	9	277	10	2	8
Otu00076	2123	Bacteria(100);Actinobacteria(100);Actinobacteria(100);Streptosporangiales(100);Thermomonosporaceae(100);Actinomadura(100);	Otu00076	0	1	0	0	1473	1	182	0	1	1	16	0	4	0	3	0	0	0	0	278	0	1	0	93	25	0	13	20	11
Otu00077	2112	Bacteria(100);Firmicutes(100);OPB54(100);unclassified(100);unclassified(100);unclassified(100);	Otu00077	0	32	17	64	0	0	7	4	5	6	7	0	35	0	47	1064	5	702	102	0	0	0	0	0	1	4	3	1	6
Otu00078	2112	Bacteria(100);Bacteroidetes(100);Bacteroidia(100);Bacteroidales(100);Bacteroidaceae(100);Bacteroides(100);	Otu00078	0	0	0	0	0	0	6	5	3	6	4	0	0	0	0	24	1798	3	5	0	0	0	0	0	1	0	256	0	1
Otu00079	2097	Bacteria(100);Firmicutes(100);Bacilli(100);Bacillales(98);Bacillaceae(98);Bacillus(96);	Otu00079	49	4	3	2	226	1	116	11	2	3	442	1	1	1	1	3	1	0	1	1167	1	1	2	16	13	10	5	8	6
Otu00080	2008	Bacteria(100);Actinobacteria(100);Actinobacteria(100);Micrococcales(100);Dermabacteraceae(100);Brachybacterium(100);	Otu00080	32	44	1	0	270	2	323	0	1	0	2	0	1	1	0	0	0	0	1	586	0	1	0	675	6	22	26	6	8
Otu00081	1984	Bacteria(100);Tenericutes(100);Mollicutes(100);Acholeplasmatales(100);Acholeplasmataceae(100);Acholeplasma(100);	Otu00081	0	1715	3	3	2	0	1	0	2	5	0	159	8	0	0	3	2	0	2	2	1	0	0	3	4	55	1	9	4
Otu00082	1977	Bacteria(100);Actinobacteria(100);Actinobacteria(100);Streptomycetales(100);Streptomycetaceae(100);Streptomyces(100);	Otu00082	2	2	13	1	592	1	48	2	20	1	14	0	1	1	0	0	0	0	1	1254	0	0	2	0	8	0	1	7	6
Otu00083	1973	Bacteria(100);Firmicutes(100);Bacilli(100);Bacillales(100);Bacillaceae(100);Ureibacillus(100);	Otu00083	7	22	0	1	261	1	47	4	10	1	72	0	1	1	0	0	11	0	1	1241	0	3	1	16	76	87	23	54	32
Otu00084	1972	Bacteria(100);Bacteroidetes(100);Sphingobacteriia(100);Sphingobacteriales(100);Sphingobacteriaceae(100);Pedobacter(90);	Otu00084	2	0	2	2	209	0	37	0	0	0	0	0	1	0	0	0	0	0	0	1697	1	0	0	15	0	1	2	1	2
Otu00085	1940	Bacteria(100);Nitrospirae(100);Nitrospira(100);Nitrospirales(100);Nitrospiraceae(100);Nitrospira(100);	Otu00085	1	1	0	1	3	400	0	0	0	0	0	14	4	81	3	0	0	0	0	0	385	572	474	0	0	0	0	1	0
Otu00086	1917	Bacteria(100);Bacteroidetes(100);Bacteroidia(100);Bacteroidales(100);unclassified(100);unclassified(100);	Otu00086	1	3	1031	405	2	3	0	109	39	214	1	0	1	0	1	37	2	11	1	2	0	1	1	3	11	0	3	26	9
Otu00087	1908	Bacteria(100);Actinobacteria(100);Actinobacteria(100);Micromonosporales(100);Micromonosporaceae(100);unclassified(100);	Otu00087	1	1	0	0	84	0	1451	6	2	2	230	0	0	0	0	0	4	5	4	66	0	0	1	33	10	0	1	5	2
Otu00088	1901	Bacteria(100);Tenericutes(100);Mollicutes(100);Acholeplasmatales(100);Acholeplasmataceae(100);Acholeplasma(100);	Otu00088	0	2	8	120	0	0	2	8	1	3	8	0	0	0	0	624	3	1092	29	0	0	0	0	0	0	1	0	0	0
Otu00089	1880	Bacteria(100);Firmicutes(100);OPB54(100);unclassified(100);unclassified(100);unclassified(100);	Otu00089	0	0	1	0	1	0	569	2	3	0	235	0	0	0	1	3	2	4	3	6	0	0	0	572	4	467	1	3	3
Otu00090	1858	Bacteria(100);Proteobacteria(100);Betaproteobacteria(100);Burkholderiales(100);Comamonadaceae(100);unclassified(64);	Otu00090	372	1	0	0	0	61	0	0	2	0	0	28	301	647	143	0	2	0	1	2	27	129	57	1	0	48	32	2	2
Otu00091	1845	Bacteria(100);Proteobacteria(100);Betaproteobacteria(100);Rhodocyclales(100);Rhodocyclaceae(100);Sulfuritalea(100);	Otu00091	1	0	0	1	1	570	0	0	0	0	0	2	7	22	2	0	0	0	0	2	127	878	230	0	0	1	0	1	0
Otu00092	1817	Bacteria(100);Bacteroidetes(100);Bacteroidia(100);Bacteroidales(100);Bacteroidaceae(100);Bacteroides(100);	Otu00092	1	2	4	1	1	1	3	8	408	24	0	1	4	1	4	0	5	0	0	0	1	1	2	2	9	3	1326	2	3
Otu00093	1815	Bacteria(100);Proteobacteria(100);Gammaproteobacteria(100);Oceanospirillales(100);Halomonadaceae(100);unclassified(100);	Otu00093	2	0	2	0	3	0	0	0	0	0	0	0	2	2	2	0	0	0	0	3	1	0	0	1791	1	0	3	0	3
Otu00094	1788	Bacteria(100);Tenericutes(100);Mollicutes(100);Acholeplasmatales(100);Acholeplasmataceae(100);Acholeplasma(100);	Otu00094	0	2	1576	127	1	1	0	0	0	0	0	1	1	2	2	39	0	22	0	2	1	4	1	2	0	2	2	0	0
Otu00095	1778	Bacteria(100);Tenericutes(100);Mollicutes(100);Acholeplasmatales(100);Acholeplasmataceae(100);Acholeplasma(100);	Otu00095	3	0	133	124	0	0	3	8	4	20	5	0	1	0	1	812	4	611	17	1	0	1	3	0	13	1	3	6	4
Otu00096	1734	Bacteria(100);Firmicutes(100);Clostridia(100);Clostridiales(100);Clostridiales_vadinBB60_group(100);unclassified(100);	Otu00096	1	0	72	1003	0	1	2	212	1	129	2	0	0	0	0	245	2	37	3	1	1	2	1	1	8	2	1	7	0
Otu00097	1717	Bacteria(100);Actinobacteria(100);Actinobacteria(100);Pseudonocardiales(100);Pseudonocardiaceae(100);Saccharomonospora(100);	Otu00097	7	19	6	3	880	1	53	5	1	0	11	0	1	5	1	0	0	0	0	252	1	3	1	133	116	7	49	82	80
Otu00098	1691	Bacteria(100);Firmicutes(100);OPB54(100);unclassified(100);unclassified(100);unclassified(100);	Otu00098	1	5	1	0	32	0	444	0	0	3	833	0	0	0	0	2	4	1	4	16	0	0	0	28	6	299	2	7	3
Otu00099	1685	Bacteria(100);Proteobacteria(100);Deltaproteobacteria(100);Syntrophobacterales(95);Syntrophaceae(94);Syntrophus(94);	Otu00099	1	1	3	0	1	2	0	0	0	0	0	453	768	61	296	0	0	0	0	1	34	1	48	0	4	2	3	2	4
Otu00100	1661	Bacteria(100);Tenericutes(100);Mollicutes(100);Acholeplasmatales(100);Acholeplasmataceae(100);Acholeplasma(100);	Otu00100	3	0	429	247	0	0	4	48	25	80	2	1	0	0	0	276	1	141	7	0	0	2	0	1	149	2	27	167	49
Otu00101	1642	Bacteria(100);Firmicutes(100);Clostridia(100);Clostridiales(100);Ruminococcaceae(100);Ruminococcus_1(77);	Otu00101	0	1	2	1	1	0	0	0	61	1	0	1105	0	465	1	0	0	0	0	0	0	0	0	2	0	0	1	1	0
Otu00102	1633	Bacteria(100);Bacteroidetes(100);Bacteroidia(100);Bacteroidales(100);Porphyromonadaceae(99);unclassified(99);	Otu00102	1	1	57	506	0	0	3	168	40	146	10	0	0	0	0	75	2	178	379	0	0	0	0	0	32	1	3	20	11
Otu00103	1627	Bacteria(100);Firmicutes(100);Clostridia(100);Clostridiales(100);Gracilibacteraceae(100);Gracilibacter(100);	Otu00103	0	2	2	1	1	1	0	4	3	12	1	106	335	0	49	0	0	0	0	2	423	1	670	1	2	1	0	5	5
Otu00104	1596	Bacteria(100);Firmicutes(100);Bacilli(100);unclassified(100);unclassified(100);unclassified(100);	Otu00104	1	9	1	1	187	0	15	0	0	0	322	0	1	0	0	1	1	0	1	98	0	1	0	432	15	482	6	10	12
Otu00105	1586	Bacteria(100);Proteobacteria(88);unclassified(88);unclassified(88);unclassified(88);unclassified(88);	Otu00105	0	0	0	1	0	0	0	2	0	1	0	151	524	9	882	0	0	0	0	2	8	0	0	2	0	1	1	1	1
Otu00106	1569	Bacteria(100);Firmicutes(100);Clostridia(100);Clostridiales(100);Family_XI(100);Sedimentibacter(100);	Otu00106	4	1	1	0	4	0	1	68	8	35	0	1	123	1	253	0	0	0	0	2	711	1	320	2	11	0	2	14	6
Otu00107	1569	Bacteria(100);Proteobacteria(100);Deltaproteobacteria(100);Syntrophobacterales(100);Syntrophaceae(100);Smithella(100);	Otu00107	1	0	1	0	0	1	0	6	8	1	0	8	389	14	776	0	0	0	0	3	165	3	166	7	11	1	2	4	2
Otu00108	1533	Bacteria(100);Bacteroidetes(100);Flavobacteriia(100);Flavobacteriales(100);Flavobacteriaceae(100);unclassified(94);	Otu00108	102	63	0	3	35	3	1	0	3	0	75	1	0	0	1	0	1	0	0	8	0	0	0	14	0	3	0	4	1216
Otu00109	1501	Bacteria(100);Bacteroidetes(100);unclassified(100);unclassified(100);unclassified(100);unclassified(100);	Otu00109	2	38	383	267	0	0	1	81	19	79	2	0	0	1	1	90	1	103	3	1	153	0	144	4	60	2	7	55	4
Otu00110	1480	Bacteria(100);Proteobacteria(100);Gammaproteobacteria(100);Cellvibrionales(100);Cellvibrionaceae(100);Cellvibrio(100);	Otu00110	66	2	1	0	4	0	0	0	3	0	0	0	0	1	0	0	0	0	0	36	0	0	1	72	0	1290	1	0	3
Otu00111	1469	Bacteria(100);Bacteroidetes(100);Flavobacteriia(100);Flavobacteriales(100);Flavobacteriaceae(100);unclassified(100);	Otu00111	5	0	0	0	82	0	1046	2	2	5	3	0	0	0	0	4	0	3	2	149	0	0	0	162	1	2	0	0	1
Otu00112	1456	Bacteria(100);Proteobacteria(100);Betaproteobacteria(100);Rhodocyclales(100);Rhodocyclaceae(100);Thauera(100);	Otu00112	6	0	0	1	3	32	0	0	1	1	1	290	154	477	277	0	0	0	0	0	89	66	51	0	0	1	2	1	3
Otu00113	1410	Bacteria(100);Firmicutes(100);Clostridia(100);Clostridiales(100);Ruminococcaceae(100);unclassified(80);	Otu00113	11	17	1	3	0	3	9	5	152	20	2	108	12	290	8	5	588	11	10	0	3	4	0	6	7	6	88	8	33
Otu00114	1384	Bacteria(100);Actinobacteria(100);Actinobacteria(100);Micromonosporales(99);Micromonosporaceae(99);Longispora(99);	Otu00114	4	3	0	0	227	0	748	0	1	0	66	1	1	2	0	0	0	0	2	125	0	0	0	56	60	0	7	38	43
Otu00115	1360	Bacteria(100);Actinobacteria(100);Actinobacteria(100);Streptosporangiales(100);Nocardiopsaceae(100);Nocardiopsis(100);	Otu00115	3	15	1	0	62	0	0	3	0	0	0	1	1	0	0	0	1	1	2	2	3	4	0	956	64	1	113	67	60
Otu00116	1351	Bacteria(100);Bacteroidetes(100);Bacteroidia(100);Bacteroidales(100);Rikenellaceae(100);vadinBC27_wastewater-sludge_group(100);	Otu00116	1	0	0	4	0	0	0	0	0	0	0	584	335	4	317	0	0	0	0	0	63	0	24	3	3	3	2	4	4
Otu00117	1301	Bacteria(100);Proteobacteria(100);Betaproteobacteria(100);DR-16(100);unclassified(100);unclassified(100);	Otu00117	1	0	0	0	0	6	0	0	0	0	0	66	16	1194	5	0	0	0	0	0	0	9	0	0	0	3	0	1	0
Otu00118	1300	Bacteria(100);Bacteroidetes(100);Sphingobacteriia(100);Sphingobacteriales(100);Sphingobacteriaceae(100);Olivibacter(54);	Otu00118	5	0	0	0	0	1	232	0	0	1	0	0	0	0	0	1	0	0	0	161	0	2	1	882	0	14	0	0	0
Otu00119	1299	Bacteria(100);Actinobacteria(100);Acidimicrobiia(100);Acidimicrobiales(100);unclassified(99);unclassified(99);	Otu00119	0	1	2	0	4	1	0	0	0	0	0	139	369	250	379	0	1	2	9	0	31	73	34	0	0	0	0	0	4
Otu00120	1282	Bacteria(100);Proteobacteria(100);Betaproteobacteria(100);Burkholderiales(100);Comamonadaceae(100);unclassified(90);	Otu00120	0	1	0	1	0	684	0	4	0	0	0	0	1	0	1	0	0	0	0	2	59	425	102	0	1	0	0	1	0
Otu00121	1275	Bacteria(100);Proteobacteria(100);Gammaproteobacteria(100);Pseudomonadales(100);Pseudomonadaceae(100);Pseudomonas(100);	Otu00121	3	3	4	2	3	6	0	0	17	0	0	1188	1	2	5	0	0	0	0	2	2	8	5	2	4	1	2	7	8
Otu00122	1255	Bacteria(100);Proteobacteria(100);Gammaproteobacteria(100);Cellvibrionales(96);Cellvibrionaceae(96);Simiduia(96);	Otu00122	1161	2	0	0	2	2	0	0	1	1	0	0	0	2	0	0	0	0	0	3	0	1	0	12	0	62	5	0	1
Otu00123	1243	Bacteria(100);Cloacimonetes(100);unclassified(100);unclassified(100);unclassified(100);unclassified(100);	Otu00123	0	2	18	599	2	0	4	47	11	6	4	0	2	0	0	283	1	196	56	1	0	0	0	1	1	3	1	5	0
Otu00124	1228	Bacteria(100);Firmicutes(100);OPB54(100);unclassified(100);unclassified(100);unclassified(100);	Otu00124	0	0	4	14	0	0	1	0	3	0	4	0	0	0	0	565	3	538	92	0	0	0	0	0	0	0	1	1	2
Otu00125	1213	Bacteria(100);Proteobacteria(100);Betaproteobacteria(100);SC-I-84(100);unclassified(100);unclassified(100);	Otu00125	0	0	1	0	0	5	0	0	0	0	0	387	251	138	77	0	1	0	0	3	82	68	195	1	3	0	0	0	1
Otu00126	1200	Bacteria(100);Bacteroidetes(100);Bacteroidia(100);Bacteroidales(100);Porphyromonadaceae(100);Petrimonas(89);	Otu00126	0	24	9	14	2	0	4	23	49	20	1	0	0	0	0	525	33	298	191	0	0	0	0	0	1	0	6	0	0
Otu00127	1165	Bacteria(100);Verrucomicrobia(100);OPB35_soil_group(100);unclassified(100);unclassified(100);unclassified(100);	Otu00127	0	0	0	1	0	2	0	76	22	8	0	0	1	0	0	1	0	1	0	1	839	3	204	2	1	0	1	2	0
Otu00128	1162	Bacteria(100);Bacteroidetes(100);Flavobacteriia(100);Flavobacteriales(100);Flavobacteriaceae(100);unclassified(54);	Otu00128	0	0	0	1	22	0	925	2	3	2	2	0	0	0	1	0	0	0	1	200	0	1	0	2	0	0	0	0	0
Otu00129	1155	Bacteria(100);Actinobacteria(100);Acidimicrobiia(100);Acidimicrobiales(100);Acidimicrobiales_Incertae_Sedis(100);Candidatus_Microthrix(100);	Otu00129	2	0	0	0	3	10	0	0	0	0	0	21	449	294	321	0	0	0	0	0	8	20	24	1	0	0	1	0	1
Otu00130	1149	Bacteria(100);Firmicutes(100);Bacilli(100);Bacillales(100);Thermoactinomycetaceae(100);Planifilum(100);	Otu00130	1	2	1	0	185	0	168	1	0	0	50	0	0	0	0	0	1	0	1	251	0	0	0	350	38	19	12	43	26
Otu00131	1148	Bacteria(100);Bacteroidetes(100);Bacteroidia(100);Bacteroidales(100);Rikenellaceae(100);vadinBC27_wastewater-sludge_group(100);	Otu00131	0	1	2	2	1	0	0	0	0	0	0	75	341	13	258	0	0	0	0	2	294	0	154	0	2	0	0	0	3
Otu00132	1141	Bacteria(100);Actinobacteria(100);Thermoleophilia(100);Solirubrobacterales(100);480-2(100);unclassified(100);	Otu00132	0	0	0	3	0	0	0	1	0	0	0	228	378	137	264	0	2	5	22	0	13	52	30	1	1	0	2	0	2
Otu00133	1138	Bacteria(100);Actinobacteria(100);Actinobacteria(100);Corynebacteriales(100);Mycobacteriaceae(100);Mycobacterium(100);	Otu00133	1	1	1	2	6	6	0	0	0	0	0	5	45	15	54	0	0	0	0	89	284	226	395	0	6	0	2	0	0
Otu00134	1115	Bacteria(100);Lentisphaerae(100);BS5(100);unclassified(100);unclassified(100);unclassified(100);	Otu00134	1	1	3	4	0	0	1	51	8	17	11	1	2	1	3	0	0	0	0	0	525	0	419	0	25	0	1	29	12
Otu00135	1114	Bacteria(100);Firmicutes(100);Clostridia(100);Clostridiales(100);Family_XI(100);Tissierella(100);	Otu00135	0	20	274	21	2	1	1	3	0	1	3	0	1	0	1	27	3	133	378	2	0	0	0	1	79	24	14	76	49
Otu00136	1114	Bacteria(100);Firmicutes(100);Bacilli(100);Bacillales(79);unclassified(63);unclassified(63);	Otu00136	0	5	3	0	130	0	3	1	0	0	146	5	0	1	0	0	1	1	2	663	2	0	0	59	20	11	36	17	8
Otu00137	1114	Bacteria(100);Firmicutes(100);Clostridia(100);Clostridiales(100);Family_XI(100);Sporanaerobacter(100);	Otu00137	0	7	1	0	0	0	6	5	1	6	4	0	0	1	0	17	1035	14	15	2	0	0	0	0	0	0	0	0	0
Otu00138	1107	Bacteria(100);Nitrospirae(100);Nitrospira(100);Nitrospirales(100);Nitrospiraceae(100);Nitrospira(100);	Otu00138	0	0	0	0	0	0	0	0	0	0	0	0	0	37	1	0	0	0	0	0	290	568	210	0	0	0	0	1	0
Otu00139	1102	Bacteria(100);Proteobacteria(100);Alphaproteobacteria(100);Rhizobiales(100);Phyllobacteriaceae(99);unclassified(77);	Otu00139	204	6	0	0	10	9	165	2	4	0	15	0	20	22	11	0	8	2	2	45	20	15	47	283	44	81	13	46	28
Otu00140	1100	Bacteria(100);Proteobacteria(100);Betaproteobacteria(100);Rhodocyclales(100);Rhodocyclaceae(100);Candidatus_Accumulibacter(60);	Otu00140	0	1	0	0	1	248	0	0	0	0	0	80	14	199	11	0	2	0	0	0	51	335	149	0	0	0	7	1	1
Otu00141	1097	Bacteria(100);Tenericutes(100);Mollicutes(100);Acholeplasmatales(100);Acholeplasmataceae(100);Acholeplasma(100);	Otu00141	378	16	0	1	2	0	0	1	12	6	2	0	0	0	0	0	0	0	0	0	1	0	0	23	1	625	24	4	1
Otu00142	1091	Bacteria(100);Proteobacteria(100);Deltaproteobacteria(100);Deltaproteobacteria_Incertae_Sedis(100);Syntrophorhabdaceae(100);Syntrophorhabdus(100);	Otu00142	0	0	2	0	3	0	0	0	3	0	0	97	344	13	368	0	0	0	0	0	119	1	138	2	0	0	0	0	1
Otu00143	1078	Bacteria(100);Bacteroidetes(100);Bacteroidia(100);Bacteroidales(100);unclassified(100);unclassified(100);	Otu00143	0	6	519	286	0	0	0	50	16	72	0	0	3	0	1	33	0	12	1	0	0	0	0	0	37	4	0	23	15
Otu00144	1064	Bacteria(100);Firmicutes(100);Bacilli(100);Bacillales(100);Planococcaceae(100);unclassified(93);	Otu00144	0	30	0	0	19	0	1	3	1	2	536	0	0	0	0	0	8	2	462	0	0	0	0	0	0	0	0	0	0
Otu00145	1055	Bacteria(100);Firmicutes(100);Bacilli(100);Lactobacillales(100);Enterococcaceae(98);unclassified(68);	Otu00145	4	4	3	1	219	13	4	2	4	2	25	1	6	84	4	1	227	7	19	0	0	8	0	0	78	0	250	63	26
Otu00146	1053	Bacteria(100);Firmicutes(100);Clostridia(100);Clostridiales(100);Ruminococcaceae(100);unclassified(100);	Otu00146	1	0	0	0	0	0	0	0	0	0	0	554	5	445	46	0	0	0	0	0	0	0	1	0	0	1	0	0	0
Otu00147	1051	Bacteria(100);Firmicutes(100);Bacilli(100);Bacillales(100);Planococcaceae(100);Sporosarcina(100);	Otu00147	1	113	2	0	8	0	4	0	0	1	373	166	0	0	0	1	0	0	3	3	0	0	1	1	1	1	2	1	369
Otu00148	1047	Bacteria(100);Actinobacteria(100);Acidimicrobiia(100);Acidimicrobiales(100);Acidimicrobiales_Incertae_Sedis(99);Candidatus_Microthrix(99);	Otu00148	39	0	0	1	2	72	0	0	0	0	2	254	149	156	81	0	0	0	0	0	32	182	71	0	2	1	3	0	0
Otu00149	1047	Bacteria(100);Firmicutes(100);Clostridia(100);Clostridiales(100);Lachnospiraceae(100);unclassified(100);	Otu00149	0	0	0	0	0	0	1	20	975	23	15	0	0	0	0	3	4	1	5	0	0	0	0	0	0	0	0	0	0
Otu00150	1042	Bacteria(100);Bacteroidetes(100);Bacteroidia(100);Bacteroidales(100);Porphyromonadaceae(100);Petrimonas(100);	Otu00150	12	99	2	3	4	0	9	73	45	202	4	239	36	1	130	2	2	0	1	7	66	0	23	2	19	2	14	26	19
Otu00151	1025	Bacteria(100);Firmicutes(100);OPB54(99);unclassified(99);unclassified(99);unclassified(99);	Otu00151	1	298	91	42	0	0	0	37	15	84	8	0	1	0	0	200	1	102	4	2	0	0	0	7	43	2	21	40	26
Otu00152	1025	Bacteria(100);Proteobacteria(100);Betaproteobacteria(100);Burkholderiales(100);Alcaligenaceae(100);Paenalcaligenes(100);	Otu00152	1	403	0	0	162	0	2	1	1	0	176	0	0	0	1	0	2	1	4	74	0	0	0	44	0	21	6	1	125
Otu00153	1025	Bacteria(100);Bacteroidetes(100);Flavobacteriia(100);Flavobacteriales(100);Flavobacteriaceae(100);Moheibacter(100);	Otu00153	405	3	1	0	142	0	0	0	0	0	332	0	0	0	0	0	0	0	0	97	0	0	0	3	1	35	4	0	2
Otu00154	1014	Bacteria(100);Firmicutes(100);Clostridia(100);Clostridiales(100);Clostridiaceae_2(100);Alkaliphilus(100);	Otu00154	0	0	0	2	0	0	3	2	1	4	6	0	0	0	0	224	14	498	251	0	0	0	0	0	1	0	0	0	8
Otu00155	1013	Bacteria(100);Firmicutes(100);Clostridia(100);Clostridiales(100);Lachnospiraceae(100);unclassified(100);	Otu00155	0	0	0	0	0	0	0	0	0	0	0	403	277	2	330	0	0	0	0	0	0	0	1	0	0	0	0	0	0
Otu00156	999	Bacteria(100);Bacteroidetes(100);Flavobacteriia(100);Flavobacteriales(100);Flavobacteriaceae(100);unclassified(99);	Otu00156	2	1	1	0	135	0	0	0	0	0	0	0	1	0	0	0	0	0	0	30	0	0	1	820	0	6	0	0	2
Otu00157	989	Bacteria(100);Proteobacteria(100);Betaproteobacteria(100);Rhodocyclales(100);Rhodocyclaceae(100);Zoogloea(100);	Otu00157	0	0	0	0	0	27	0	0	0	0	0	317	33	406	17	0	0	0	0	3	14	116	52	1	1	0	0	0	2
Otu00158	989	Bacteria(100);Bacteroidetes(100);Sphingobacteriia(100);Sphingobacteriales(100);WCHB1-69(98);unclassified(98);	Otu00158	0	0	0	1	0	1	0	0	0	0	0	0	28	2	24	0	0	0	0	1	639	0	291	0	0	0	1	0	1
Otu00159	976	Bacteria(100);Firmicutes(100);Clostridia(100);Clostridiales(100);Clostridiaceae_1(100);Clostridium_sensu_stricto_1(98);	Otu00159	0	0	0	0	1	22	2	101	86	70	84	1	8	5	4	4	84	71	225	1	9	2	23	1	23	0	122	18	9
Otu00160	975	Bacteria(100);Firmicutes(100);Clostridia(100);Clostridiales(100);Ruminococcaceae(100);Ruminiclostridium_1(96);	Otu00160	0	604	24	2	0	1	4	20	9	77	5	0	0	1	2	11	0	6	14	2	1	0	0	23	40	1	11	31	86
Otu00161	953	Bacteria(100);Proteobacteria(100);Gammaproteobacteria(100);Oceanospirillales(100);Halomonadaceae(100);Halomonas(100);	Otu00161	1	2	0	1	0	0	0	0	0	0	0	0	0	0	0	0	0	0	0	0	0	1	0	947	0	0	1	0	0
Otu00162	947	Bacteria(100);Actinobacteria(100);Actinobacteria(100);Glycomycetales(100);Glycomycetaceae(100);Glycomyces(100);	Otu00162	2	1	2	0	25	0	6	0	0	0	0	0	0	2	0	0	0	0	0	27	0	0	0	539	106	0	85	78	74
Otu00163	940	Bacteria(100);Firmicutes(100);Bacilli(100);C178B(100);unclassified(100);unclassified(100);	Otu00163	0	5	0	0	6	0	188	6	0	2	515	0	0	1	0	0	1	2	0	18	0	0	0	23	8	157	2	4	2
Otu00164	939	Bacteria(100);Proteobacteria(100);Betaproteobacteria(100);Rhodocyclales(100);Rhodocyclaceae(100);Uliginosibacterium(100);	Otu00164	1	1	0	0	2	424	0	0	0	0	0	0	0	19	0	0	0	0	0	0	32	410	48	0	0	1	0	0	1
Otu00165	933	Bacteria(100);Firmicutes(100);Bacilli(100);Lactobacillales(100);Streptococcaceae(100);Streptococcus(100);	Otu00165	0	0	2	0	0	0	0	0	0	0	0	0	75	767	71	0	0	0	0	0	0	12	2	0	1	0	2	0	1
Otu00166	932	Bacteria(100);Proteobacteria(100);Gammaproteobacteria(100);unclassified(92);unclassified(92);unclassified(92);	Otu00166	30	15	0	0	241	1	11	0	0	0	33	1	0	1	1	0	0	1	0	328	0	0	0	117	0	147	1	0	4
Otu00167	914	Bacteria(100);Firmicutes(100);Clostridia(100);Clostridiales(100);Christensenellaceae(100);Christensenellaceae_R-7_group(100);	Otu00167	1	2	0	1	3	0	0	0	0	0	0	432	48	7	92	0	0	0	0	11	221	1	82	2	1	1	5	2	2
Otu00168	865	Bacteria(100);Proteobacteria(100);Deltaproteobacteria(100);Syntrophobacterales(94);Syntrophaceae(86);unclassified(84);	Otu00168	1	0	0	4	1	0	0	0	0	0	0	113	177	7	164	0	0	0	0	1	199	0	195	2	0	0	0	1	0
Otu00169	861	Bacteria(100);Actinobacteria(100);Actinobacteria(100);Micrococcales(100);Microbacteriaceae(100);Microbacterium(93);	Otu00169	7	0	0	0	3	0	661	0	2	0	0	0	0	0	0	3	0	3	0	63	0	1	0	105	5	2	2	3	1
Otu00170	859	Bacteria(100);Actinobacteria(100);Actinobacteria(100);Corynebacteriales(100);Nocardiaceae(100);Rhodococcus(100);	Otu00170	6	3	0	1	244	2	0	1	0	0	5	167	7	4	12	0	0	0	0	368	3	1	4	3	10	0	4	5	9
Otu00171	854	Bacteria(100);Firmicutes(100);Clostridia(100);Clostridiales(100);Ruminococcaceae(100);unclassified(100);	Otu00171	1	133	21	12	0	0	2	43	15	85	11	0	0	0	0	30	0	29	26	4	2	0	3	16	64	6	7	64	280
Otu00172	848	Bacteria(100);Firmicutes(100);Clostridia(100);Clostridiales(100);Syntrophomonadaceae(100);Syntrophomonas(100);	Otu00172	0	0	62	3	0	0	1	2	0	3	2	0	0	0	0	320	7	265	148	0	0	0	0	0	14	0	1	9	11
Otu00173	845	Bacteria(100);Firmicutes(100);Clostridia(100);Clostridiales(100);Peptostreptococcaceae(100);Peptoclostridium(99);	Otu00173	65	13	11	22	0	7	1	0	0	0	0	1	6	4	7	1	29	28	52	2	6	5	24	1	145	0	219	135	61
Otu00174	838	Bacteria(100);Bacteroidetes(100);Flavobacteriia(100);Flavobacteriales(100);Flavobacteriaceae(100);Tamlana(100);	Otu00174	815	1	0	1	0	1	0	0	0	0	0	0	1	1	2	0	0	0	0	0	2	1	0	0	0	2	8	0	3
Otu00175	831	Bacteria(100);Firmicutes(100);Clostridia(100);Clostridiales(100);Family_XI(100);Peptoniphilus(100);	Otu00175	0	0	1	0	1	0	0	0	0	1	0	0	0	0	0	1	558	0	1	0	0	0	0	0	1	0	266	0	1
Otu00176	814	Bacteria(100);Bacteroidetes(100);Flavobacteriia(100);Flavobacteriales(100);Flavobacteriaceae(100);unclassified(99);	Otu00176	770	1	0	1	2	1	0	0	0	0	0	0	0	0	1	0	0	0	0	8	1	0	0	15	0	10	2	0	2
Otu00177	812	Bacteria(100);Firmicutes(100);Clostridia(100);Clostridiales(100);Syntrophomonadaceae(100);Syntrophomonas(100);	Otu00177	0	1	140	8	0	0	0	38	16	81	3	0	2	1	2	0	0	3	0	1	0	0	1	0	185	0	22	180	128
Otu00178	812	Bacteria(100);Firmicutes(100);Bacilli(100);Bacillales(100);Planococcaceae(97);unclassified(61);	Otu00178	0	61	0	0	215	0	83	0	0	0	182	0	0	0	0	0	0	0	0	175	0	0	2	10	1	4	3	1	75
Otu00179	777	Bacteria(100);Tenericutes(100);Mollicutes(100);Acholeplasmatales(100);Acholeplasmataceae(100);Acholeplasma(100);	Otu00179	0	5	2	758	0	0	0	1	0	0	0	0	1	0	1	0	0	0	0	2	1	1	0	2	0	1	1	0	1
Otu00180	773	Bacteria(100);Firmicutes(100);OPB54(98);unclassified(98);unclassified(98);unclassified(98);	Otu00180	2	0	0	0	0	0	352	2	1	0	6	0	0	0	0	1	0	1	1	15	0	0	0	354	0	38	0	0	0
Otu00181	764	Bacteria(100);Proteobacteria(100);Gammaproteobacteria(100);Pseudomonadales(100);Pseudomonadaceae(100);Pseudomonas(98);	Otu00181	336	1	0	0	23	2	0	4	4	0	2	84	6	62	4	0	0	0	0	6	1	9	5	22	0	167	2	0	24
Otu00182	764	Bacteria(100);Bacteroidetes(100);Bacteroidia(100);Bacteroidales(100);Porphyromonadaceae(100);Proteiniphilum(100);	Otu00182	226	4	0	1	0	0	0	3	9	2	0	0	20	1	49	0	57	1	0	0	14	0	0	0	7	220	140	5	5
Otu00183	762	Bacteria(100);Actinobacteria(100);Actinobacteria(100);Propionibacteriales(100);Nocardioidaceae(100);Nocardioides(100);	Otu00183	0	2	0	0	0	0	0	0	0	0	0	127	245	245	137	0	0	0	0	2	0	0	1	0	0	0	1	0	2
Otu00184	760	Archaea(100);Euryarchaeota(100);Methanobacteria(100);Methanobacteriales(100);Methanobacteriaceae(100);Methanobrevibacter(100);	Otu00184	125	5	2	6	1	5	1	13	7	5	10	0	13	2	16	14	101	35	40	3	21	25	35	17	17	25	193	11	12
Otu00185	757	Bacteria(100);Bacteroidetes(100);Bacteroidia(100);Bacteroidia_Incertae_Sedis(100);Draconibacteriaceae(100);unclassified(100);	Otu00185	0	2	3	0	0	1	0	0	0	0	0	1	0	2	2	0	0	0	0	6	346	3	383	3	0	1	1	1	2
Otu00186	748	Bacteria(100);Proteobacteria(100);Gammaproteobacteria(100);Oceanospirillales(100);Halomonadaceae(100);Halomonas(100);	Otu00186	0	0	0	0	0	1	0	0	0	0	0	2	0	0	0	0	0	0	0	0	0	0	0	744	0	0	0	1	0
Otu00187	747	Bacteria(100);Actinobacteria(100);Thermoleophilia(100);unclassified(98);unclassified(98);unclassified(98);	Otu00187	1	0	0	0	0	0	0	0	0	0	0	22	168	11	177	0	0	0	0	7	155	1	202	0	2	0	0	1	0
Otu00188	747	Bacteria(100);Proteobacteria(100);Deltaproteobacteria(100);Syntrophobacterales(100);Syntrophobacteraceae(100);unclassified(100);	Otu00188	0	0	0	0	0	0	0	0	0	0	0	0	264	15	436	0	0	0	0	1	10	1	17	1	0	0	0	0	2
Otu00189	737	Bacteria(100);Bacteroidetes(100);Flavobacteriia(100);Flavobacteriales(100);Flavobacteriaceae(100);unclassified(100);	Otu00189	5	2	0	0	48	0	59	0	0	0	0	0	0	0	1	0	0	0	0	556	0	1	1	60	0	3	0	0	1
Otu00190	734	Bacteria(100);Proteobacteria(100);Alphaproteobacteria(100);Caulobacterales(100);Hyphomonadaceae(100);Woodsholea(100);	Otu00190	1	0	0	1	0	116	0	1	0	0	0	0	10	7	5	0	0	0	0	0	275	140	172	2	2	0	1	1	0
Otu00191	730	Bacteria(100);Firmicutes(100);Bacilli(100);Lactobacillales(100);Lactobacillaceae(99);Lactobacillus(99);	Otu00191	1	0	681	6	0	0	1	0	4	0	0	1	0	3	0	0	8	10	5	2	0	1	0	3	0	2	2	0	0
Otu00192	721	Bacteria(100);Firmicutes(100);Clostridia(100);Clostridiales(100);Family_XI(100);Sedimentibacter(100);	Otu00192	0	5	1	0	0	0	0	249	5	375	9	0	0	0	1	1	0	1	4	0	5	0	5	0	1	0	0	29	30
Otu00193	716	Bacteria(100);Firmicutes(100);Bacilli(100);Lactobacillales(100);Streptococcaceae(100);Streptococcus(100);	Otu00193	0	0	0	0	0	2	0	1	5	0	4	455	1	167	2	0	1	8	21	0	1	43	2	0	0	0	1	1	1
Otu00194	715	Bacteria(100);Actinobacteria(100);Actinobacteria(100);Micrococcales(100);Intrasporangiaceae(100);unclassified(92);	Otu00194	3	0	1	0	21	0	0	0	0	0	0	1	0	0	0	0	0	0	0	668	0	0	0	9	1	0	5	4	2
Otu00195	713	Bacteria(100);Proteobacteria(100);Betaproteobacteria(100);Burkholderiales(100);Comamonadaceae(100);Comamonas(86);	Otu00195	1	0	1	0	4	12	0	0	0	0	2	361	38	271	4	0	0	0	0	4	0	4	8	0	0	0	0	1	2
Otu00196	710	Bacteria(100);Tenericutes(100);Mollicutes(100);Haloplasmatales(100);Haloplasmataceae(100);Haloplasma(100);	Otu00196	0	24	0	0	4	0	621	0	0	1	20	0	1	0	0	2	3	2	1	11	0	0	0	13	1	5	1	0	0
Otu00197	708	Bacteria(100);Bacteroidetes(100);Flavobacteriia(100);Flavobacteriales(100);Flavobacteriaceae(100);Moheibacter(100);	Otu00197	1	115	0	1	429	1	0	0	0	0	5	0	1	0	0	0	0	0	0	80	0	0	0	3	0	51	14	3	4
Otu00198	701	Bacteria(100);Proteobacteria(100);Betaproteobacteria(100);Betaproteobacteria_Incertae_Sedis(100);Unknown_Family(100);Chitinivorax(100);	Otu00198	0	0	0	0	1	184	0	0	0	0	0	0	0	0	0	0	0	0	0	0	10	493	10	0	0	2	0	0	1
Otu00199	701	Bacteria(100);Proteobacteria(100);Betaproteobacteria(100);Burkholderiales(100);Burkholderiaceae(100);Ralstonia(91);	Otu00199	0	2	0	0	0	0	1	0	0	0	0	688	0	0	0	0	8	0	0	1	0	0	1	0	0	0	0	0	0
Otu00200	700	Bacteria(100);Firmicutes(100);Clostridia(100);Clostridiales(100);Gracilibacteraceae(100);Gracilibacter(100);	Otu00200	1	0	1	1	0	0	0	0	0	0	0	0	0	0	0	0	0	0	0	2	298	1	393	0	0	0	1	0	2
Otu00201	699	Bacteria(100);Firmicutes(100);OPB54(100);unclassified(100);unclassified(100);unclassified(100);	Otu00201	0	1	0	0	49	0	298	0	0	0	127	0	0	0	0	1	1	0	0	55	0	0	0	84	0	81	1	0	1
Otu00202	698	Bacteria(100);Chlorobi(100);Chlorobia(100);Chlorobiales(100);SJA-28(100);unclassified(100);	Otu00202	0	0	1	0	0	3	0	0	0	0	0	314	8	15	4	0	20	0	0	1	78	125	129	0	0	0	0	0	0
Otu00203	697	Bacteria(100);Actinobacteria(100);Actinobacteria(100);Micrococcales(100);Micrococcaceae(100);Arthrobacter(72);	Otu00203	34	0	1	0	125	2	245	0	2	3	3	2	1	1	0	1	0	1	2	177	0	1	0	46	1	39	9	0	1
Otu00204	690	Bacteria(100);Proteobacteria(100);Betaproteobacteria(100);Burkholderiales(100);Alcaligenaceae(100);Paenalcaligenes(99);	Otu00204	2	10	1	0	205	0	27	1	0	0	58	1	0	0	0	0	0	0	3	20	0	0	0	270	1	16	1	0	74
Otu00205	688	Bacteria(100);Proteobacteria(100);Betaproteobacteria(100);Rhodocyclales(100);Rhodocyclaceae(100);Dechloromonas(73);	Otu00205	0	0	0	0	2	570	0	0	0	0	0	0	0	1	1	0	0	0	0	0	8	92	14	0	0	0	0	0	0
Otu00206	686	Bacteria(100);Firmicutes(100);Clostridia(100);Clostridiales(100);unclassified(99);unclassified(99);	Otu00206	0	0	0	0	0	0	0	2	0	2	4	0	0	0	0	8	5	129	536	0	0	0	0	0	0	0	0	0	0
Otu00207	678	Bacteria(100);Proteobacteria(100);Alphaproteobacteria(100);Rhizobiales(100);Hyphomicrobiaceae(99);Rhodoplanes(94);	Otu00207	0	0	0	0	0	0	0	0	0	0	0	46	273	133	191	2	6	4	21	0	0	0	1	1	0	0	0	0	0
Otu00208	672	Bacteria(100);Firmicutes(100);Bacilli(100);Bacillales(100);Paenibacillaceae(100);Paenibacillus(96);	Otu00208	2	3	0	0	1	1	4	0	0	0	11	0	1	0	1	0	0	0	0	6	0	0	0	3	1	635	2	0	1
Otu00209	670	Bacteria(100);Firmicutes(100);Bacilli(100);Lactobacillales(100);Lactobacillaceae(100);Lactobacillus(100);	Otu00209	1	2	141	0	0	0	0	0	24	0	0	0	0	4	0	0	2	0	0	0	0	0	0	0	0	0	496	0	0
Otu00210	668	Bacteria(100);Firmicutes(100);Bacilli(100);Bacillales(99);Bacillaceae(84);Bacillus(77);	Otu00210	38	4	3	0	117	0	23	0	1	0	44	0	0	0	0	0	3	1	0	262	0	0	1	10	45	58	13	30	15
Otu00211	666	Bacteria(100);Proteobacteria(100);Alphaproteobacteria(100);Rhodobacterales(100);Rhodobacteraceae(100);Paracocccus(100);	Otu00211	0	0	0	0	18	0	405	0	3	0	3	1	0	1	0	1	1	0	0	230	0	0	0	0	3	0	0	0	0
Otu00212	661	Bacteria(100);Proteobacteria(100);Betaproteobacteria(100);Burkholderiales(100);Burkholderiaceae(100);Limnobacter(100);	Otu00212	23	1	0	1	0	1	0	176	0	9	40	1	142	78	143	1	2	0	0	3	8	5	16	1	0	8	0	2	0
Otu00213	655	Bacteria(100);Proteobacteria(100);Betaproteobacteria(100);Nitrosomonadales(100);Nitrosomonadaceae(100);Nitrosomonas(100);	Otu00213	0	0	1	0	2	537	0	0	0	0	0	0	0	6	0	0	0	0	0	1	11	85	12	0	0	0	0	0	0
Otu00214	653	Bacteria(100);Actinobacteria(100);Actinobacteria(100);Corynebacteriales(100);Corynebacteriaceae(100);Corynebacterium_1(100);	Otu00214	16	1	0	0	356	0	0	2	0	0	0	0	1	3	0	0	0	1	1	211	0	1	0	19	0	25	14	1	1
Otu00215	653	Bacteria(100);Proteobacteria(100);Betaproteobacteria(100);Burkholderiales(100);Comamonadaceae(100);Aquabacterium(99);	Otu00215	0	0	0	0	0	409	0	0	0	0	0	0	2	25	7	0	0	0	0	0	54	129	22	2	0	0	3	0	0
Otu00216	649	Bacteria(100);Firmicutes(100);Bacilli(100);Lactobacillales(100);Streptococcaceae(100);Streptococcus(100);	Otu00216	10	2	3	8	1	0	2	64	23	83	46	0	1	40	0	0	2	4	1	1	1	14	6	0	145	0	18	119	55
Otu00217	647	Bacteria(100);Actinobacteria(100);Actinobacteria(100);Micrococcales(100);Intrasporangiaceae(100);Tetrasphaera(60);	Otu00217	1	0	0	0	16	371	27	0	0	0	0	0	2	3	1	0	1	0	0	1	42	98	76	0	1	0	0	4	3
Otu00218	647	Bacteria(100);Bacteroidetes(100);Flavobacteriia(100);Flavobacteriales(100);Flavobacteriaceae(100);Flavobacterium(100);	Otu00218	0	0	0	0	0	623	0	0	0	0	0	0	0	0	1	0	0	0	0	0	1	17	3	0	1	0	0	1	0
Otu00219	646	Bacteria(100);Proteobacteria(100);Deltaproteobacteria(100);Sh765B-TzT-29(100);unclassified(100);unclassified(100);	Otu00219	0	0	0	0	1	2	0	0	0	0	0	493	47	27	66	0	0	0	0	2	6	1	0	0	1	0	0	0	0
Otu00220	635	Bacteria(100);Firmicutes(100);Bacilli(100);Bacillales(100);Paenibacillaceae(100);Thermobacillus(100);	Otu00220	0	2	0	0	4	0	62	0	0	1	22	0	0	0	0	0	0	0	0	11	0	0	0	484	16	15	5	7	6
Otu00221	632	Bacteria(100);Bacteroidetes(100);Bacteroidia(100);Bacteroidales(100);Porphyromonadaceae(100);unclassified(100);	Otu00221	0	1	6	2	0	0	1	0	3	2	5	0	0	0	0	238	0	285	89	0	0	0	0	0	0	0	0	0	0
Otu00222	631	Bacteria(100);Firmicutes(100);Clostridia(100);Clostridiales(100);unclassified(100);unclassified(100);	Otu00222	0	17	87	315	0	0	0	0	0	3	0	1	1	0	1	129	0	20	1	1	0	0	0	0	11	0	10	30	4
Otu00223	631	Bacteria(100);Acidobacteria(100);Holophagae(100);Holophagae_Incertae_Sedis(100);Unknown_Family(100);Thermoanaerobaculum(100);	Otu00223	0	0	2	1	0	0	0	0	0	0	0	0	0	0	2	0	0	0	0	1	378	1	243	0	0	0	0	1	2
Otu00224	629	Bacteria(100);Actinobacteria(100);unclassified(79);unclassified(79);unclassified(79);unclassified(79);	Otu00224	1	0	0	0	32	0	74	3	1	0	0	0	0	0	0	0	0	0	0	493	0	0	0	3	9	1	1	4	7
Otu00225	629	Bacteria(100);Proteobacteria(100);Betaproteobacteria(100);Burkholderiales(100);Comamonadaceae(100);unclassified(100);	Otu00225	0	0	1	0	0	99	0	0	0	0	0	117	2	116	0	0	0	0	0	0	52	172	65	3	1	0	1	0	0
Otu00226	625	Bacteria(100);Actinobacteria(100);KIST-JJY010(100);unclassified(100);unclassified(100);unclassified(100);	Otu00226	0	1	0	0	0	0	0	0	0	0	0	223	166	93	139	0	0	0	0	0	0	0	0	1	0	0	1	1	0
Otu00227	623	Bacteria(100);Bacteroidetes(100);Bacteroidia(100);Bacteroidales(100);M2PB4-65_termite_group(100);unclassified(100);	Otu00227	0	3	0	0	1	0	0	214	18	87	0	0	0	14	0	0	0	0	0	0	0	17	0	0	124	0	5	112	28
Otu00228	622	Bacteria(100);Bacteroidetes(100);Bacteroidia(100);Bacteroidales(100);Bacteroidaceae(100);Bacteroides(100);	Otu00228	0	0	0	0	0	0	1	6	466	15	0	0	0	3	0	0	17	1	1	0	0	2	0	0	0	0	110	0	0
Otu00229	619	Bacteria(100);Bacteroidetes(100);Bacteroidia(100);Bacteroidales(100);Porphyromonadaceae(100);Petrimonas(98);	Otu00229	0	69	7	38	2	0	1	0	1	3	0	0	0	0	0	116	5	106	45	2	0	0	1	4	19	181	5	11	3
Otu00230	609	Bacteria(100);Firmicutes(100);Clostridia(100);Clostridiales(100);Clostridiales_vadinBB60_group(100);unclassified(100);	Otu00230	0	567	1	6	0	1	14	0	0	0	0	0	2	0	0	0	1	0	0	0	1	1	1	0	1	12	1	0	0
Otu00231	602	Bacteria(100);Firmicutes(100);Clostridia(100);Clostridiales(100);Family_XVIII(100);Symbiobacterium(100);	Otu00231	0	3	0	0	0	0	2	1	4	1	570	0	0	0	0	2	2	3	3	7	0	0	0	0	0	1	1	0	2
Otu00232	602	Bacteria(100);Spirochaetae(100);Spirochaetes(100);Spirochaetales(100);Spirochaetaceae(100);unclassified(100);	Otu00232	0	0	0	0	0	0	0	0	0	0	0	127	295	4	56	0	0	0	0	1	75	0	41	1	0	1	1	0	0
Otu00233	602	Bacteria(100);Acidobacteria(100);Holophagae(100);Subgroup_10(100);ABS-19(100);unclassified(100);	Otu00233	0	0	0	0	0	0	0	0	0	0	0	0	0	0	0	0	0	0	0	0	8	564	29	0	0	0	0	0	1
Otu00234	601	Bacteria(100);Firmicutes(100);Clostridia(97);unclassified(96);unclassified(96);unclassified(96);	Otu00234	1	1	0	0	0	0	0	0	0	0	0	0	1	0	1	0	0	0	0	0	0	0	0	0	310	0	42	192	53
Otu00235	592	Bacteria(100);Actinobacteria(100);Actinobacteria(100);Micrococcales(100);unclassified(69);unclassified(69);	Otu00235	0	0	0	0	32	68	0	0	0	0	0	0	69	81	91	0	9	6	21	0	22	83	77	0	12	0	3	10	8
Otu00236	592	Bacteria(100);Proteobacteria(100);Betaproteobacteria(100);Burkholderiales(100);Alcaligenaceae(100);Alcaligenes(90);	Otu00236	2	6	0	0	507	0	12	0	1	0	0	0	1	0	0	0	0	0	0	28	0	2	0	22	0	4	3	0	4
Otu00237	591	Bacteria(100);Proteobacteria(100);Deltaproteobacteria(100);Myxococcales(100);Haliangiaceae(100);Haliangium(100);	Otu00237	0	1	0	0	0	558	0	0	0	0	0	0	0	0	0	0	0	0	0	0	0	29	0	2	0	1	0	0	0
Otu00238	585	Bacteria(100);Proteobacteria(100);Alphaproteobacteria(100);Rhodobacterales(100);Rhodobacteraceae(100);Paracocccus(100);	Otu00238	15	1	0	0	14	12	284	2	0	0	1	0	2	3	6	0	0	1	0	2	2	4	3	223	0	6	2	0	2
Otu00239	583	Bacteria(100);Firmicutes(100);unclassified(98);unclassified(98);unclassified(98);unclassified(98);	Otu00239	0	576	1	1	0	0	0	0	0	1	0	0	0	1	0	0	0	0	0	0	1	0	0	0	0	0	0	0	2
Otu00240	582	Bacteria(100);Bacteroidetes(100);Flavobacteriia(100);Flavobacteriales(100);Flavobacteriaceae(100);unclassified(100);	Otu00240	13	0	0	0	57	2	0	0	0	0	1	0	1	0	0	0	0	0	0	23	0	0	1	17	0	466	0	0	1
Otu00241	570	Bacteria(100);Proteobacteria(100);Deltaproteobacteria(100);Myxococcales(99);unclassified(96);unclassified(96);	Otu00241	0	0	0	0	3	0	311	0	1	3	194	0	0	0	0	1	2	1	2	47	0	0	0	0	2	0	0	0	3
Otu00242	567	Bacteria(100);Tenericutes(100);Mollicutes(100);Acholeplasmatales(100);Acholeplasmataceae(100);Acholeplasma(100);	Otu00242	563	1	0	0	0	0	0	0	0	0	0	1	0	0	0	0	0	0	0	0	0	0	0	0	0	2	0	0	0
Otu00243	565	Bacteria(100);Proteobacteria(100);Betaproteobacteria(100);Rhodocyclales(100);Rhodocyclaceae(100);unclassified(74);	Otu00243	1	1	0	0	1	34	0	0	0	0	0	84	132	57	52	0	0	0	0	1	30	130	40	0	0	1	1	0	0
Otu00244	564	Bacteria(100);Firmicutes(100);Clostridia(100);Clostridiales(100);Syntrophomonadaceae(100);Syntrophomonas(100);	Otu00244	0	0	55	10	0	0	1	0	1	2	0	0	0	0	0	208	2	165	98	0	0	0	0	0	11	0	1	5	5
Otu00245	564	Bacteria(100);Firmicutes(100);unclassified(99);unclassified(99);unclassified(99);unclassified(99);	Otu00245	0	0	55	64	0	0	0	81	19	96	1	0	0	0	0	0	0	0	0	0	0	0	0	1	95	1	10	100	41
Otu00246	556	Bacteria(100);Proteobacteria(100);Gammaproteobacteria(100);Cellvibrionales(100);Spongiibacteraceae(93);BD1-7_clade(93);	Otu00246	0	2	0	0	0	56	1	144	0	14	1	0	1	1	1	0	2	1	0	0	102	69	154	1	2	1	0	1	2
Otu00247	555	Bacteria(100);Firmicutes(100);Bacilli(100);Bacillales(100);Planococcaceae(100);Solibacillus(99);	Otu00247	12	2	0	0	6	0	31	2	1	0	445	0	0	0	0	1	3	0	0	9	0	0	0	8	3	29	0	2	1
Otu00248	555	Bacteria(100);Proteobacteria(100);Epsilonproteobacteria(100);Campylobacterales(100);Campylobacteraceae(100);Arcobacter(100);	Otu00248	4	0	0	0	0	16	0	0	0	0	0	176	16	286	3	0	0	0	0	0	5	28	1	0	0	2	16	0	2
Otu00249	552	Bacteria(100);Actinobacteria(100);Acidimicrobiia(100);Acidimicrobiales(100);Acidimicrobiales_Incertae_Sedis(100);Candidatus_Microthrix(100);	Otu00249	1	0	0	0	8	60	0	126	0	5	41	0	0	0	1	0	2	1	0	0	9	208	69	0	8	0	4	4	5
Otu00250	552	Bacteria(100);Firmicutes(99);OPB54(95);unclassified(95);unclassified(95);unclassified(95);	Otu00250	0	4	0	0	0	0	2	0	2	0	300	0	0	0	0	0	1	0	0	3	0	1	0	0	0	236	1	1	1
Otu00251	552	Bacteria(100);Bacteroidetes(100);Bacteroidia(100);Bacteroidales(100);Porphyromonadaceae(100);Odoribacter(99);	Otu00251	0	0	0	0	0	0	2	2	1	2	3	0	0	0	0	1	535	2	4	0	0	0	0	0	0	0	0	0	0
Otu00252	543	Bacteria(100);Deferribacteres(100);Deferribacteres_Incertae_Sedis(100);Unknown_Order(100);Unknown_Family(100);Caldithrix(100);	Otu00252	0	1	0	0	0	0	0	0	0	0	0	0	1	0	0	0	0	0	0	5	389	0	144	1	0	0	1	1	0
Otu00253	542	Bacteria(100);Firmicutes(100);Bacilli(100);Bacillales(100);Bacillaceae(100);Sinibacillus(96);	Otu00253	3	23	0	0	101	0	3	0	0	1	266	0	0	0	0	0	0	0	1	38	0	0	0	39	14	23	15	10	5
Otu00254	542	Bacteria(100);Spirochaetae(100);Spirochaetes(100);Spirochaetales(100);Spirochaetaceae(100);Sphaerochaeta(100);	Otu00254	0	0	26	155	0	0	0	2	0	2	0	0	0	0	0	253	0	94	10	0	0	0	0	0	0	0	0	0	0
Otu00255	541	Bacteria(100);Actinobacteria(100);Thermoleophilia(100);Solirubrobacterales(100);480-2(100);unclassified(100);	Otu00255	4	0	1	0	0	0	0	0	0	0	0	0	61	17	52	0	0	1	0	2	73	148	162	0	5	2	1	4	8
Otu00256	537	Bacteria(100);Proteobacteria(100);Gammaproteobacteria(100);Pseudomonadales(92);Pseudomonadaceae(92);Pseudomonas(73);	Otu00256	3	426	0	0	48	0	0	12	1	0	3	2	0	1	0	0	0	0	0	4	0	0	0	0	1	15	5	1	15
Otu00257	532	Bacteria(100);Proteobacteria(100);Betaproteobacteria(100);Burkholderiales(100);Comamonadaceae(100);Ottowia(84);	Otu00257	23	0	0	0	0	0	0	67	4	4	2	6	34	105	269	0	2	1	0	0	1	2	6	0	0	1	3	2	0
Otu00258	528	Bacteria(100);Bacteroidetes(100);Bacteroidia(100);Bacteroidales(100);Porphyromonadaceae(100);Petrimonas(100);	Otu00258	139	5	0	0	5	0	1	11	20	19	1	1	0	1	0	2	10	4	0	1	2	0	0	0	0	262	40	2	2
Otu00259	528	Bacteria(100);Proteobacteria(100);Gammaproteobacteria(100);unclassified(100);unclassified(100);unclassified(100);	Otu00259	516	0	0	0	1	0	0	0	0	0	0	2	0	0	0	0	0	0	0	1	0	0	0	1	0	7	0	0	0
Otu00260	526	Bacteria(100);Actinobacteria(100);Acidimicrobiia(100);Acidimicrobiales(100);Iamiaceae(100);Iamia(100);	Otu00260	12	1	0	0	5	60	0	0	0	0	0	0	60	78	62	0	0	0	0	1	39	114	75	0	7	8	0	3	1
Otu00261	525	Bacteria(100);Elusimicrobia(100);Elusimicrobia(100);Lineage_I_(Endomicrobia)(100);unclassified(100);unclassified(100);	Otu00261	1	0	359	162	0	0	0	0	0	0	0	0	1	0	2	0	0	0	0	0	0	0	0	0	0	0	0	0	0
Otu00262	524	Bacteria(100);Firmicutes(100);Clostridia(100);Clostridiales(100);Clostridiales_vadinBB60_group(100);unclassified(100);	Otu00262	1	28	160	318	1	0	0	0	0	0	0	0	0	0	0	0	0	0	0	0	1	0	0	0	7	1	0	5	2
Otu00263	521	Bacteria(100);Firmicutes(100);OPB54(90);unclassified(90);unclassified(90);unclassified(90);	Otu00263	1	87	14	19	0	0	0	1	0	1	1	0	0	0	0	147	0	219	18	0	0	0	0	0	1	0	1	1	10
Otu00264	520	Bacteria(100);Tenericutes(100);Mollicutes(100);Acholeplasmatales(100);Acholeplasmataceae(100);Acholeplasma(100);	Otu00264	503	1	0	0	0	0	0	0	0	0	0	0	1	0	0	0	0	0	0	0	0	0	0	1	0	14	0	0	0
Otu00265	515	Bacteria(100);Bacteroidetes(100);Bacteroidetes_vadinHA17(100);unclassified(100);unclassified(100);unclassified(100);	Otu00265	0	0	1	0	0	2	0	54	29	16	3	281	38	0	39	1	0	0	0	0	15	5	28	0	0	0	3	0	0
Otu00266	513	Bacteria(100);Firmicutes(100);Bacilli(100);Bacillales(100);Bacillaceae(100);unclassified(100);	Otu00266	0	0	0	0	13	0	5	1	0	3	435	0	0	0	0	0	2	2	2	20	1	0	0	9	4	4	6	5	1
Otu00267	506	Bacteria(100);Tenericutes(100);Mollicutes(100);Acholeplasmatales(100);Acholeplasmataceae(100);Acholeplasma(100);	Otu00267	491	0	1	0	0	0	0	0	0	0	0	0	0	0	0	0	0	0	0	0	0	1	0	0	0	12	1	0	0
Otu00268	503	Bacteria(100);Proteobacteria(100);Gammaproteobacteria(100);Pseudomonadales(100);Moraxellaceae(100);Acinetobacter(100);	Otu00268	2	0	0	2	7	3	0	0	1	0	14	99	25	258	63	0	0	0	0	4	5	14	2	0	0	1	2	0	1
Otu00269	501	Bacteria(100);Firmicutes(100);Bacilli(100);Lactobacillales(100);Carnobacteriaceae(100);Trichococcus(97);	Otu00269	8	1	0	0	49	5	2	0	1	0	57	0	0	0	2	0	3	2	1	15	12	137	33	43	25	36	52	0	17
Otu00270	501	Bacteria(100);Firmicutes(100);Clostridia(100);Clostridiales(100);unclassified(100);unclassified(100);	Otu00270	0	0	0	8	0	0	0	3	2	1	3	0	0	0	0	8	0	99	377	0	0	0	0	0	0	0	0	0	0
Otu00271	499	Bacteria(100);Proteobacteria(100);Betaproteobacteria(100);Burkholderiales(100);Comamonadaceae(100);Diaphorobacter(73);	Otu00271	0	0	1	0	3	15	0	0	0	0	0	0	149	109	70	0	0	0	0	0	20	78	53	0	0	0	0	0	1
Otu00272	490	Bacteria(100);Bacteroidetes(100);Flavobacteriia(100);Flavobacteriales(100);NS9_marine_group(100);unclassified(100);	Otu00272	3	0	0	0	2	0	1	457	0	14	2	0	0	0	0	2	0	3	2	0	0	1	3	0	0	0	0	0	0
Otu00273	488	Bacteria(100);Tenericutes(100);Mollicutes(100);NB1-n(100);unclassified(100);unclassified(100);	Otu00273	0	1	0	0	0	0	0	20	2	30	0	0	30	1	7	0	0	0	0	0	76	0	284	0	19	0	1	16	1
Otu00274	486	Bacteria(100);Proteobacteria(100);Alphaproteobacteria(100);Rhizobiales(100);Bradyrhizobiaceae(100);Bradyrhizobium(100);	Otu00274	0	0	0	0	5	19	0	1	0	0	0	94	84	75	82	0	2	1	0	0	26	34	53	0	5	0	1	2	2
Otu00275	486	Bacteria(100);Actinobacteria(100);Actinobacteria(100);Micrococcales(100);Bogoriellaceae(83);Georgenia(83);	Otu00275	15	1	0	0	137	0	0	0	0	0	0	0	0	1	0	0	0	0	0	156	0	0	0	99	13	11	26	21	6
Otu00276	479	Bacteria(100);Tenericutes(100);Mollicutes(100);Acholeplasmatales(100);Acholeplasmataceae(100);Acholeplasma(100);	Otu00276	7	6	6	0	2	2	0	0	0	2	0	0	0	1	1	0	0	0	0	1	0	0	0	2	0	447	1	0	1
Otu00277	479	Bacteria(100);Firmicutes(100);Bacilli(100);Bacillales(100);Bacillaceae(100);unclassified(100);	Otu00277	0	3	0	0	11	0	401	2	0	0	2	0	0	0	0	0	1	0	0	16	0	0	0	24	5	1	2	11	0
Otu00278	478	Bacteria(100);Planctomycetes(100);Phycisphaerae(100);KCLunmb-38-53(100);unclassified(100);unclassified(100);	Otu00278	0	0	0	0	0	1	0	0	0	0	0	45	55	3	369	0	0	0	0	0	4	0	1	0	0	0	0	0	0
Otu00279	472	Bacteria(100);Firmicutes(100);Clostridia(100);Clostridiales(100);Peptostreptococcaceae(100);Proteocatella(100);	Otu00279	2	0	0	0	0	0	0	0	1	0	0	1	4	1	0	0	0	0	0	0	415	3	38	0	1	0	1	0	5
Otu00280	470	Bacteria(100);Firmicutes(100);Clostridia(100);Clostridiales(100);Christensenellaceae(100);Christensenellaceae_R-7_group(100);	Otu00280	1	0	0	1	5	3	0	5	9	0	0	1	6	30	9	0	0	1	0	4	154	27	141	0	5	1	60	4	3
Otu00281	461	Bacteria(100);Gemmatimonadetes(100);Gemmatimonadetes(100);S0134_terrestrial_group(100);unclassified(100);unclassified(100);	Otu00281	0	1	0	0	5	0	119	2	0	1	247	0	0	0	0	1	0	0	0	66	0	0	0	5	10	0	0	2	2
Otu00282	458	Bacteria(100);Bacteroidetes(100);Bacteroidia(100);Bacteroidales(100);Prevotellaceae(100);unclassified(99);	Otu00282	0	0	0	0	0	0	0	0	441	3	4	0	0	4	0	0	1	4	1	0	0	0	0	0	0	0	0	0	0
Otu00283	455	Bacteria(100);Actinobacteria(100);Actinobacteria(100);Actinomycetales(100);Actinomycetaceae(100);Actinomyces(100);	Otu00283	0	0	176	244	1	1	0	0	4	3	1	0	0	1	0	0	0	0	0	0	0	2	0	2	9	0	0	3	8
Otu00284	454	Bacteria(100);Bacteroidetes(100);Bacteroidia(100);Bacteroidales(100);GZKB124(100);unclassified(100);	Otu00284	0	0	10	21	1	0	0	156	14	115	0	0	0	0	0	1	0	0	0	0	0	0	0	0	55	0	5	54	22
Otu00285	453	Bacteria(100);Bacteroidetes(100);unclassified(100);unclassified(100);unclassified(100);unclassified(100);	Otu00285	0	0	0	0	411	0	3	0	0	0	0	0	0	0	0	0	0	0	0	33	0	0	1	5	0	0	0	0	0
Otu00286	452	Bacteria(100);Firmicutes(98);OPB54(80);unclassified(80);unclassified(80);unclassified(80);	Otu00286	0	1	0	0	4	0	165	1	0	1	46	0	0	0	0	0	1	0	0	5	0	0	0	107	3	116	0	0	2
Otu00287	452	Bacteria(100);Proteobacteria(100);Betaproteobacteria(100);unclassified(100);unclassified(100);unclassified(100);	Otu00287	0	0	0	0	2	138	0	0	0	0	0	0	0	0	0	0	0	0	0	0	64	97	149	0	0	0	0	0	2
Otu00288	450	Bacteria(100);Bacteroidetes(100);Bacteroidia(100);Bacteroidales(100);Prevotellaceae(100);Prevotella_6(100);	Otu00288	0	0	0	0	0	0	0	0	1	0	0	0	0	0	0	0	425	4	1	0	0	0	0	0	1	0	18	0	0
Otu00289	450	Bacteria(100);Bacteroidetes(100);Bacteroidia(100);Bacteroidales(100);Porphyromonadaceae(100);unclassified(100);	Otu00289	0	0	218	225	1	0	0	0	0	0	0	0	0	0	0	4	0	2	0	0	0	0	0	0	0	0	0	0	0
Otu00290	450	Bacteria(100);Proteobacteria(100);Deltaproteobacteria(100);Desulfuromonadales(100);GR-WP33-58(100);unclassified(100);	Otu00290	0	0	0	0	0	0	0	0	0	0	0	0	1	0	0	0	0	0	0	0	0	0	0	449	0	0	0	0	0
Otu00291	447	Bacteria(100);Bacteroidetes(100);Bacteroidia(100);Bacteroidales(100);Bacteroidaceae(100);Bacteroides(100);	Otu00291	0	0	0	1	0	0	0	0	80	7	1	21	0	208	0	0	3	0	0	0	0	1	0	0	0	0	125	0	0
Otu00292	445	Bacteria(100);Actinobacteria(100);Actinobacteria(100);Corynebacteriales(100);Mycobacteriaceae(100);Mycobacterium(100);	Otu00292	4	0	2	0	15	6	109	3	0	1	1	0	11	6	11	0	3	7	17	156	24	16	30	4	6	0	0	8	5
Otu00293	439	Bacteria(100);Proteobacteria(100);Deltaproteobacteria(100);Sh765B-TzT-29(100);unclassified(100);unclassified(100);	Otu00293	0	0	0	0	0	0	0	0	0	0	0	2	120	118	199	0	0	0	0	0	0	0	0	0	0	0	0	0	0
Otu00294	437	Bacteria(100);Actinobacteria(100);Actinobacteria(100);Micrococcales(100);Brevibacteriaceae(100);Brevibacterium(100);	Otu00294	3	28	0	0	161	0	42	0	1	0	0	0	0	0	0	0	0	0	1	177	1	0	1	9	3	1	7	0	2
Otu00295	436	Bacteria(100);Bacteroidetes(100);Flavobacteriia(100);Flavobacteriales(100);NS9_marine_group(100);unclassified(100);	Otu00295	1	0	0	0	1	254	0	0	0	0	0	0	1	0	0	0	0	0	0	0	54	76	48	0	0	0	0	0	1
Otu00296	432	Bacteria(100);Proteobacteria(100);Betaproteobacteria(100);SC-I-84(100);unclassified(100);unclassified(100);	Otu00296	0	1	0	0	1	10	0	4	0	0	0	42	29	64	23	0	0	0	0	0	33	95	128	1	0	0	1	0	0
Otu00297	431	Bacteria(100);Proteobacteria(100);Alphaproteobacteria(100);Sphingomonadales(100);Sphingomonadaceae(100);Sphingopyxis(100);	Otu00297	397	0	2	0	0	2	5	0	0	0	0	0	4	5	1	0	0	0	0	2	0	3	4	0	0	1	0	0	5
Otu00298	431	Bacteria(100);Firmicutes(100);Bacilli(100);Lactobacillales(100);Lactobacillaceae(100);Lactobacillus(100);	Otu00298	0	0	428	0	0	0	0	0	0	0	0	0	0	0	0	0	0	0	0	0	0	0	0	1	0	0	2	0	0
Otu00299	429	Bacteria(100);Bacteroidetes(100);Flavobacteriia(100);Flavobacteriales(100);Flavobacteriaceae(100);Flavobacterium(100);	Otu00299	0	0	2	0	0	254	0	0	0	0	0	0	0	0	1	0	0	0	0	0	35	96	30	0	0	0	9	0	2
Otu00300	425	Bacteria(100);Firmicutes(100);Bacilli(100);Bacillales(100);Paenibacillaceae(100);Ammoniibacillus(100);	Otu00300	0	1	0	0	13	0	74	0	0	0	64	0	0	0	0	0	0	2	1	64	0	0	0	75	37	49	5	30	10
Otu00301	423	Bacteria(100);Bacteroidetes(100);Bacteroidia(100);Bacteroidales(100);MgMjR-022(100);unclassified(100);	Otu00301	1	2	23	7	0	0	0	85	24	91	61	1	3	0	4	0	0	1	1	0	1	0	0	0	7	0	0	17	94
Otu00302	421	Bacteria(100);Proteobacteria(100);Betaproteobacteria(100);SC-I-84(100);unclassified(100);unclassified(100);	Otu00302	0	0	0	0	0	0	0	0	0	0	0	317	47	48	7	0	0	0	0	0	0	0	0	1	0	0	0	0	1
Otu00303	420	Bacteria(100);Firmicutes(100);Bacilli(100);Bacillales(100);Planococcaceae(77);unclassified(100);	Otu00303	0	2	0	0	45	0	59	0	0	0	14	0	0	0	0	0	0	0	0	174	0	0	1	100	0	9	6	1	9
Otu00304	419	Bacteria(100);Bacteroidetes(100);Sphingobacteriia(100);Sphingobacteriales(100);Sphingobacteriaceae(100);Olivibacter(87);	Otu00304	1	0	0	0	380	0	0	0	0	0	0	0	1	0	0	0	0	0	0	31	0	0	2	3	0	0	1	0	0
Otu00305	418	Bacteria(100);Firmicutes(100);Bacilli(100);Bacillales(100);Bacillaceae(100);Oceanobacillus(96);	Otu00305	0	1	0	0	76	0	20	0	0	0	45	0	0	0	0	0	0	0	0	200	0	0	0	59	8	0	4	0	5
Otu00306	417	Bacteria(100);Firmicutes(100);Clostridia(100);Clostridiales(100);Christensenellaceae(100);Christensenellaceae_R-7_group(100);	Otu00306	0	0	5	7	0	0	0	100	13	43	7	0	53	0	83	2	0	0	1	4	34	0	20	0	19	0	1	16	9
Otu00307	416	Bacteria(100);Proteobacteria(100);Betaproteobacteria(100);Burkholderiales(100);Comamonadaceae(100);unclassified(74);	Otu00307	26	0	1	1	0	132	0	0	0	0	0	0	11	30	0	5	8	0	0	0	18	123	47	0	0	0	10	4	0
Otu00308	416	Bacteria(100);Proteobacteria(100);Gammaproteobacteria(100);unclassified(100);unclassified(100);unclassified(100);	Otu00308	0	0	0	1	2	0	0	0	0	0	0	111	68	140	94	0	0	0	0	0	0	0	0	0	0	0	0	0	0
Otu00309	415	Bacteria(100);Proteobacteria(100);Alphaproteobacteria(100);Rhizobiales(100);Methylocystaceae(78);Methylocystis(61);	Otu00309	0	0	0	0	0	1	0	0	0	0	0	0	40	21	22	0	3	2	3	2	71	102	136	0	4	0	0	6	2
Otu00310	414	Bacteria(100);Proteobacteria(100);Gammaproteobacteria(100);Pseudomonadales(100);Pseudomonadaceae(100);Pseudomonas(90);	Otu00310	10	2	0	0	8	0	17	1	0	0	28	1	0	0	0	0	0	0	0	39	0	0	0	0	0	303	5	0	0
Otu00311	411	Bacteria(100);Bacteroidetes(100);Sphingobacteriia(100);Sphingobacteriales(100);Sphingobacteriaceae(100);Olivibacter(100);	Otu00311	0	0	0	0	101	0	270	0	0	0	0	0	0	0	0	0	0	0	0	34	0	0	0	6	0	0	0	0	0
Otu00312	407	Bacteria(100);unclassified(90);unclassified(90);unclassified(90);unclassified(90);unclassified(90);	Otu00312	0	0	0	0	0	0	0	2	4	4	0	0	0	0	0	29	2	84	281	0	0	0	0	0	0	0	0	0	1
Otu00313	406	Bacteria(100);Fibrobacteres(100);Fibrobacteria(100);Fibrobacterales(100);Fibrobacteraceae(100);unclassified(100);	Otu00313	0	320	3	13	0	0	0	0	0	4	0	0	1	0	0	0	0	0	0	0	1	0	0	0	21	2	3	29	9
Otu00314	406	Bacteria(100);Bacteroidetes(100);Bacteroidia(100);Bacteroidales(100);unclassified(90);unclassified(90);	Otu00314	0	0	0	0	1	0	0	0	0	0	0	123	0	280	1	0	0	0	0	0	0	1	0	0	0	0	0	0	0
Otu00315	405	Bacteria(100);Proteobacteria(100);Betaproteobacteria(100);SC-I-84(100);unclassified(100);unclassified(100);	Otu00315	0	0	0	0	1	1	0	0	0	0	0	0	3	43	1	0	2	0	0	0	100	98	152	1	1	2	0	0	0
Otu00316	401	Bacteria(100);Bacteroidetes(100);Flavobacteriia(100);Flavobacteriales(100);Flavobacteriaceae(100);Chryseobacterium(69);	Otu00316	0	1	0	0	4	2	76	0	0	0	0	0	0	4	0	0	3	0	0	300	2	4	4	0	0	1	0	0	0
Otu00317	400	Bacteria(100);Firmicutes(100);OPB54(99);unclassified(99);unclassified(99);unclassified(99);	Otu00317	0	2	0	0	10	0	197	1	0	2	149	0	0	0	0	0	0	0	0	21	0	0	0	1	0	17	0	0	0
Otu00318	397	Bacteria(100);Bacteroidetes(100);Sphingobacteriia(100);Sphingobacteriales(100);Sphingobacteriaceae(100);Parapedobacter(100);	Otu00318	8	0	0	0	12	0	348	0	1	0	2	0	0	0	0	0	1	0	0	25	0	0	0	0	0	0	0	0	0
Otu00319	394	Bacteria(100);Firmicutes(100);Bacilli(100);Bacillales(100);Bacillaceae(99);unclassified(99);	Otu00319	1	2	0	0	94	0	74	1	0	0	9	0	0	0	1	0	0	0	0	17	0	0	0	184	2	4	0	3	2
Otu00320	391	Bacteria(100);Actinobacteria(100);Actinobacteria(100);Corynebacteriales(100);Corynebacteriaceae(100);Corynebacterium_1(51);	Otu00320	12	10	0	0	5	0	1	7	6	0	16	0	1	3	0	0	5	1	12	0	0	3	1	50	17	164	36	23	18
Otu00321	390	Bacteria(100);Firmicutes(100);Bacilli(100);Bacillales(100);Bacillaceae(98);unclassified(72);	Otu00321	0	30	0	1	98	0	0	0	0	0	16	0	0	0	1	0	1	0	0	35	2	0	0	109	27	23	16	14	17
Otu00322	390	Bacteria(100);Firmicutes(100);Clostridia(100);Clostridiales(100);Syntrophomonadaceae(100);Syntrophomonas(100);	Otu00322	0	0	1	0	0	0	0	0	0	0	0	98	132	1	104	0	0	0	0	0	2	0	7	0	12	0	0	11	22
Otu00323	390	Bacteria(100);Firmicutes(100);Clostridia(100);Clostridiales(100);Lachnospiraceae(100);Butyrivibrio_2(100);	Otu00323	0	0	0	0	0	2	0	0	0	0	0	240	0	120	1	0	0	0	0	0	1	2	2	0	0	0	22	0	0
Otu00324	388	Bacteria(100);Proteobacteria(100);Gammaproteobacteria(100);Pseudomonadales(100);Moraxellaceae(100);Acinetobacter(100);	Otu00324	19	0	1	0	13	8	4	0	1	2	60	0	1	10	0	0	5	0	0	12	5	53	5	24	0	148	14	0	3
Otu00325	386	Bacteria(100);Proteobacteria(100);Betaproteobacteria(100);Neisseriales(100);Neisseriaceae(100);unclassified(81);	Otu00325	0	0	0	1	0	1	0	0	0	0	0	168	25	166	22	0	1	0	0	0	0	0	0	0	2	0	0	0	0
Otu00326	383	Bacteria(100);Firmicutes(100);Clostridia(100);Clostridiales(100);Syntrophomonadaceae(100);Syntrophomonas(100);	Otu00326	0	14	43	2	1	0	0	1	5	34	1	0	33	0	44	0	0	0	0	1	3	0	3	0	76	0	11	72	39
Otu00327	382	Bacteria(100);Proteobacteria(100);Alphaproteobacteria(100);Rhodospirillales(100);Rhodospirillaceae(100);Defluviicoccus(100);	Otu00327	0	0	0	0	0	2	0	0	0	0	0	19	88	220	40	0	0	0	0	0	0	6	7	0	0	0	0	0	0
Otu00328	381	Bacteria(100);Proteobacteria(100);Alphaproteobacteria(100);Rhizobiales(100);unclassified(100);unclassified(100);	Otu00328	312	2	0	0	0	1	0	0	0	0	0	0	0	0	0	0	1	0	0	1	0	0	0	7	0	53	2	1	1
Otu00329	380	Bacteria(100);Proteobacteria(100);Alphaproteobacteria(100);Rhodobacterales(100);Rhodobacteraceae(100);Rhodobacter(94);	Otu00329	0	1	0	0	5	73	0	0	0	0	0	0	0	7	1	0	0	0	1	1	48	85	108	0	21	0	6	15	8
Otu00330	379	Bacteria(100);Actinobacteria(100);Actinobacteria(100);Corynebacteriales(100);Corynebacteriaceae(100);Corynebacterium_1(80);	Otu00330	0	9	0	1	65	0	0	9	12	2	6	0	11	19	18	0	1	13	16	8	2	21	10	27	25	26	43	16	19
Otu00331	378	Bacteria(100);Actinobacteria(100);Actinobacteria(100);Bifidobacteriales(100);Bifidobacteriaceae(100);Bifidobacterium(100);	Otu00331	1	0	0	0	2	10	0	0	0	0	0	45	20	189	21	0	0	0	0	0	3	61	4	0	4	0	8	5	5
Otu00332	378	Bacteria(100);Proteobacteria(100);Betaproteobacteria(100);Burkholderiales(100);Burkholderiaceae(100);Lautropia(91);	Otu00332	1	0	1	0	0	11	0	0	0	0	0	161	48	20	34	0	0	0	0	0	40	38	24	0	0	0	0	0	0
Otu00333	375	Bacteria(100);Bacteroidetes(100);Sphingobacteriia(100);Sphingobacteriales(100);Sphingobacteriaceae(100);Olivibacter(97);	Otu00333	1	1	0	0	0	0	0	0	0	0	0	0	1	0	0	0	0	0	0	1	0	0	1	369	0	1	0	0	0
Otu00334	372	Bacteria(100);Firmicutes(100);unclassified(96);unclassified(96);unclassified(96);unclassified(96);	Otu00334	0	0	183	172	0	0	0	1	1	2	0	0	0	1	0	0	0	0	1	0	1	0	0	0	1	0	1	4	4
Otu00335	371	Bacteria(100);Firmicutes(100);Clostridia(100);Clostridiales(100);Clostridiaceae_2(100);Alkaliphilus(100);	Otu00335	0	0	1	6	0	0	0	0	0	0	2	0	0	0	0	73	4	140	135	0	0	0	0	0	0	0	0	1	9
Otu00336	371	Bacteria(100);Proteobacteria(100);Betaproteobacteria(100);unclassified(100);unclassified(100);unclassified(100);	Otu00336	0	0	0	0	0	114	0	0	0	0	0	0	1	0	0	0	0	0	0	0	69	130	56	0	0	0	0	0	1
Otu00337	370	Bacteria(100);Proteobacteria(100);Betaproteobacteria(100);unclassified(66);unclassified(66);unclassified(66);	Otu00337	154	1	0	0	2	0	170	2	0	0	2	1	0	0	0	0	0	0	0	9	0	0	0	2	0	24	3	0	0
Otu00338	369	Bacteria(100);Proteobacteria(100);Gammaproteobacteria(100);Alteromonadales(100);Idiomarinaceae(100);unclassified(90);	Otu00338	0	44	0	3	0	0	0	0	0	0	0	0	0	0	0	0	0	0	0	0	0	0	0	37	0	284	1	0	0
Otu00339	366	Bacteria(100);Firmicutes(100);Clostridia(100);Clostridiales(100);Caldicoprobacteraceae(100);Caldicoprobacter(100);	Otu00339	0	4	0	0	6	0	1	0	0	0	1	0	0	0	0	0	0	0	0	8	0	0	0	51	5	289	0	0	1
Otu00340	363	Bacteria(100);Armatimonadetes(100);unclassified(100);unclassified(100);unclassified(100);unclassified(100);	Otu00340	0	0	0	0	1	0	0	0	0	0	0	185	77	17	81	0	0	0	0	0	0	0	0	1	0	0	0	0	1
Otu00341	363	Bacteria(100);Bacteroidetes(100);Sphingobacteriia(100);Sphingobacteriales(100);Saprospiraceae(100);unclassified(100);	Otu00341	0	1	0	0	0	80	0	0	0	0	0	0	0	0	0	0	0	0	0	0	100	89	92	0	0	1	0	0	0
Otu00342	360	Bacteria(100);Proteobacteria(100);Betaproteobacteria(100);Burkholderiales(100);Comamonadaceae(100);Simplicispira(99);	Otu00342	0	0	0	0	0	197	0	3	1	0	3	0	0	0	0	0	0	0	1	0	26	61	64	1	1	1	0	1	0
Otu00343	360	Bacteria(100);Firmicutes(100);Clostridia(100);Clostridiales(100);Clostridiaceae_2(100);Alkaliphilus(100);	Otu00343	0	0	0	18	0	0	2	40	59	15	8	0	0	0	0	45	36	53	84	0	0	0	0	0	0	0	0	0	0
Otu00344	360	Bacteria(100);Verrucomicrobia(100);OPB35_soil_group(100);unclassified(100);unclassified(100);unclassified(100);	Otu00344	0	0	0	0	0	0	0	0	0	0	0	0	0	0	0	0	0	0	0	0	236	2	121	0	0	0	0	0	1
Otu00345	359	Bacteria(100);Bacteroidetes(100);Bacteroidia(100);Bacteroidales(100);Marinilabiaceae(100);unclassified(99);	Otu00345	0	13	50	50	0	0	1	0	0	1	1	0	0	0	0	59	0	108	75	0	0	0	0	0	0	0	0	0	1
Otu00346	357	Bacteria(100);Bacteroidetes(100);Bacteroidia(100);Bacteroidales(100);Rikenellaceae(100);dgA-11_gut_group(100);	Otu00346	0	0	0	0	0	0	0	2	0	2	0	0	1	11	0	0	333	3	0	0	0	0	0	0	0	0	5	0	0
Otu00347	351	Bacteria(100);Atribacteria(100);Atribacteria_Incertae_Sedis(100);Unknown_Order(100);Unknown_Family(100);Candidatus_Caldatribacterium(100);	Otu00347	0	0	1	1	0	0	0	0	0	0	0	0	104	12	220	0	0	0	0	0	0	0	0	0	3	0	1	6	3
Otu00348	349	Bacteria(100);Firmicutes(100);Clostridia(100);Clostridiales(100);Ruminococcaceae(100);unclassified(99);	Otu00348	0	1	19	8	0	0	1	36	18	75	11	0	1	0	0	1	0	0	0	0	5	0	1	1	44	0	3	47	77
Otu00349	349	Bacteria(100);Gemmatimonadetes(100);Gemmatimonadetes(100);S0134_terrestrial_group(100);unclassified(100);unclassified(100);	Otu00349	0	0	0	0	2	0	312	1	0	1	19	0	0	0	0	0	3	1	0	8	0	0	0	0	0	0	0	1	1
Otu00350	349	Bacteria(100);Elusimicrobia(100);Elusimicrobia(100);MVP-88(100);unclassified(100);unclassified(100);	Otu00350	1	0	0	0	0	86	0	0	0	0	0	0	0	2	0	0	0	0	0	0	113	112	33	2	0	0	0	0	0
Otu00351	348	Bacteria(100);Firmicutes(100);Bacilli(100);Bacillales(100);Bacillaceae(100);unclassified(100);	Otu00351	0	16	0	0	39	0	6	0	0	0	35	0	0	0	0	0	0	1	0	18	0	0	0	190	4	9	2	1	27
Otu00352	346	Bacteria(100);unclassified(57);unclassified(57);unclassified(57);unclassified(57);unclassified(57);	Otu00352	0	0	1	26	0	0	2	4	3	6	3	0	0	0	0	35	0	74	183	0	2	0	3	0	3	0	0	1	0
Otu00353	345	Bacteria(100);Firmicutes(100);OPB54(100);unclassified(100);unclassified(100);unclassified(100);	Otu00353	0	3	10	9	0	0	0	1	0	4	0	0	4	0	3	129	2	108	24	0	1	0	0	0	12	0	2	7	26
Otu00354	338	Bacteria(100);Bacteroidetes(100);Sphingobacteriia(100);Sphingobacteriales(100);Sphingobacteriaceae(100);Sphingobacterium(100);	Otu00354	160	0	0	1	51	0	0	0	0	0	0	1	1	0	0	0	0	0	0	6	0	1	0	6	0	109	2	0	0
Otu00355	338	Bacteria(100);Bacteroidetes(100);Bacteroidia(100);Bacteroidales(100);Prevotellaceae(100);unclassified(100);	Otu00355	0	0	0	0	0	0	0	0	330	3	1	0	0	0	0	0	0	0	4	0	0	0	0	0	0	0	0	0	0
Otu00356	337	Bacteria(100);Bacteroidetes(100);Bacteroidia(100);Bacteroidia_Incertae_Sedis(100);Draconibacteriaceae(100);Mariniphaga(100);	Otu00356	0	1	3	35	0	0	0	89	13	34	0	0	0	0	0	6	0	46	37	0	0	0	0	0	24	0	1	35	13
Otu00357	336	Bacteria(100);Bacteroidetes(100);Sphingobacteriia(100);Sphingobacteriales(100);Sphingobacteriaceae(100);Sphingobacterium(100);	Otu00357	0	0	0	0	94	0	40	0	0	0	0	0	0	0	0	0	0	0	0	45	0	0	0	156	0	0	1	0	0
Otu00358	333	Bacteria(100);Firmicutes(100);Clostridia(65);unclassified(65);unclassified(65);unclassified(65);	Otu00358	0	3	42	10	0	0	0	1	1	10	1	0	0	0	0	89	0	121	54	0	0	0	0	0	0	0	0	1	0
Otu00359	331	Archaea(100);Euryarchaeota(100);Methanomicrobia(100);Methanosarcinales(100);Methanosarcinaceae(100);Methanosarcina(100);	Otu00359	0	9	0	0	1	0	19	0	0	0	3	0	0	0	0	0	0	0	0	2	3	1	0	0	62	0	15	109	107
Otu00360	330	Bacteria(100);Bacteroidetes(100);Bacteroidia(100);Bacteroidales(100);Prevotellaceae(100);Prevotellaceae_UCG-001(99);	Otu00360	0	0	0	0	0	0	0	1	8	0	0	154	0	167	0	0	0	0	0	0	0	0	0	0	0	0	0	0	0
Otu00361	329	Bacteria(100);Proteobacteria(100);Gammaproteobacteria(100);Xanthomonadales(100);Xanthomonadales_Incertae_Sedis(100);Candidatus_Competibacter(100);	Otu00361	1	1	0	0	0	1	0	0	0	0	0	69	84	148	15	0	0	0	0	0	4	4	2	0	0	0	0	0	0
Otu00362	329	Bacteria(100);Firmicutes(100);Bacilli(100);Bacillales(100);unclassified(92);unclassified(92);	Otu00362	0	1	0	0	3	0	4	0	3	0	287	0	0	0	0	1	0	0	0	18	0	0	0	0	0	5	3	0	4
Otu00363	320	Bacteria(100);Proteobacteria(100);Deltaproteobacteria(100);Syntrophobacterales(100);Syntrophaceae(100);Syntrophus(100);	Otu00363	0	0	0	0	0	0	0	0	0	0	0	21	70	2	74	0	0	0	0	0	82	0	62	1	3	0	0	4	1
Otu00364	320	Bacteria(100);Bacteroidetes(100);Bacteroidia(100);Bacteroidales(100);Porphyromonadaceae(100);unclassified(100);	Otu00364	0	0	5	59	0	0	0	44	12	38	0	0	0	0	0	21	1	34	105	0	0	0	1	0	0	0	0	0	0
Otu00365	320	Archaea(100);Euryarchaeota(100);Methanobacteria(100);Methanobacteriales(100);Methanobacteriaceae(100);Methanobacterium(100);	Otu00365	0	0	0	0	0	0	0	0	0	0	0	0	21	0	30	0	0	0	0	7	31	0	11	0	58	0	11	80	71
Otu00366	317	Bacteria(100);Proteobacteria(100);Gammaproteobacteria(100);Pseudomonadales(100);Moraxellaceae(100);Psychrobacter(99);	Otu00366	0	0	0	0	183	0	35	0	0	0	19	1	0	2	0	0	0	0	0	6	1	0	0	4	1	4	0	0	61
Otu00367	317	Bacteria(100);Firmicutes(100);Clostridia(100);D8A-2(100);unclassified(100);unclassified(100);	Otu00367	0	0	0	0	0	0	0	0	0	0	0	0	89	11	212	0	0	0	0	1	1	0	0	0	2	0	1	0	0
Otu00368	317	Bacteria(100);Firmicutes(100);Clostridia(100);Clostridiales(100);unclassified(100);unclassified(100);	Otu00368	0	0	0	0	0	0	1	2	0	0	2	0	0	0	0	3	0	55	254	0	0	0	0	0	0	0	0	0	0
Otu00369	316	Bacteria(100);Bacteroidetes(100);Bacteroidia(100);Bacteroidales(100);Rikenellaceae(100);vadinBC27_wastewater-sludge_group(100);	Otu00369	0	0	0	0	0	0	1	147	79	75	2	0	0	0	0	0	2	3	0	0	0	0	0	0	0	0	7	0	0
Otu00370	314	Bacteria(100);Proteobacteria(100);Betaproteobacteria(100);Burkholderiales(100);Burkholderiaceae(100);Lautropia(100);	Otu00370	0	1	0	0	2	57	0	0	0	0	0	0	1	1	0	0	0	0	0	0	69	106	77	0	0	0	0	0	0
Otu00371	314	Bacteria(100);Actinobacteria(100);Actinobacteria(100);unclassified(100);unclassified(100);unclassified(100);	Otu00371	0	0	0	0	0	0	0	0	0	0	0	63	124	45	82	0	0	0	0	0	0	0	0	0	0	0	0	0	0
Otu00372	313	Bacteria(100);Bacteroidetes(100);Sphingobacteriia(100);Sphingobacteriales(100);WCHB1-69(100);unclassified(100);	Otu00372	0	2	0	0	1	0	0	0	0	0	0	0	136	5	16	0	0	0	0	0	47	0	104	0	1	0	0	0	1
Otu00373	313	Bacteria(100);Bacteroidetes(100);Bacteroidia(100);Bacteroidales(100);Bacteroidaceae(100);Bacteroides(100);	Otu00373	0	0	5	0	0	0	0	0	1	0	0	0	0	1	0	0	2	0	0	1	0	0	0	0	0	0	302	1	0
Otu00374	313	Bacteria(100);Firmicutes(100);Clostridia(100);Clostridiales(100);Family_XI(100);Anaerococcus(100);	Otu00374	0	0	0	0	1	0	0	0	0	0	0	312	0	0	0	0	0	0	0	0	0	0	0	0	0	0	0	0	0
Otu00375	311	Bacteria(100);Bacteroidetes(100);Bacteroidia(100);Bacteroidales(100);Porphyromonadaceae(100);unclassified(73);	Otu00375	0	0	0	80	1	0	0	84	76	30	8	0	0	1	1	2	5	3	1	0	0	0	0	0	1	1	1	3	13
Otu00376	310	Bacteria(100);Proteobacteria(100);Betaproteobacteria(100);Burkholderiales(100);Comamonadaceae(100);unclassified(68);	Otu00376	1	0	0	0	0	111	0	0	0	0	0	0	8	3	0	0	0	0	0	0	30	121	36	0	0	0	0	0	0
Otu00377	309	Bacteria(100);Firmicutes(100);Bacilli(100);Bacillales(100);unclassified(95);unclassified(95);	Otu00377	0	0	0	0	5	0	103	0	0	0	130	0	0	0	0	0	1	1	4	17	0	0	0	4	3	41	0	0	0
Otu00378	308	Bacteria(100);Firmicutes(100);OPB54(100);unclassified(100);unclassified(100);unclassified(100);	Otu00378	0	71	111	59	0	0	0	9	2	42	1	1	0	0	0	4	0	5	0	1	0	0	0	0	1	0	0	0	1
Otu00379	308	Bacteria(100);Bacteroidetes(100);Flavobacteriia(100);Flavobacteriales(100);NS9_marine_group(100);unclassified(100);	Otu00379	76	0	0	0	10	55	0	0	0	0	0	0	0	1	0	0	0	0	0	1	53	66	46	0	0	0	0	0	0
Otu00380	307	Bacteria(100);Firmicutes(100);Clostridia(100);Clostridiales(100);Eubacteriaceae(100);Eubacterium(100);	Otu00380	0	0	0	0	3	1	0	0	34	3	2	0	7	16	11	1	45	4	3	0	0	2	1	0	81	0	14	50	29
Otu00381	307	Bacteria(100);Proteobacteria(100);Alphaproteobacteria(100);Rhodobacterales(100);Rhodobacteraceae(100);Defluviimonas(71);	Otu00381	63	0	1	0	1	16	0	0	1	0	0	0	0	0	0	2	45	0	4	0	25	28	41	2	16	35	1	18	8
Otu00382	307	Bacteria(100);Actinobacteria(100);unclassified(100);unclassified(100);unclassified(100);unclassified(100);	Otu00382	1	0	0	0	0	0	0	0	0	0	0	0	82	66	50	0	0	0	0	1	15	60	32	0	0	0	0	0	0
Otu00383	307	Bacteria(100);Tenericutes(100);Mollicutes(100);Acholeplasmatales(100);Acholeplasmataceae(100);Acholeplasma(100);	Otu00383	301	1	0	0	0	0	0	0	0	0	1	0	0	0	0	0	0	0	0	1	0	0	0	0	1	1	0	0	1
Otu00384	305	Bacteria(100);Proteobacteria(100);Gammaproteobacteria(100);Xanthomonadales(100);Xanthomonadaceae(100);unclassified(63);	Otu00384	121	0	1	0	16	2	33	1	0	0	7	0	2	7	0	0	0	0	0	28	9	32	31	8	1	1	4	1	0
Otu00385	303	Bacteria(100);Proteobacteria(100);Betaproteobacteria(100);Burkholderiales(100);Alcaligenaceae(100);Pusillimonas(100);	Otu00385	1	13	0	1	99	0	56	6	0	0	3	1	0	0	0	0	0	0	0	41	0	0	0	25	2	47	6	1	1
Otu00386	303	Bacteria(100);Actinobacteria(100);Actinobacteria(100);Frankiales(100);unclassified(100);unclassified(100);	Otu00386	0	0	0	0	0	0	0	0	0	0	0	0	141	65	96	0	0	0	0	0	0	0	0	0	0	0	0	1	0
Otu00387	301	Bacteria(100);Firmicutes(100);Clostridia(100);Clostridiales(100);Ruminococcaceae(100);unclassified(100);	Otu00387	2	0	0	0	0	2	0	1	94	4	0	0	2	109	1	2	26	2	3	0	0	9	2	0	1	0	39	1	1
Otu00388	301	Bacteria(100);Proteobacteria(100);Alphaproteobacteria(100);Rhodobacterales(100);Rhodobacteraceae(100);Paracocccus(100);	Otu00388	0	0	0	1	14	18	0	0	0	0	0	0	16	65	11	0	1	0	0	1	12	57	47	0	14	0	25	11	8
Otu00389	299	Bacteria(100);Proteobacteria(100);Deltaproteobacteria(100);Desulfovibrionales(100);Desulfovibrionaceae(100);Desulfovibrio(100);	Otu00389	0	0	0	0	0	3	0	0	2	0	0	0	21	136	5	1	122	0	0	0	1	2	3	1	0	0	2	0	0
Otu00390	296	Bacteria(100);Actinobacteria(100);Acidimicrobiia(100);Acidimicrobiales(100);Acidimicrobiales_Incertae_Sedis(100);Candidatus_Microthrix(100);	Otu00390	6	0	0	0	9	68	1	4	0	1	19	0	0	0	1	0	0	1	0	5	28	85	45	4	8	0	2	4	5
Otu00391	296	Bacteria(100);Firmicutes(100);Bacilli(100);unclassified(100);unclassified(100);unclassified(100);	Otu00391	0	1	0	0	67	0	1	0	0	0	38	0	0	0	0	0	1	0	0	38	0	0	0	4	0	137	4	4	1
Otu00392	295	Bacteria(100);Firmicutes(100);Bacilli(100);Bacillales(100);Bacillaceae(100);Oceanobacillus(88);	Otu00392	0	4	0	0	202	0	0	1	0	0	3	0	0	0	0	0	0	0	0	52	0	0	1	0	10	0	5	9	8
Otu00393	293	Bacteria(100);Firmicutes(100);Clostridia(100);Clostridiales(100);Syntrophomonadaceae(98);unclassified(97);	Otu00393	0	31	28	2	0	0	1	20	3	39	2	0	0	0	0	71	0	72	10	0	0	0	0	0	4	0	0	4	6
Otu00394	293	Bacteria(100);Bacteroidetes(100);Flavobacteriia(100);Flavobacteriales(100);Flavobacteriaceae(100);unclassified(100);	Otu00394	2	284	0	0	1	1	0	0	0	0	0	0	1	0	0	0	0	0	0	1	0	0	0	2	1	0	0	0	0
Otu00395	292	Bacteria(100);Firmicutes(100);Clostridia(100);Clostridiales(100);Caldicoprobacteraceae(100);Caldicoprobacter(100);	Otu00395	0	20	32	16	0	0	0	6	3	10	2	0	0	0	0	18	0	25	29	0	0	1	0	2	48	1	3	44	32
Otu00396	291	Bacteria(100);Firmicutes(100);Clostridia(100);Clostridiales(100);Family_XI(100);Tepidimicrobium(100);	Otu00396	0	6	30	1	0	0	0	1	1	0	0	1	1	0	0	44	7	37	74	0	0	0	0	0	37	0	8	25	18
Otu00397	291	Bacteria(100);Fibrobacteres(100);Fibrobacteria(100);Fibrobacterales(100);Fibrobacteraceae(100);possible_genus_04(100);	Otu00397	231	0	0	0	1	0	0	0	0	0	0	0	0	1	0	0	0	0	0	2	0	0	0	0	0	56	0	0	0
Otu00398	289	Bacteria(100);Spirochaetae(100);Spirochaetes(100);Spirochaetales(100);PL-11B10(100);unclassified(100);	Otu00398	1	0	0	5	0	0	0	163	3	18	0	0	4	1	2	0	0	1	0	0	3	0	4	0	46	0	1	34	3
Otu00399	288	Bacteria(100);Actinobacteria(100);Acidimicrobiia(100);Acidimicrobiales(100);unclassified(97);unclassified(97);	Otu00399	5	0	0	0	0	0	0	1	0	0	1	0	140	52	73	0	0	0	2	0	0	2	1	4	1	5	0	0	1
Otu00400	288	Bacteria(100);Proteobacteria(100);Gammaproteobacteria(100);Aeromonadales(100);Aeromonadaceae(100);Aeromonas(97);	Otu00400	0	0	1	0	0	0	0	0	0	0	0	163	2	111	2	0	1	0	0	0	0	1	0	0	0	1	6	0	0
Otu00401	288	Bacteria(100);Bacteroidetes(100);Sphingobacteriia(100);Sphingobacteriales(100);Sphingobacteriaceae(100);Olivibacter(100);	Otu00401	0	0	0	0	0	0	0	0	0	0	0	0	0	0	0	0	0	0	0	1	0	0	0	287	0	0	0	0	0
Otu00402	287	Bacteria(100);Actinobacteria(100);Actinobacteria(100);Micrococcales(100);Microbacteriaceae(100);Leucobacter(100);	Otu00402	30	4	0	0	19	1	15	2	3	1	4	0	23	26	23	1	3	0	1	7	6	9	9	21	14	26	10	17	12
Otu00403	287	Bacteria(100);Proteobacteria(100);Gammaproteobacteria(100);Pseudomonadales(100);Moraxellaceae(100);Acinetobacter(100);	Otu00403	72	3	0	0	13	0	0	0	0	0	11	0	0	1	0	0	0	0	0	184	0	0	0	0	0	1	2	0	0
Otu00404	285	Bacteria(100);Actinobacteria(100);Acidimicrobiia(100);Acidimicrobiales(100);Acidimicrobiaceae(100);Illumatobacter(100);	Otu00404	5	0	0	0	0	0	0	1	0	0	1	274	0	0	0	0	0	1	0	0	0	0	0	2	0	0	1	0	0
Otu00405	285	Bacteria(100);Proteobacteria(100);Alphaproteobacteria(100);Rhizobiales(100);Methylocystaceae(100);unclassified(95);	Otu00405	0	0	0	1	0	0	0	0	0	0	0	54	117	51	60	0	0	0	0	0	0	1	1	0	0	0	0	0	0
Otu00406	284	Bacteria(100);Actinobacteria(100);Acidimicrobiia(84);Acidimicrobiales(84);unclassified(83);unclassified(83);	Otu00406	0	0	0	0	0	2	0	0	0	0	0	93	55	29	72	0	0	0	0	0	8	9	14	0	1	0	0	1	0
Otu00407	284	Bacteria(100);Actinobacteria(100);Thermoleophilia(100);Solirubrobacterales(100);unclassified(100);unclassified(100);	Otu00407	0	1	0	0	0	0	0	0	0	0	0	11	134	54	83	0	0	0	0	0	0	0	0	0	0	0	0	0	1
Otu00408	283	Bacteria(100);Firmicutes(100);Clostridia(100);Clostridiales(100);Ruminococcaceae(100);unclassified(100);	Otu00408	0	0	0	0	0	0	1	7	198	17	2	0	0	0	0	2	3	2	4	0	0	0	0	0	1	0	46	0	0
Otu00409	282	Bacteria(100);Bacteroidetes(100);Bacteroidia(100);Bacteroidales(100);Porphyromonadaceae(100);Paludibacter(100);	Otu00409	43	0	0	1	0	0	0	0	0	0	0	0	31	0	3	0	0	0	0	0	79	0	124	0	0	0	0	0	1
Otu00410	280	Bacteria(100);Bacteroidetes(100);Flavobacteriia(100);Flavobacteriales(100);Flavobacteriaceae(100);unclassified(96);	Otu00410	0	16	0	0	15	0	1	0	0	0	174	0	0	0	0	0	1	0	1	30	0	0	0	1	0	9	0	0	32
Otu00411	279	Bacteria(100);Bacteroidetes(100);Flavobacteriia(100);Flavobacteriales(100);NS9_marine_group(100);unclassified(100);	Otu00411	0	0	0	0	0	154	0	0	0	0	0	0	0	0	0	0	0	0	0	1	22	74	28	0	0	0	0	0	0
Otu00412	278	Bacteria(100);Spirochaetae(100);Spirochaetes(100);Spirochaetales(100);Spirochaetaceae(100);Treponema_2(100);	Otu00412	0	4	0	0	0	0	0	2	5	0	16	0	4	3	6	0	0	0	0	0	46	9	31	0	1	138	11	0	2
Otu00413	277	Bacteria(100);Firmicutes(100);Clostridia(100);Clostridiales(100);Family_XIII(100);unclassified(100);	Otu00413	0	8	33	6	0	0	0	37	31	38	2	0	0	0	2	1	0	0	2	0	0	0	0	0	44	0	10	39	24
Otu00414	276	Bacteria(100);Firmicutes(100);unclassified(96);unclassified(96);unclassified(96);unclassified(96);	Otu00414	0	1	0	15	0	0	0	9	17	11	0	60	17	1	27	7	1	6	2	0	20	0	26	0	19	0	3	24	10
Otu00415	274	Bacteria(100);Firmicutes(100);Clostridia(100);Clostridiales(100);Peptococcaceae(100);Pelotomaculum(100);	Otu00415	0	0	0	0	0	0	0	26	15	44	1	0	1	0	0	0	0	0	0	0	11	0	12	1	59	0	2	59	43
Otu00416	273	Bacteria(100);Actinobacteria(100);Actinobacteria(100);Corynebacteriales(100);Dietziaceae(100);Dietzia(100);	Otu00416	74	6	0	0	96	0	2	1	1	0	0	0	0	5	9	0	0	2	3	1	1	6	2	26	0	16	16	4	2
Otu00417	272	Bacteria(100);Proteobacteria(100);Betaproteobacteria(100);Nitrosomonadales(57);Nitrosomonadaceae(57);unclassified(57);	Otu00417	0	0	0	0	0	30	0	3	0	0	1	2	6	64	4	0	3	0	0	1	27	60	71	0	0	0	0	0	0
Otu00418	271	Bacteria(100);Proteobacteria(100);Gammaproteobacteria(100);unclassified(100);unclassified(100);unclassified(100);	Otu00418	0	0	0	0	2	10	0	24	1	2	0	0	3	3	3	0	1	0	0	1	66	64	91	0	0	0	0	0	0
Otu00419	270	Bacteria(100);Firmicutes(100);Clostridia(100);D8A-2(100);unclassified(100);unclassified(100);	Otu00419	0	57	5	0	1	0	186	0	0	1	0	0	1	0	0	2	0	0	0	11	0	0	0	2	0	0	0	2	2
Otu00420	270	Bacteria(100);Bacteroidetes(100);Bacteroidia(100);Bacteroidales(100);Bacteroidaceae(100);Bacteroides(100);	Otu00420	0	0	0	0	0	0	0	0	2	0	1	0	0	0	0	0	266	1	0	0	0	0	0	0	0	0	0	0	0
Otu00421	268	Bacteria(100);Firmicutes(100);Bacilli(100);unclassified(87);unclassified(87);unclassified(87);	Otu00421	1	0	0	0	0	0	0	0	2	0	236	0	0	0	0	0	2	1	0	0	0	0	0	0	0	25	1	0	0
Otu00422	264	Bacteria(100);Proteobacteria(100);Alphaproteobacteria(100);Rhizobiales(100);MNG7(100);unclassified(100);	Otu00422	0	0	0	0	1	13	0	0	0	0	0	0	23	8	35	0	1	1	0	1	30	34	107	0	3	0	0	3	4
Otu00423	264	Bacteria(100);Proteobacteria(100);Alphaproteobacteria(100);Rhizobiales(100);Hyphomicrobiaceae(100);Pelagibacterium(99);	Otu00423	72	11	0	0	10	0	2	0	0	0	0	0	0	0	0	0	1	0	2	8	0	0	0	60	19	46	6	18	9
Otu00424	264	Bacteria(100);Firmicutes(100);Clostridia(100);Clostridiales(100);unclassified(100);unclassified(100);	Otu00424	0	0	138	23	0	0	0	37	7	40	0	0	0	0	0	2	0	2	8	0	0	0	0	0	1	0	0	0	6
Otu00425	264	Bacteria(100);Firmicutes(100);Clostridia(100);Clostridiales(100);Peptostreptococcaceae(100);Acetoanaerobium(100);	Otu00425	12	0	0	0	1	4	0	0	0	0	0	0	20	132	43	0	0	0	0	0	21	21	10	0	0	0	0	0	0
Otu00426	264	Bacteria(100);Actinobacteria(100);Thermoleophilia(100);Solirubrobacterales(100);Patulibacteraceae(74);Patulibacter(74);	Otu00426	0	0	0	0	0	0	1	0	0	0	0	62	89	32	22	0	0	0	0	4	6	26	22	0	0	0	0	0	0
Otu00427	264	Bacteria(100);Bacteroidetes(100);Bacteroidia(100);Bacteroidales(100);Prevotellaceae(100);unclassified(100);	Otu00427	0	0	0	0	0	0	0	2	230	7	0	0	0	0	0	1	1	0	0	0	0	0	0	0	0	0	23	0	0
Otu00428	262	Bacteria(100);Actinobacteria(100);Actinobacteria(100);Micrococcales(100);Jonesiaceae(100);Jonesia(100);	Otu00428	72	1	0	0	1	0	0	0	0	0	1	0	0	0	0	0	0	0	0	4	1	0	0	11	3	161	2	0	5
Otu00429	261	Bacteria(100);Firmicutes(100);Clostridia(100);Clostridiales(100);Peptostreptococcaceae(100);Romboutsia(100);	Otu00429	0	0	0	0	2	256	0	0	0	0	0	0	0	0	1	0	0	0	0	0	0	0	0	0	0	0	0	2	0
Otu00430	259	Bacteria(100);Bacteroidetes(100);Sphingobacteriia(100);Sphingobacteriales(100);Saprospiraceae(100);unclassified(100);	Otu00430	0	0	0	0	0	0	2	237	0	19	0	0	0	0	0	0	0	1	0	0	0	0	0	0	0	0	0	0	0
Otu00431	257	Bacteria(100);Firmicutes(100);Bacilli(100);Bacillales(100);Thermoactinomycetaceae(100);Melghirimyces(91);	Otu00431	0	1	0	0	154	0	20	0	0	0	21	0	0	0	0	0	0	0	0	30	0	0	0	8	14	0	3	5	1
Otu00432	257	Bacteria(100);Firmicutes(100);Clostridia(100);Clostridiales(100);Lachnospiraceae(100);Lachnospiraceae_FCS020_group(100);	Otu00432	0	0	0	0	0	0	0	1	243	3	0	0	0	0	0	3	2	0	0	0	0	0	0	0	0	0	5	0	0
Otu00433	256	Bacteria(100);Lentisphaerae(100);WCHB1-25(100);unclassified(100);unclassified(100);unclassified(100);	Otu00433	0	0	7	5	1	0	0	13	18	4	0	95	7	0	20	14	0	7	4	0	11	0	5	0	24	0	3	9	9
Otu00434	254	Bacteria(100);Firmicutes(100);Bacilli(100);Bacillales(100);Paenibacillaceae(100);Thermobacillus(100);	Otu00434	0	2	1	0	0	0	6	0	0	1	192	0	0	0	0	0	2	2	1	9	0	0	0	4	5	17	4	4	4
Otu00435	253	Bacteria(100);Proteobacteria(100);Betaproteobacteria(100);Burkholderiales(100);Alcaligenaceae(100);Castellaniella(100);	Otu00435	1	0	0	0	30	1	114	2	3	0	0	0	0	4	0	1	0	0	0	94	2	0	0	0	0	1	0	0	0
Otu00436	252	Bacteria(100);Firmicutes(100);Clostridia(100);Clostridiales(100);Ruminococcaceae(100);[Eubacterium]_coprostanoligenes_group(100);	Otu00436	0	0	36	2	0	0	0	2	1	3	0	0	5	0	7	3	0	2	0	0	0	0	1	0	5	0	8	11	166
Otu00437	252	Bacteria(100);Bacteroidetes(100);Bacteroidia(100);Bacteroidales(100);Porphyromonadaceae(100);unclassified(81);	Otu00437	0	0	0	0	0	0	0	1	0	0	0	0	9	94	0	1	145	0	0	0	0	1	0	0	0	0	1	0	0
Otu00438	252	Bacteria(100);Firmicutes(100);unclassified(100);unclassified(100);unclassified(100);unclassified(100);	Otu00438	0	0	0	0	0	0	250	0	0	1	0	0	0	0	0	0	0	0	0	0	0	0	0	0	0	0	1	0	0
Otu00439	249	Bacteria(100);Firmicutes(100);Clostridia(100);Clostridiales(100);Lachnospiraceae(100);unclassified(100);	Otu00439	0	0	0	0	2	35	0	0	0	0	0	37	2	131	4	0	0	0	0	0	13	22	1	0	0	0	2	0	0
Otu00440	248	Bacteria(100);Proteobacteria(100);Deltaproteobacteria(100);Syntrophobacterales(100);Syntrophaceae(100);Smithella(100);	Otu00440	0	0	0	0	1	0	0	3	1	1	0	0	50	3	29	0	0	0	0	0	79	1	78	1	1	0	0	0	0
Otu00441	248	Bacteria(100);Bacteroidetes(100);Sphingobacteriia(100);Sphingobacteriales(100);Sphingobacteriaceae(100);Olivibacter(100);	Otu00441	0	1	0	0	8	0	0	0	0	0	0	0	0	0	0	0	0	0	0	0	0	0	0	238	0	0	1	0	0
Otu00442	247	Bacteria(100);Bacteroidetes(100);unclassified(100);unclassified(100);unclassified(100);unclassified(100);	Otu00442	0	0	46	195	0	0	0	0	0	0	0	1	1	0	0	0	0	0	0	1	0	0	0	0	0	1	1	1	0
Otu00443	247	Bacteria(100);Firmicutes(100);Bacilli(100);Lactobacillales(100);Lactobacillaceae(100);Lactobacillus(100);	Otu00443	0	0	4	0	0	1	0	0	20	0	0	0	0	0	1	0	4	0	0	0	0	0	0	0	0	0	217	0	0
Otu00444	246	Bacteria(100);Gemmatimonadetes(100);Gemmatimonadetes(100);Gemmatimonadales(100);Gemmatimonadaceae(100);unclassified(100);	Otu00444	0	0	0	0	0	89	0	0	0	0	0	0	0	0	0	0	0	0	0	0	46	82	29	0	0	0	0	0	0
Otu00445	245	Bacteria(100);Firmicutes(100);Clostridia(100);Clostridiales(100);Family_XVIII(100);Symbiobacterium(100);	Otu00445	0	2	0	0	1	0	182	0	0	2	46	0	0	0	1	0	0	0	0	6	0	0	0	0	2	0	0	3	0
Otu00446	245	Bacteria(100);Firmicutes(100);Bacilli(100);Bacillales(100);Bacillaceae(100);Bacillus(99);	Otu00446	1	0	0	0	102	0	10	0	0	0	0	0	0	0	0	0	0	0	0	126	0	0	0	6	0	0	0	0	0
Otu00447	244	Bacteria(100);Firmicutes(100);Clostridia(100);Clostridiales(100);Ruminococcaceae(100);Ruminococcaceae_UCG-012(62);	Otu00447	1	24	1	0	0	0	0	7	0	34	1	0	0	1	0	2	1	1	10	0	0	2	0	8	22	11	4	23	91
Otu00448	244	Bacteria(100);Tenericutes(100);Mollicutes(100);unclassified(100);unclassified(100);unclassified(100);	Otu00448	2	3	76	56	0	0	0	16	1	13	0	0	0	0	1	0	0	3	2	0	0	0	0	1	28	0	10	31	1
Otu00449	244	Bacteria(100);Tenericutes(100);Mollicutes(100);Acholeplasmatales(100);Acholeplasmataceae(100);Acholeplasma(100);	Otu00449	2	23	0	0	0	0	0	0	0	0	0	0	0	0	0	0	0	0	0	0	1	1	0	0	0	216	1	0	0
Otu00450	243	Bacteria(100);Proteobacteria(100);Gammaproteobacteria(100);Xanthomonadales(98);Xanthomonadaceae(98);unclassified(98);	Otu00450	0	0	0	0	0	31	0	0	0	0	0	0	0	0	0	0	0	0	0	0	32	130	48	0	2	0	0	0	0
Otu00451	243	Bacteria(100);Bacteroidetes(100);Sphingobacteriia(100);Sphingobacteriales(100);Saprospiraceae(100);unclassified(100);	Otu00451	0	0	0	0	0	115	0	0	0	0	0	0	0	0	0	0	0	0	0	0	15	102	11	0	0	0	0	0	0
Otu00452	241	Bacteria(100);Tenericutes(100);Mollicutes(100);Acholeplasmatales(98);Acholeplasmataceae(98);Acholeplasma(98);	Otu00452	222	2	1	0	0	0	0	0	0	3	0	0	0	0	1	0	0	0	0	0	2	0	10	0	0	0	0	0	0
Otu00453	241	Bacteria(100);Firmicutes(100);Bacilli(100);Bacillales(100);Bacillaceae(93);unclassified(93);	Otu00453	0	233	0	0	0	0	0	0	0	0	0	0	0	0	1	0	0	0	0	2	0	0	0	0	0	4	1	0	0
Otu00454	240	Bacteria(100);Firmicutes(100);Clostridia(100);Clostridiales(100);Lachnospiraceae(100);unclassified(100);	Otu00454	1	0	0	0	0	0	0	1	73	5	0	0	2	0	0	0	0	0	0	1	0	1	2	0	0	1	153	0	0
Otu00455	238	Bacteria(100);Proteobacteria(100);Betaproteobacteria(100);Burkholderiales(100);Comamonadaceae(100);unclassified(76);	Otu00455	40	2	0	0	0	3	0	0	1	0	0	0	59	68	42	0	3	0	0	0	0	1	9	0	2	0	3	4	1
Otu00456	237	Bacteria(100);Firmicutes(100);Clostridia(100);Clostridiales(100);Lachnospiraceae(100);unclassified(62);	Otu00456	0	0	0	0	0	0	0	0	34	1	0	0	0	0	0	0	0	0	0	0	0	0	1	1	1	0	197	0	2
Otu00457	236	Bacteria(100);Firmicutes(100);Bacilli(100);Bacillales(100);Bacillaceae(100);unclassified(100);	Otu00457	0	0	1	0	0	0	0	0	0	0	0	0	0	0	0	0	0	0	0	2	0	0	0	194	14	9	1	9	6
Otu00458	235	Bacteria(100);Proteobacteria(100);Alphaproteobacteria(100);Rhizobiales(100);Phyllobacteriaceae(82);Thermovum(73);	Otu00458	34	7	1	1	16	0	12	0	0	0	9	0	0	0	0	0	0	0	0	100	0	0	0	3	15	9	8	13	7
Otu00459	232	Bacteria(100);Actinobacteria(100);Acidimicrobiia(100);Acidimicrobiales(100);Acidimicrobiaceae(100);CL500-29_marine_group(100);	Otu00459	0	0	0	0	0	82	0	0	0	0	0	0	3	7	3	0	0	0	0	0	20	50	64	0	1	0	0	2	0
Otu00460	232	Bacteria(100);Firmicutes(100);Clostridia(100);Clostridiales(100);Christensenellaceae(100);Christensenellaceae_R-7_group(100);	Otu00460	0	0	1	1	0	0	0	0	0	0	0	0	0	0	0	0	0	0	0	0	107	0	122	0	0	0	0	0	1
Otu00461	230	Bacteria(100);Chlorobi(100);Ignavibacteria(100);Ignavibacteriales(100);PHOS-HE36(100);unclassified(100);	Otu00461	0	0	0	1	0	54	0	1	0	0	0	0	0	0	0	0	0	0	0	0	78	12	81	2	0	0	0	0	1
Otu00462	229	Bacteria(100);Firmicutes(100);Bacilli(100);Bacillales(100);Planococcaceae(100);Sporosarcina(100);	Otu00462	0	0	0	0	0	0	0	1	0	0	196	0	0	0	0	2	2	0	13	0	0	0	0	0	0	1	0	0	14
Otu00463	229	Bacteria(100);Bacteroidetes(100);Bacteroidetes_vadinHA17(100);unclassified(100);unclassified(100);unclassified(100);	Otu00463	1	0	0	0	0	1	0	0	0	0	0	0	0	0	0	0	0	0	0	0	122	0	102	0	2	0	0	0	1
Otu00464	227	Bacteria(100);Firmicutes(100);Clostridia(100);Clostridiales(100);Family_XI(84);unclassified(84);	Otu00464	1	0	68	122	0	0	0	8	11	9	1	0	0	0	0	0	1	0	1	0	0	0	0	0	2	0	1	2	0
Otu00465	227	Bacteria(100);Gemmatimonadetes(100);Gemmatimonadetes(100);S0134_terrestrial_group(100);unclassified(100);unclassified(100);	Otu00465	0	0	0	0	0	0	226	0	0	0	0	0	0	0	0	0	0	0	0	0	0	0	0	1	0	0	0	0	0
Otu00466	226	Bacteria(100);Firmicutes(100);Clostridia(100);Clostridiales(100);Family_XI(65);unclassified(65);	Otu00466	0	3	47	3	0	0	0	1	0	0	1	0	0	0	0	8	9	29	103	0	0	0	0	0	6	0	1	3	12
Otu00467	226	Bacteria(100);Proteobacteria(100);Alphaproteobacteria(100);Rhizobiales(100);JG35-K1-AG5(100);unclassified(100);	Otu00467	0	0	0	0	1	83	0	0	0	0	0	0	0	0	0	0	1	0	0	5	34	33	60	0	4	0	1	2	2
Otu00468	226	Bacteria(100);Actinobacteria(100);Actinobacteria(100);Streptosporangiales(100);Thermomonosporaceae(100);Thermomonospora(99);	Otu00468	0	1	0	0	17	0	79	0	0	0	3	0	0	0	0	0	0	0	0	123	0	0	0	2	0	0	0	0	1
Otu00469	226	Bacteria(100);Firmicutes(100);Clostridia(100);Clostridiales(100);Eubacteriaceae(100);Pseudoramibacter(99);	Otu00469	0	0	1	0	0	0	0	0	0	0	0	223	1	0	0	0	0	0	0	0	1	0	0	0	0	0	0	0	0
Otu00470	225	Bacteria(100);Proteobacteria(100);Alphaproteobacteria(100);Rhizobiales(100);Hyphomicrobiaceae(100);Pedomicrobium(54);	Otu00470	0	0	0	0	3	9	8	0	1	0	7	9	4	8	16	0	0	0	0	53	19	28	48	4	3	0	0	2	3
Otu00471	225	Bacteria(100);Bacteroidetes(100);Flavobacteriia(100);Flavobacteriales(100);Cryomorphaceae(100);Brumimicrobium(100);	Otu00471	4	9	0	0	63	0	7	0	0	0	0	0	0	0	0	0	0	0	0	24	0	0	0	28	0	87	2	0	1
Otu00472	225	Bacteria(100);Proteobacteria(100);Betaproteobacteria(100);Nitrosomonadales(100);Nitrosomonadaceae(100);Nitrosomonas(100);	Otu00472	0	0	0	0	0	130	0	0	0	0	0	1	0	0	0	0	0	0	0	0	29	42	23	0	0	0	0	0	0
Otu00473	225	Bacteria(100);Bacteroidetes(100);Sphingobacteriia(100);Sphingobacteriales(100);Saprospiraceae(100);unclassified(100);	Otu00473	0	0	0	0	0	0	0	0	0	0	0	0	0	0	0	0	0	0	0	0	48	118	59	0	0	0	0	0	0
Otu00474	224	Bacteria(100);Actinobacteria(100);Actinobacteria(100);Corynebacteriales(100);Corynebacteriaceae(100);Corynebacterium_1(100);	Otu00474	4	4	0	0	35	0	0	2	2	0	0	0	0	2	0	0	1	1	1	65	1	0	0	45	4	36	17	1	3
Otu00475	224	Bacteria(100);Proteobacteria(100);Gammaproteobacteria(100);Xanthomonadales(100);Xanthomonadaceae(100);unclassified(53);	Otu00475	36	0	0	0	14	70	50	7	2	2	0	0	0	3	0	0	1	0	0	8	1	0	2	0	0	21	4	0	3
Otu00476	224	Bacteria(100);Firmicutes(100);Clostridia(100);Clostridiales(100);Family_XI(100);Sedimentibacter(100);	Otu00476	1	0	0	0	1	0	0	0	0	0	0	1	0	2	2	0	0	0	0	2	149	0	64	0	1	0	1	0	0
Otu00477	222	Bacteria(100);Bacteroidetes(100);Bacteroidetes_vadinHA17(100);unclassified(100);unclassified(100);unclassified(100);	Otu00477	0	0	0	0	0	0	0	82	48	44	1	0	0	0	0	0	0	0	0	0	18	0	10	0	7	0	2	8	2
Otu00478	222	Bacteria(100);Firmicutes(100);Bacilli(100);Bacillales(100);Bacillaceae(100);Paucisalibacillus(100);	Otu00478	0	37	2	0	123	0	8	0	0	0	1	0	0	0	1	0	0	0	0	39	1	0	0	10	0	0	0	0	0
Otu00479	222	Bacteria(100);Firmicutes(100);Clostridia(100);Clostridiales(100);Lachnospiraceae(100);unclassified(100);	Otu00479	0	0	0	0	0	0	0	0	176	1	0	0	0	0	0	0	0	0	3	0	0	0	0	0	3	0	32	5	2
Otu00480	221	Bacteria(100);Chlorobi(100);Chlorobia(100);Chlorobiales(100);OPB56(100);unclassified(100);	Otu00480	0	0	0	0	0	0	0	0	0	0	0	65	79	2	27	0	0	0	0	0	25	0	23	0	0	0	0	0	0
Otu00481	220	Bacteria(100);Proteobacteria(100);Gammaproteobacteria(100);Thiotrichales(100);Piscirickettsiaceae(100);Methylophaga(100);	Otu00481	0	0	0	0	0	0	208	0	0	0	1	0	0	0	0	0	0	0	0	11	0	0	0	0	0	0	0	0	0
Otu00482	218	Bacteria(100);Proteobacteria(100);Betaproteobacteria(100);Burkholderiales(100);Comamonadaceae(100);unclassified(100);	Otu00482	37	0	1	0	2	0	0	0	16	1	0	1	2	2	2	0	2	0	0	13	2	4	0	0	0	106	27	0	0
Otu00483	217	Bacteria(100);Firmicutes(100);Clostridia(100);Clostridiales(100);Syntrophomonadaceae(100);Syntrophomonas(100);	Otu00483	0	0	0	1	1	0	0	3	0	1	0	0	12	0	17	0	0	0	0	0	5	1	15	0	40	0	7	46	68
Otu00484	216	Bacteria(100);Actinobacteria(100);Actinobacteria(100);Micromonosporales(100);Micromonosporaceae(100);Longispora(100);	Otu00484	0	3	0	0	30	0	16	0	0	0	4	0	0	0	0	0	0	0	0	23	0	0	0	7	59	0	26	26	22
Otu00485	215	Bacteria(100);Firmicutes(100);Clostridia(100);Clostridiales(100);Family_XIII(100);[Eubacterium]_brachy_group(100);	Otu00485	0	0	0	0	0	0	0	1	0	0	0	0	0	0	1	0	201	5	7	0	0	0	0	0	0	0	0	0	0
Otu00486	213	Bacteria(100);Proteobacteria(100);Deltaproteobacteria(100);Myxococcales(100);Vulgatibacteraceae(100);Vulgatibacter(100);	Otu00486	0	1	0	0	12	0	70	0	0	1	45	0	0	0	0	0	0	0	0	72	0	0	2	0	2	1	3	2	2
Otu00487	213	Bacteria(100);Firmicutes(100);Clostridia(100);Clostridiales(100);Lachnospiraceae(100);Lachnospiraceae_UCG-007(100);	Otu00487	0	0	0	0	0	0	1	26	19	21	21	0	0	0	0	0	24	21	65	0	0	0	0	0	8	0	0	6	1
Otu00488	213	Bacteria(100);Firmicutes(100);Bacilli(100);Bacillales(100);Bacillaceae(100);unclassified(100);	Otu00488	0	0	0	0	17	0	53	0	0	0	66	0	0	0	1	0	0	0	0	14	0	0	0	31	5	18	1	5	2
Otu00489	213	Bacteria(100);Proteobacteria(100);Deltaproteobacteria(100);Myxococcales(100);Polyangiaceae(91);Byssovorax(58);	Otu00489	0	0	0	0	0	83	0	0	0	0	0	0	0	0	4	0	0	0	0	0	0	125	1	0	0	0	0	0	0
Otu00490	212	Bacteria(100);Proteobacteria(100);Gammaproteobacteria(100);unclassified(97);unclassified(97);unclassified(97);	Otu00490	1	167	0	0	8	0	0	17	0	3	0	0	0	0	0	0	0	0	0	2	1	0	0	0	1	1	0	0	11
Otu00491	212	Bacteria(100);Firmicutes(100);Bacilli(100);Bacillales(100);Bacillaceae(100);Caldalkalibacillus(100);	Otu00491	0	3	0	0	1	0	30	0	0	0	38	0	0	0	0	0	0	0	0	2	0	0	0	15	1	122	0	0	0
Otu00492	212	Bacteria(100);Proteobacteria(100);Alphaproteobacteria(100);Rhodospirillales(100);Rhodospirillaceae(100);Defluviicoccus(100);	Otu00492	1	0	0	0	1	0	0	0	0	0	0	16	94	31	67	0	0	0	0	2	0	0	0	0	0	0	0	0	0
Otu00493	210	Bacteria(100);Bacteroidetes(100);unclassified(100);unclassified(100);unclassified(100);unclassified(100);	Otu00493	0	1	0	0	46	1	99	0	1	0	0	0	0	0	0	0	0	0	0	62	0	0	0	0	0	0	0	0	0
Otu00494	209	Bacteria(100);Actinobacteria(100);Actinobacteria(100);Micrococcales(100);Cellulomonadaceae(97);Actinotalea(97);	Otu00494	24	0	0	0	25	0	30	2	0	0	0	1	1	2	0	0	0	0	0	75	0	0	0	29	10	2	2	3	3
Otu00495	209	Bacteria(100);Proteobacteria(100);Gammaproteobacteria(100);Oceanospirillales(100);Halomonadaceae(100);unclassified(81);	Otu00495	0	0	0	0	0	0	0	0	0	0	0	0	0	0	0	0	1	0	0	0	1	0	0	160	0	41	6	0	0
Otu00496	207	Bacteria(100);Firmicutes(100);Bacilli(100);Bacillales(100);Thermoactinomycetaceae(100);Thermoactinomyces(100);	Otu00496	1	36	1	0	10	1	9	7	9	3	3	1	0	0	1	0	0	0	1	9	1	1	1	0	42	0	15	32	23
Otu00497	207	Bacteria(100);Spirochaetae(100);Spirochaetes(100);Spirochaetales(100);PL-11B10(100);unclassified(100);	Otu00497	0	0	0	47	0	0	0	21	2	3	0	99	12	1	19	0	0	0	0	0	1	0	2	0	0	0	0	0	0
Otu00498	207	Bacteria(100);Actinobacteria(100);Thermoleophilia(100);Solirubrobacterales(100);unclassified(54);unclassified(54);	Otu00498	0	0	0	0	1	0	0	0	0	0	0	22	77	11	96	0	0	0	0	0	0	0	0	0	0	0	0	0	0
Otu00499	204	Bacteria(100);Proteobacteria(100);Deltaproteobacteria(100);Myxococcales(100);Nannocystaceae(100);Nannocystis(100);	Otu00499	0	0	0	0	0	71	0	0	0	0	0	0	0	0	0	0	0	0	0	0	4	126	3	0	0	0	0	0	0
Otu00500	203	Bacteria(100);Proteobacteria(100);Alphaproteobacteria(100);Rhizobiales(100);Bradyrhizobiaceae(100);Afipia(79);	Otu00500	0	0	0	0	1	22	5	0	0	0	0	0	9	2	7	0	0	0	0	5	30	34	79	2	2	0	0	3	2
Otu00501	203	Bacteria(100);Bacteroidetes(100);Sphingobacteriia(100);Sphingobacteriales(100);Sphingobacteriaceae(100);Sphingobacterium(100);	Otu00501	172	1	0	0	1	0	0	0	1	0	0	0	0	0	0	0	0	0	0	2	0	0	0	0	1	21	4	0	0
Otu00502	202	Bacteria(100);Proteobacteria(100);Betaproteobacteria(100);Burkholderiales(100);Burkholderiaceae(79);Lautropia(79);	Otu00502	0	0	0	1	0	14	0	0	0	0	0	0	72	13	38	0	0	0	0	0	13	14	34	0	0	1	1	0	1
Otu00503	202	Bacteria(100);Firmicutes(100);Clostridia(100);Thermoanaerobacterales(100);Thermoanaerobacteraceae(100);Gelria(100);	Otu00503	0	0	1	8	0	0	0	0	0	0	0	0	0	0	0	99	0	71	5	0	0	0	0	0	7	0	0	10	1
Otu00504	201	Bacteria(100);Actinobacteria(100);Actinobacteria(100);Pseudonocardiales(100);Pseudonocardiaceae(100);Saccharopolyspora(100);	Otu00504	21	10	5	0	25	3	0	4	10	1	4	2	2	3	4	0	0	0	0	26	3	1	3	8	14	5	11	17	19
Otu00505	200	Bacteria(100);Proteobacteria(100);Alphaproteobacteria(100);Rhizobiales(100);Hyphomicrobiaceae(100);Hyphomicrobium(100);	Otu00505	0	0	0	0	3	9	0	0	0	0	0	0	43	14	59	1	3	2	1	0	12	3	24	0	14	0	0	9	3
Otu00506	200	Bacteria(100);Bacteroidetes(100);Bacteroidia(100);Bacteroidales(100);GZKB124(100);unclassified(100);	Otu00506	0	0	2	10	0	0	0	23	2	24	0	0	3	0	1	0	0	0	0	0	39	0	81	0	4	0	1	7	3
Otu00507	199	Bacteria(100);Proteobacteria(100);Betaproteobacteria(100);Burkholderiales(100);Comamonadaceae(100);unclassified(100);	Otu00507	2	0	0	0	0	34	0	29	1	2	0	0	43	33	23	0	1	0	0	0	6	21	4	0	0	0	0	0	0
Otu00508	199	Bacteria(100);Firmicutes(100);Clostridia(100);Clostridiales(100);Peptostreptococcaceae(100);Proteocatella(100);	Otu00508	0	0	2	0	0	37	0	0	0	0	0	1	0	8	34	0	0	0	0	0	29	83	1	0	1	0	3	0	0
Otu00509	199	Bacteria(100);Planctomycetes(100);OM190(100);unclassified(100);unclassified(100);unclassified(100);	Otu00509	0	0	0	0	0	1	0	0	0	0	0	1	1	0	0	0	5	0	0	0	34	90	67	0	0	0	0	0	0
Otu00510	199	Bacteria(100);Proteobacteria(100);Deltaproteobacteria(100);Myxococcales(100);unclassified(99);unclassified(99);	Otu00510	0	0	0	0	0	152	0	0	0	0	0	0	0	0	0	0	0	0	0	0	0	45	2	0	0	0	0	0	0
Otu00511	198	Bacteria(100);Actinobacteria(100);Actinobacteria(100);Micrococcales(100);Microbacteriaceae(100);Microbacterium(100);	Otu00511	13	1	3	0	11	1	35	0	0	0	3	22	12	10	11	0	0	0	0	8	6	5	7	12	12	7	1	10	8
Otu00512	197	Bacteria(100);Proteobacteria(100);Gammaproteobacteria(100);Xanthomonadales(100);Xanthomonadales_Incertae_Sedis(100);Steroidobacter(100);	Otu00512	0	0	0	0	0	1	0	0	0	0	0	37	36	26	45	0	0	0	0	1	14	15	21	0	1	0	0	0	0
Otu00513	197	Bacteria(100);Firmicutes(100);unclassified(54);unclassified(54);unclassified(54);unclassified(54);	Otu00513	0	0	0	3	0	0	0	1	0	6	0	0	0	0	0	100	1	74	12	0	0	0	0	0	0	0	0	0	0
Otu00514	197	Bacteria(100);Proteobacteria(100);Gammaproteobacteria(100);Xanthomonadales(100);Xanthomonadales_Incertae_Sedis(100);Candidatus_Competibacter(100);	Otu00514	0	0	0	0	0	0	0	0	0	0	0	106	24	55	8	0	0	0	0	0	0	2	1	0	0	0	0	0	1
Otu00515	197	Bacteria(100);Actinobacteria(100);Actinobacteria(100);Micrococcales(100);Micrococcaceae(100);Nesterenkonia(99);	Otu00515	0	0	0	0	0	1	1	0	0	0	0	0	0	0	0	0	0	0	0	0	0	0	0	191	2	0	1	0	1
Otu00516	197	Bacteria(100);Proteobacteria(100);Betaproteobacteria(100);Rhodocyclales(100);Rhodocyclaceae(100);unclassified(100);	Otu00516	0	0	0	0	1	19	0	0	0	0	0	0	0	0	0	0	0	0	0	0	20	99	58	0	0	0	0	0	0
Otu00517	197	Bacteria(100);Tenericutes(100);Mollicutes(100);Acholeplasmatales(100);Acholeplasmataceae(100);Acholeplasma(100);	Otu00517	13	5	0	0	0	0	0	0	0	0	0	0	0	0	0	0	0	0	0	0	0	0	0	0	0	178	1	0	0
Otu00518	197	Bacteria(100);Verrucomicrobia(100);OPB35_soil_group(100);unclassified(100);unclassified(100);unclassified(100);	Otu00518	0	0	0	0	0	136	0	0	0	0	0	0	0	0	0	0	0	0	0	0	3	57	1	0	0	0	0	0	0
Otu00519	196	Bacteria(100);Proteobacteria(100);Gammaproteobacteria(100);unclassified(100);unclassified(100);unclassified(100);	Otu00519	193	0	0	0	0	0	0	0	0	0	0	0	1	0	2	0	0	0	0	0	0	0	0	0	0	0	0	0	0
Otu00520	194	Bacteria(100);Firmicutes(100);Clostridia(100);Clostridiales(100);Ruminococcaceae(100);unclassified(97);	Otu00520	0	14	21	4	0	0	1	26	10	60	6	3	0	0	0	0	0	0	0	0	5	0	0	0	10	0	2	4	28
Otu00521	194	Bacteria(100);Actinobacteria(100);Acidimicrobiia(100);Acidimicrobiales(100);Acidimicrobiaceae(100);CL500-29_marine_group(100);	Otu00521	0	0	0	0	1	4	0	1	0	0	0	0	32	10	25	0	4	4	3	0	27	48	34	0	1	0	0	0	0
Otu00522	194	Bacteria(100);Proteobacteria(100);Gammaproteobacteria(100);Xanthomonadales(100);Xanthomonadaceae(100);Dokdonella(98);	Otu00522	0	0	0	0	0	4	1	0	0	0	0	0	0	1	0	0	1	0	0	0	27	127	33	0	0	0	0	0	0
Otu00523	194	Bacteria(100);Proteobacteria(100);Gammaproteobacteria(100);Oceanospirillales(100);Oceanospirillaceae(100);Pseudospirillum(100);	Otu00523	49	0	0	0	5	0	130	0	0	1	0	0	0	0	0	0	0	0	0	6	0	0	0	0	0	3	0	0	0
Otu00524	194	Bacteria(100);Firmicutes(100);Bacilli(100);Bacillales(100);Planococcaceae(100);unclassified(80);	Otu00524	0	0	0	0	14	0	0	0	0	0	33	0	0	0	0	0	0	0	0	4	0	0	0	0	0	0	0	0	143
Otu00525	194	Bacteria(100);Bacteroidetes(100);Bacteroidia(100);Bacteroidales(100);Prevotellaceae(100);unclassified(100);	Otu00525	0	0	0	0	0	0	0	0	0	0	0	0	0	192	0	0	0	0	0	0	0	2	0	0	0	0	0	0	0
Otu00526	192	Bacteria(100);Bacteroidetes(100);Bacteroidia(100);Bacteroidales(100);unclassified(100);unclassified(100);	Otu00526	0	0	0	1	0	0	0	1	2	0	0	2	93	7	17	0	0	0	0	0	34	1	33	0	0	0	1	0	0
Otu00527	192	Bacteria(100);Bacteroidetes(100);Bacteroidia(100);Bacteroidales(100);Porphyromonadaceae(100);Microbacter(100);	Otu00527	0	0	0	0	0	1	0	0	16	1	0	71	3	61	0	0	3	0	0	0	0	10	0	1	0	0	25	0	0
Otu00528	192	Bacteria(100);Lentisphaerae(100);WCHB1-41(100);unclassified(100);unclassified(100);unclassified(100);	Otu00528	0	0	1	8	0	0	0	0	0	0	0	0	0	0	0	0	0	0	0	0	0	0	0	0	71	0	6	58	48
Otu00529	191	Bacteria(100);Proteobacteria(100);Alphaproteobacteria(100);Rhodobacterales(100);Rhodobacteraceae(100);Defluviimonas(88);	Otu00529	45	0	0	0	2	17	0	0	0	0	0	0	27	25	15	0	3	0	0	0	13	16	22	0	4	1	1	0	0
Otu00530	191	Bacteria(100);Actinobacteria(100);Acidimicrobiia(100);Acidimicrobiales(100);OM1_clade(100);unclassified(100);	Otu00530	0	0	0	0	6	0	5	0	0	0	5	0	0	0	0	0	0	0	0	164	0	0	0	4	3	0	0	2	2
Otu00531	189	Bacteria(100);Firmicutes(100);Clostridia(100);Clostridiales(100);Ruminococcaceae(100);[Eubacterium]_coprostanoligenes_group(100);	Otu00531	0	2	0	0	0	11	0	67	24	22	2	0	0	8	0	0	1	0	0	0	7	3	2	0	2	3	19	7	9
Otu00532	187	Bacteria(100);Actinobacteria(100);Actinobacteria(100);Corynebacteriales(100);Corynebacteriaceae(100);Corynebacterium_1(90);	Otu00532	0	4	1	0	0	0	0	3	15	2	0	0	8	15	15	0	3	1	3	1	5	53	20	0	4	0	33	1	0
Otu00533	186	Bacteria(100);Proteobacteria(100);Alphaproteobacteria(100);Rhizobiales(100);Hyphomicrobiaceae(100);Devosia(100);	Otu00533	22	1	0	0	0	51	1	4	0	0	1	0	4	2	2	0	1	0	0	0	15	39	39	0	3	0	0	1	0
Otu00534	186	Bacteria(100);Proteobacteria(100);Gammaproteobacteria(100);Aeromonadales(100);Aeromonadaceae(100);Aeromonas(100);	Otu00534	0	0	0	0	2	13	0	0	2	0	0	69	2	57	1	0	0	0	0	0	0	29	3	0	0	0	8	0	0
Otu00535	186	Bacteria(100);Firmicutes(100);Bacilli(100);unclassified(96);unclassified(96);unclassified(96);	Otu00535	0	0	0	0	0	0	29	0	0	0	151	0	0	0	0	2	1	0	1	2	0	0	0	0	0	0	0	0	0
Otu00536	185	Bacteria(100);Bacteroidetes(100);Flavobacteriia(100);Flavobacteriales(100);Flavobacteriaceae(100);Gelidibacter(95);	Otu00536	0	0	1	1	169	0	0	3	1	1	2	0	0	0	0	0	0	0	0	0	0	0	0	0	0	0	0	0	7
Otu00537	184	Bacteria(100);Firmicutes(100);Clostridia(100);Thermoanaerobacterales(98);Thermoanaerobacteraceae(98);Gelria(92);	Otu00537	0	5	44	0	0	0	0	1	1	3	0	0	0	0	0	34	0	44	46	0	0	0	0	0	0	0	0	2	4
Otu00538	184	Bacteria(100);Actinobacteria(100);Actinobacteria(100);unclassified(89);unclassified(89);unclassified(89);	Otu00538	0	0	0	1	0	1	0	0	0	0	0	0	31	66	36	0	0	0	0	0	6	32	10	0	0	0	0	1	0
Otu00539	184	Bacteria(100);Firmicutes(100);Bacilli(100);Bacillales(100);Paenibacillaceae(100);unclassified(90);	Otu00539	0	0	0	0	2	0	156	1	0	1	2	0	0	0	0	0	0	0	0	11	0	0	0	1	0	10	0	0	0
Otu00540	184	Bacteria(100);Firmicutes(100);Clostridia(100);Clostridiales(100);Clostridiaceae_1(100);Clostridium_sensu_stricto_15(100);	Otu00540	0	1	0	0	10	0	0	0	0	2	1	0	0	0	0	0	168	0	0	0	0	0	0	0	0	0	0	0	2
Otu00541	184	Bacteria(100);Proteobacteria(100);Deltaproteobacteria(100);Bdellovibrionales(100);Bacteriovoracaceae(100);Peredibacter(100);	Otu00541	157	0	0	0	0	0	0	0	0	0	0	0	0	0	0	0	0	0	0	0	0	0	0	1	1	25	0	0	0
Otu00542	183	Bacteria(100);Tenericutes(100);Mollicutes(100);Acholeplasmatales(100);Acholeplasmataceae(100);Acholeplasma(100);	Otu00542	0	7	59	3	0	0	1	0	0	3	0	0	0	0	0	35	0	69	2	0	0	1	0	0	2	0	0	1	0
Otu00543	183	Bacteria(100);Proteobacteria(100);Gammaproteobacteria(100);Cellvibrionales(96);unclassified(96);unclassified(96);	Otu00543	0	62	0	0	112	0	0	0	0	0	0	0	0	0	0	0	0	0	1	4	0	0	0	0	0	3	1	0	0
Otu00544	182	Bacteria(100);Bacteroidetes(100);Bacteroidia(100);Bacteroidales(100);Porphyromonadaceae(100);unclassified(100);	Otu00544	0	0	1	0	0	0	0	2	0	0	0	102	4	19	1	0	0	0	0	0	16	7	26	0	1	0	0	2	1
Otu00545	182	Bacteria(100);Nitrospirae(100);Nitrospira(100);Nitrospirales(100);Nitrospiraceae(100);Nitrospira(100);	Otu00545	0	0	0	0	0	0	0	0	0	0	0	26	43	71	41	0	0	0	0	0	0	0	0	0	0	0	1	0	0
Otu00546	181	Bacteria(100);Proteobacteria(100);Gammaproteobacteria(100);Alteromonadales(100);Idiomarinaceae(100);Aliidiomarina(100);	Otu00546	0	102	0	0	6	0	0	0	0	0	0	0	0	0	0	1	0	0	0	0	0	0	0	0	0	0	0	0	72
Otu00547	181	Bacteria(100);Bacteroidetes(100);Flavobacteriia(100);Flavobacteriales(100);Flavobacteriaceae(100);unclassified(100);	Otu00547	176	0	0	0	0	0	0	0	0	0	0	0	0	0	0	0	0	0	0	0	1	0	0	0	0	0	2	0	2
Otu00548	180	Bacteria(100);Proteobacteria(100);Alphaproteobacteria(100);Rhodospirillales(100);Rhodospirillaceae(98);Defluviicoccus(98);	Otu00548	0	0	0	0	1	2	0	0	0	0	0	0	1	1	2	0	0	0	0	0	9	22	32	0	59	0	6	32	13
Otu00549	180	Bacteria(100);Firmicutes(100);Clostridia(100);Clostridiales(100);Christensenellaceae(100);Christensenellaceae_R-7_group(100);	Otu00549	1	0	0	1	0	0	0	0	0	0	0	0	4	0	5	0	0	0	0	1	115	0	49	0	0	1	2	0	1
Otu00550	180	Bacteria(100);Proteobacteria(100);Deltaproteobacteria(100);Sh765B-TzT-29(100);unclassified(100);unclassified(100);	Otu00550	0	0	0	0	0	0	3	164	0	7	3	0	0	0	0	0	0	3	0	0	0	0	0	0	0	0	0	0	0
Otu00551	180	Bacteria(100);Proteobacteria(100);Deltaproteobacteria(100);Bdellovibrionales(100);Bacteriovoracaceae(100);Peredibacter(100);	Otu00551	177	0	0	0	1	0	0	0	0	0	0	0	1	0	0	0	0	0	0	0	0	1	0	0	0	0	0	0	0
Otu00552	179	Bacteria(100);Caldiserica(100);Caldisericia(100);Caldisericales(100);LF045(100);unclassified(100);	Otu00552	0	0	0	2	0	0	0	0	0	0	0	0	50	5	45	0	0	0	0	0	66	0	11	0	0	0	0	0	0
Otu00553	179	Bacteria(100);Proteobacteria(100);Deltaproteobacteria(100);Oligoflexales(100);unclassified(100);unclassified(100);	Otu00553	1	0	0	0	0	167	0	0	0	0	0	0	0	0	0	0	0	0	0	0	2	7	1	0	0	0	1	0	0
Otu00554	178	Bacteria(100);Firmicutes(100);Clostridia(100);Clostridiales(100);Clostridiaceae_1(100);Clostridium_sensu_stricto_1(100);	Otu00554	0	0	1	0	0	0	0	1	0	0	0	0	41	15	27	0	2	0	1	1	7	8	37	0	16	0	2	13	6
Otu00555	178	Bacteria(100);Bacteroidetes(100);Bacteroidetes_vadinHA17(100);unclassified(100);unclassified(100);unclassified(100);	Otu00555	0	1	0	0	0	0	0	5	0	2	0	0	37	3	19	0	0	0	0	0	72	0	39	0	0	0	0	0	0
Otu00556	177	Bacteria(100);Proteobacteria(100);Gammaproteobacteria(100);unclassified(100);unclassified(100);unclassified(100);	Otu00556	0	0	1	0	0	1	0	0	0	0	0	132	6	12	24	0	0	0	0	0	0	0	0	0	0	1	0	0	0
Otu00557	177	Bacteria(100);Proteobacteria(100);Deltaproteobacteria(100);GR-WP33-30(100);unclassified(100);unclassified(100);	Otu00557	0	0	0	0	0	0	0	0	0	0	0	0	5	11	3	0	0	0	0	0	52	53	53	0	0	0	0	0	0
Otu00558	177	Bacteria(100);Fibrobacteres(100);Fibrobacteria(100);Fibrobacterales(100);Fibrobacteraceae(100);possible_genus_04(100);	Otu00558	169	0	1	0	0	0	0	0	0	0	0	0	1	0	0	0	0	0	0	0	0	0	0	0	0	1	2	0	3
Otu00559	177	Bacteria(100);Proteobacteria(100);Deltaproteobacteria(100);GR-WP33-30(100);unclassified(100);unclassified(100);	Otu00559	0	0	0	0	0	0	0	0	0	0	0	147	8	15	5	0	0	0	0	0	0	1	0	0	1	0	0	0	0
Otu00560	177	Bacteria(100);Firmicutes(100);Clostridia(100);Clostridiales(100);Lachnospiraceae(100);unclassified(100);	Otu00560	0	0	0	0	0	0	0	1	171	3	0	0	0	0	0	1	0	1	0	0	0	0	0	0	0	0	0	0	0
Otu00561	176	Bacteria(100);Firmicutes(100);Clostridia(100);Clostridiales(100);Ruminococcaceae(98);unclassified(95);	Otu00561	0	0	29	10	0	0	0	5	1	20	0	0	3	0	1	33	0	25	14	1	4	0	0	0	11	0	4	10	5
Otu00562	176	Bacteria(100);Firmicutes(100);Clostridia(100);Clostridiales(100);Christensenellaceae(100);Christensenellaceae_R-7_group(100);	Otu00562	0	0	26	43	0	0	0	42	4	12	4	0	0	0	0	0	0	0	0	1	0	0	0	0	20	0	3	18	3
Otu00563	175	Bacteria(100);Proteobacteria(100);Alphaproteobacteria(100);Sphingomonadales(100);Sphingomonadaceae(97);Zymomonas(62);	Otu00563	0	0	0	0	0	12	0	0	0	0	0	0	3	2	2	0	1	0	1	0	25	39	87	1	0	0	0	1	1
Otu00564	174	Bacteria(100);Proteobacteria(100);Betaproteobacteria(100);Neisseriales(100);Neisseriaceae(100);Uruburuella(100);	Otu00564	0	0	1	0	2	1	0	0	0	0	0	0	54	54	12	0	0	0	0	0	2	30	3	0	1	0	11	2	1
Otu00565	174	Bacteria(100);Nitrospirae(100);Nitrospira(100);Nitrospirales(100);Nitrospiraceae(100);Nitrospira(100);	Otu00565	0	0	0	0	0	5	0	0	0	0	0	0	0	15	0	0	0	0	0	0	23	87	44	0	0	0	0	0	0
Otu00566	173	Archaea(100);Euryarchaeota(100);Methanobacteria(100);Methanobacteriales(100);Methanobacteriaceae(100);Methanobrevibacter(100);	Otu00566	29	2	1	2	0	0	0	0	0	0	2	0	1	1	0	0	64	10	6	0	2	5	3	17	0	3	21	1	3
Otu00567	173	Bacteria(100);Proteobacteria(100);Gammaproteobacteria(100);Xanthomonadales(70);unclassified(100);unclassified(100);	Otu00567	0	1	0	0	0	4	0	2	0	0	0	12	66	19	46	0	2	0	0	0	6	3	12	0	0	0	0	0	0
Otu00568	173	Bacteria(100);Firmicutes(100);Clostridia(100);Clostridiales(100);Lachnospiraceae(100);unclassified(100);	Otu00568	0	0	0	0	0	0	0	2	150	17	2	0	0	0	0	1	0	0	0	0	0	0	0	0	1	0	0	0	0
Otu00569	173	Bacteria(100);Bacteroidetes(100);Sphingobacteriia(100);Sphingobacteriales(100);Saprospiraceae(100);unclassified(100);	Otu00569	0	0	0	0	0	0	0	0	0	0	0	86	28	35	22	0	0	0	0	1	0	0	1	0	0	0	0	0	0
Otu00570	173	Bacteria(100);Proteobacteria(100);Deltaproteobacteria(100);Deltaproteobacteria_Incertae_Sedis(100);Syntrophorhabdaceae(100);Syntrophorhabdus(100);	Otu00570	0	0	0	0	0	0	0	0	0	0	0	0	6	0	3	0	0	0	0	0	76	0	88	0	0	0	0	0	0
Otu00571	173	Bacteria(100);Firmicutes(100);Clostridia(100);D8A-2(100);unclassified(100);unclassified(100);	Otu00571	0	0	0	0	0	0	0	0	0	0	0	0	0	0	0	0	0	0	0	0	116	0	52	0	2	0	0	3	0
Otu00572	173	Bacteria(100);Bacteroidetes(100);unclassified(70);unclassified(70);unclassified(70);unclassified(70);	Otu00572	0	0	0	0	0	14	0	0	0	0	0	0	0	0	0	0	0	0	0	0	10	119	30	0	0	0	0	0	0
Otu00573	173	Bacteria(100);Bacteroidetes(100);unclassified(100);unclassified(100);unclassified(100);unclassified(100);	Otu00573	0	0	0	0	0	0	0	0	0	0	0	0	0	0	0	0	0	0	0	0	104	0	68	0	0	1	0	0	0
Otu00574	172	Bacteria(100);Firmicutes(100);Clostridia(100);Clostridiales(100);Caldicoprobacteraceae(100);Caldicoprobacter(100);	Otu00574	0	1	0	0	0	0	1	0	0	0	0	0	0	0	0	0	0	0	0	22	0	0	0	6	1	139	0	2	0
Otu00575	172	Bacteria(100);Firmicutes(100);Clostridia(100);Clostridiales(100);Lachnospiraceae(100);unclassified(100);	Otu00575	0	0	0	0	0	0	1	0	0	1	0	0	0	0	0	0	167	3	0	0	0	0	0	0	0	0	0	0	0
Otu00576	171	Bacteria(100);Bacteroidetes(100);Sphingobacteriia(100);Sphingobacteriales(100);Saprospiraceae(100);unclassified(100);	Otu00576	0	0	0	0	1	57	0	0	0	0	0	0	0	0	0	0	0	0	0	0	36	40	37	0	0	0	0	0	0
Otu00577	171	Bacteria(100);Bacteroidetes(100);unclassified(100);unclassified(100);unclassified(100);unclassified(100);	Otu00577	0	0	0	0	0	90	0	0	0	0	0	0	0	0	0	0	0	0	0	1	0	80	0	0	0	0	0	0	0
Otu00578	171	Bacteria(100);Tenericutes(100);Mollicutes(100);Acholeplasmatales(100);Acholeplasmataceae(100);Acholeplasma(100);	Otu00578	0	0	0	171	0	0	0	0	0	0	0	0	0	0	0	0	0	0	0	0	0	0	0	0	0	0	0	0	0
Otu00579	170	Bacteria(100);Spirochaetae(100);Spirochaetes(100);Spirochaetales(100);Leptospiraceae(100);Turneriella(100);	Otu00579	0	0	0	0	0	19	0	0	0	0	0	0	0	1	0	0	0	0	0	1	6	133	10	0	0	0	0	0	0
Otu00580	170	Bacteria(100);Elusimicrobia(100);Elusimicrobia(100);MVP-88(100);unclassified(100);unclassified(100);	Otu00580	0	1	0	0	0	164	0	0	0	0	0	0	0	1	0	0	0	0	0	0	1	3	0	0	0	0	0	0	0
Otu00581	170	Bacteria(100);Firmicutes(100);OPB54(100);unclassified(100);unclassified(100);unclassified(100);	Otu00581	0	99	0	0	3	0	60	0	0	3	0	0	0	0	0	0	0	0	0	5	0	0	0	0	0	0	0	0	0
Otu00582	170	Bacteria(100);Firmicutes(100);Clostridia(100);Clostridiales(100);Lachnospiraceae(100);unclassified(100);	Otu00582	0	1	0	0	0	0	0	0	0	0	0	0	0	0	0	0	0	0	0	0	0	0	0	0	0	0	168	1	0
Otu00583	169	Bacteria(100);Proteobacteria(100);Betaproteobacteria(100);Burkholderiales(100);Comamonadaceae(100);unclassified(100);	Otu00583	63	1	1	0	0	2	0	0	5	0	1	1	0	12	1	0	6	0	0	1	7	13	6	0	0	40	2	1	6
Otu00584	169	Bacteria(100);Proteobacteria(100);Betaproteobacteria(100);Burkholderiales(100);Comamonadaceae(100);unclassified(74);	Otu00584	57	0	0	0	0	8	0	7	0	0	0	4	34	22	8	0	0	0	0	2	2	5	13	0	1	0	0	5	1
Otu00585	169	Bacteria(100);Firmicutes(100);Clostridia(100);Clostridiales(100);Caldicoprobacteraceae(100);Caldicoprobacter(100);	Otu00585	0	6	0	0	0	0	1	55	23	69	3	0	0	0	0	0	0	1	1	0	0	0	0	0	6	0	0	3	1
Otu00586	169	Bacteria(100);Lentisphaerae(100);unclassified(100);unclassified(100);unclassified(100);unclassified(100);	Otu00586	1	0	1	159	0	0	0	1	0	0	0	0	0	0	0	0	0	0	0	1	0	0	1	0	4	0	0	1	0
Otu00587	169	Bacteria(100);Bacteroidetes(100);Sphingobacteriia(100);Sphingobacteriales(100);NS11-12_marine_group(100);unclassified(100);	Otu00587	0	0	0	0	0	123	0	0	0	0	0	0	0	1	0	0	0	0	0	0	0	41	4	0	0	0	0	0	0
Otu00588	168	Bacteria(100);Actinobacteria(100);Acidimicrobiia(100);Acidimicrobiales(100);unclassified(100);unclassified(100);	Otu00588	0	1	0	0	0	0	0	0	0	0	0	0	52	25	77	0	0	0	1	0	2	0	0	0	3	0	2	2	3
Otu00589	166	Bacteria(100);Bacteroidetes(100);Flavobacteriia(100);Flavobacteriales(100);Flavobacteriaceae(100);Chryseobacterium(98);	Otu00589	0	0	0	0	0	2	27	0	2	0	1	1	0	0	0	1	130	1	0	0	0	0	1	0	0	0	0	0	0
Otu00590	166	Bacteria(100);Bacteroidetes(100);Bacteroidia(100);Bacteroidales(100);Porphyromonadaceae(100);Proteiniphilum(100);	Otu00590	0	2	0	0	8	0	1	32	69	43	0	0	0	0	0	0	2	0	0	0	0	0	0	0	0	9	0	0	0
Otu00591	166	Bacteria(100);Firmicutes(100);Clostridia(100);Clostridiales(100);Lachnospiraceae(100);unclassified(100);	Otu00591	0	0	1	0	0	0	0	0	0	0	0	0	0	0	0	0	0	0	0	0	0	0	0	0	38	0	94	23	10
Otu00592	165	Bacteria(100);Firmicutes(100);Clostridia(100);Clostridiales(100);Ruminococcaceae(100);unclassified(100);	Otu00592	0	2	0	0	0	0	0	0	3	1	2	0	0	1	0	16	0	55	53	0	18	0	8	0	2	0	1	1	2
Otu00593	165	Archaea(100);Euryarchaeota(100);Methanobacteria(100);Methanobacteriales(100);Methanobacteriaceae(100);Methanobrevibacter(63);	Otu00593	0	0	0	0	0	0	0	0	2	1	0	0	8	36	15	0	85	0	0	0	0	1	5	0	5	0	2	3	2
Otu00594	164	Bacteria(100);Bacteroidetes(100);Bacteroidia(100);Bacteroidales(100);Porphyromonadaceae(100);unclassified(98);	Otu00594	0	0	8	1	0	0	0	57	8	2	1	0	0	0	0	0	0	0	0	0	5	0	16	0	26	0	0	32	8
Otu00595	164	Bacteria(100);Actinobacteria(100);Actinobacteria(100);Streptosporangiales(100);Streptosporangiaceae(100);unclassified(100);	Otu00595	0	0	0	0	0	0	150	0	1	0	0	0	0	0	0	0	0	0	0	13	0	0	0	0	0	0	0	0	0
Otu00596	164	Bacteria(100);Proteobacteria(100);Gammaproteobacteria(100);Oceanospirillales(100);Halomonadaceae(100);Halomonas(100);	Otu00596	0	0	0	0	0	0	0	0	0	0	0	0	0	0	0	0	0	0	0	0	0	0	0	164	0	0	0	0	0
Otu00597	163	Bacteria(100);Actinobacteria(100);Actinobacteria(100);unclassified(100);unclassified(100);unclassified(100);	Otu00597	0	0	0	0	4	14	0	5	19	3	3	0	0	8	4	0	0	2	0	0	9	34	10	0	16	0	13	9	10
Otu00598	163	Bacteria(100);Actinobacteria(100);Actinobacteria(100);PeM15(100);unclassified(100);unclassified(100);	Otu00598	0	0	0	0	1	0	0	0	0	0	0	34	42	23	25	0	0	0	0	0	8	17	13	0	0	0	0	0	0
Otu00599	163	Bacteria(100);Proteobacteria(100);Gammaproteobacteria(100);Chromatiales(100);Chromatiaceae(100);Rheinheimera(100);	Otu00599	25	0	0	0	50	1	0	0	0	0	0	0	0	0	0	0	0	0	0	0	0	0	0	11	0	67	0	0	9
Otu00600	162	Bacteria(100);Firmicutes(100);Clostridia(100);Clostridiales(100);Ruminococcaceae(100);Fastidiosipila(100);	Otu00600	0	1	1	6	0	0	0	20	6	7	7	0	0	0	1	2	0	1	5	0	69	0	34	0	0	0	1	0	1
Otu00601	162	Bacteria(100);Proteobacteria(100);Gammaproteobacteria(100);Enterobacteriales(100);Enterobacteriaceae(100);unclassified(71);	Otu00601	0	0	1	0	9	3	0	0	5	1	0	0	0	67	24	0	3	0	0	11	0	16	0	1	0	0	21	0	0
Otu00602	162	Bacteria(100);Proteobacteria(100);Alphaproteobacteria(100);Rhodobacterales(100);Rhodobacteraceae(100);Paracocccus(100);	Otu00602	0	0	0	0	0	1	0	0	0	0	0	0	2	8	2	0	0	0	0	1	3	6	6	0	64	0	10	40	19
Otu00603	162	Bacteria(100);Proteobacteria(100);Gammaproteobacteria(100);Xanthomonadales(100);Xanthomonadaceae(100);unclassified(100);	Otu00603	0	0	0	0	10	0	0	0	1	0	132	0	0	0	0	0	0	0	0	17	0	0	0	0	0	0	2	0	0
Otu00604	161	Bacteria(100);Bacteroidetes(100);Bacteroidia(100);Bacteroidales(100);unclassified(100);unclassified(100);	Otu00604	0	1	0	0	0	1	0	0	0	0	0	0	8	0	3	0	0	0	0	0	4	0	1	0	1	0	141	0	1
Otu00605	161	Bacteria(100);Actinobacteria(100);Actinobacteria(100);Propionibacteriales(100);Propionibacteriaceae(100);Haloactinopolyspora(100);	Otu00605	0	0	0	0	6	0	144	0	0	0	0	0	0	0	0	0	0	0	0	1	0	0	0	7	1	0	1	1	0
Otu00606	161	Bacteria(100);Proteobacteria(100);Gammaproteobacteria(100);Oceanospirillales(91);Oceanospirillaceae(91);unclassified(91);	Otu00606	0	10	0	0	1	0	0	0	0	0	0	1	0	0	0	0	0	0	0	2	0	0	0	1	0	0	0	0	146
Otu00607	161	Bacteria(100);Bacteroidetes(100);Bacteroidia(100);Bacteroidales(100);Rikenellaceae(100);vadinBC27_wastewater-sludge_group(97);	Otu00607	0	0	0	0	0	0	0	0	0	0	0	109	0	40	5	0	0	0	0	0	0	7	0	0	0	0	0	0	0
Otu00608	161	Bacteria(100);Firmicutes(100);Clostridia(100);Clostridiales(100);Clostridiales_vadinBB60_group(100);unclassified(100);	Otu00608	0	0	4	155	0	0	0	0	0	0	0	1	0	1	0	0	0	0	0	0	0	0	0	0	0	0	0	0	0
Otu00609	160	Bacteria(100);Bacteroidetes(100);Sphingobacteriia(99);Sphingobacteriales(99);Saprospiraceae(99);unclassified(99);	Otu00609	0	0	0	0	0	9	0	0	0	0	0	0	0	1	0	0	0	0	0	0	22	111	17	0	0	0	0	0	0
Otu00610	159	Bacteria(100);Firmicutes(100);Bacilli(100);Lactobacillales(87);unclassified(87);unclassified(87);	Otu00610	0	0	0	0	1	0	0	13	6	3	3	0	1	0	2	0	2	5	6	0	1	2	0	1	2	59	50	0	2
Otu00611	159	Bacteria(100);Bacteroidetes(100);Flavobacteriia(100);Flavobacteriales(100);Flavobacteriaceae(100);unclassified(100);	Otu00611	1	19	0	1	5	1	0	0	0	0	1	0	0	0	0	0	0	0	0	0	0	0	0	129	0	1	0	0	1
Otu00612	159	Bacteria(100);Actinobacteria(100);Actinobacteria(100);Propionibacteriales(100);Nocardioidaceae(100);Marmoricola(100);	Otu00612	0	0	0	0	3	0	0	0	0	0	0	0	38	35	24	0	0	0	0	1	7	31	20	0	0	0	0	0	0
Otu00613	158	Bacteria(100);Actinobacteria(100);Actinobacteria(100);Micrococcales(100);unclassified(100);unclassified(100);	Otu00613	1	0	0	0	0	3	0	0	0	0	0	115	1	2	0	0	0	0	0	0	0	2	7	0	11	0	2	9	5
Otu00614	158	Bacteria(100);Bacteroidetes(100);Flavobacteriia(100);Flavobacteriales(100);Flavobacteriaceae(100);Flavobacterium(100);	Otu00614	0	0	0	0	1	45	0	0	0	0	0	0	0	41	0	0	11	0	0	0	14	42	4	0	0	0	0	0	0
Otu00615	157	Archaea(100);Euryarchaeota(100);Methanobacteria(100);Methanobacteriales(100);Methanobacteriaceae(100);Methanobacterium(100);	Otu00615	0	1	0	0	1	0	0	13	6	11	83	10	3	1	9	0	0	0	1	0	1	0	0	6	1	0	2	3	5
Otu00616	157	Bacteria(100);Actinobacteria(100);Actinobacteria(100);Actinomycetales(100);Actinomycetaceae(100);unclassified(100);	Otu00616	0	0	0	0	2	36	0	0	0	0	0	15	3	11	19	0	0	0	0	0	1	17	4	2	5	0	33	6	3
Otu00617	157	Bacteria(100);Proteobacteria(100);Deltaproteobacteria(100);Bdellovibrionales(100);Bdellovibrionaceae(100);OM27_clade(100);	Otu00617	0	0	0	0	0	2	0	0	0	0	0	0	0	0	0	0	0	0	0	0	0	152	3	0	0	0	0	0	0
Otu00618	156	Bacteria(100);Firmicutes(100);OPB54(95);unclassified(95);unclassified(95);unclassified(95);	Otu00618	0	14	0	8	0	0	0	39	1	91	0	0	0	0	0	0	0	0	1	0	0	0	0	0	0	0	1	1	0
Otu00619	155	Bacteria(100);Firmicutes(100);Clostridia(100);Clostridiales(100);Ruminococcaceae(100);Fastidiosipila(100);	Otu00619	0	0	0	0	0	0	2	1	2	0	1	0	0	0	0	1	89	3	0	0	0	0	0	0	19	0	15	11	11
Otu00620	154	Bacteria(100);Bacteroidetes(100);Bacteroidia(100);Bacteroidia_Incertae_Sedis(100);Draconibacteriaceae(99);unclassified(52);	Otu00620	4	0	0	38	0	0	0	36	15	7	1	0	0	0	1	0	0	7	0	0	20	0	22	3	0	0	0	0	0
Otu00621	154	Bacteria(100);Firmicutes(100);Bacilli(100);Lactobacillales(100);Aerococcaceae(100);Aerosphaera(65);	Otu00621	2	0	0	0	57	0	0	0	0	0	39	0	0	0	0	0	0	0	0	2	0	0	0	6	0	21	27	0	0
Otu00622	154	Bacteria(100);Firmicutes(100);Clostridia(100);Clostridiales(100);Ruminococcaceae(100);unclassified(100);	Otu00622	0	0	0	0	0	0	0	0	0	0	0	0	0	7	0	0	0	0	0	0	5	141	1	0	0	0	0	0	0
Otu00623	154	Bacteria(100);Firmicutes(100);Clostridia(100);Clostridiales(100);Family_XII(100);Guggenheimella(100);	Otu00623	0	0	0	1	0	0	0	0	0	0	1	0	0	0	0	0	0	48	104	0	0	0	0	0	0	0	0	0	0
Otu00624	153	Bacteria(100);Bacteroidetes(100);Sphingobacteriia(100);Sphingobacteriales(100);Sphingobacteriaceae(100);unclassified(100);	Otu00624	0	0	0	0	1	0	1	0	0	0	0	0	0	0	0	0	0	0	0	5	0	0	0	146	0	0	0	0	0
Otu00625	153	Bacteria(100);Firmicutes(100);Clostridia(100);Clostridiales(100);Family_XII(100);Acidaminobacter(100);	Otu00625	0	0	0	0	0	0	0	0	0	0	0	0	0	2	0	0	0	0	0	0	0	150	0	0	0	0	0	0	1
Otu00626	152	Bacteria(100);Firmicutes(100);Bacilli(100);Bacillales(100);Bacillaceae(100);Geobacillus(100);	Otu00626	0	5	0	1	6	0	30	1	0	0	1	0	0	0	1	0	0	0	1	92	0	0	0	0	5	0	5	2	2
Otu00627	152	Bacteria(100);Firmicutes(100);Clostridia(100);Clostridiales(100);Ruminococcaceae(100);Ruminiclostridium_5(100);	Otu00627	0	2	0	0	0	0	0	36	21	57	0	0	0	0	0	0	0	1	0	0	0	0	0	0	15	0	4	5	11
Otu00628	152	Bacteria(100);Proteobacteria(100);Deltaproteobacteria(100);Myxococcales(100);Phaselicystidaceae(66);Phaselicystis(66);	Otu00628	0	0	0	0	0	23	0	0	0	0	0	0	0	0	0	0	0	0	0	1	7	111	10	0	0	0	0	0	0
Otu00629	151	Bacteria(100);Firmicutes(100);Clostridia(100);Clostridiales(100);Caldicoprobacteraceae(99);Caldicoprobacter(99);	Otu00629	0	60	0	0	0	0	2	28	8	33	6	0	0	0	1	1	0	0	0	0	0	0	0	0	2	0	2	4	4
Otu00630	151	Bacteria(100);Proteobacteria(100);Gammaproteobacteria(100);Xanthomonadales(100);Xanthomonadales_Incertae_Sedis(100);Candidatus_Competibacter(100);	Otu00630	0	0	0	0	0	113	0	0	0	0	0	0	0	0	0	0	0	0	0	0	4	28	6	0	0	0	0	0	0
Otu00631	150	Bacteria(100);Actinobacteria(100);Actinobacteria(100);Micrococcales(100);Micrococcaceae(100);Enteractinococcus(97);	Otu00631	0	25	0	0	3	0	0	0	0	0	0	0	0	0	0	0	0	0	1	23	0	0	0	57	6	9	15	2	9
Otu00632	150	Bacteria(100);Firmicutes(100);Bacilli(100);Lactobacillales(100);Lactobacillaceae(100);Lactobacillus(86);	Otu00632	0	2	77	0	1	2	0	0	4	0	0	0	0	0	0	0	4	1	1	0	0	0	0	0	0	0	58	0	0
Otu00633	150	Bacteria(100);Bacteroidetes(100);Sphingobacteriia(100);Sphingobacteriales(100);Sphingobacteriaceae(100);Parapedobacter(100);	Otu00633	4	0	0	0	29	1	38	1	0	0	0	0	0	0	0	0	0	0	0	15	0	0	0	61	0	0	1	0	0
Otu00634	150	Bacteria(100);Firmicutes(100);Clostridia(100);Clostridiales(100);Family_XI(100);Tepidimicrobium(100);	Otu00634	0	0	0	0	60	0	14	0	0	0	0	0	0	0	0	0	0	0	0	24	0	0	0	9	2	39	0	1	1
Otu00635	150	Bacteria(100);Firmicutes(100);Clostridia(100);Clostridiales(100);Lachnospiraceae(100);unclassified(100);	Otu00635	0	0	0	0	1	0	0	0	11	0	0	0	0	0	1	0	0	0	0	1	0	0	0	0	1	2	133	0	0
Otu00636	150	Bacteria(100);Proteobacteria(100);Alphaproteobacteria(100);Rhodobacterales(100);Rhodobacteraceae(100);Paracocccus(100);	Otu00636	0	0	1	0	12	0	10	7	0	0	39	0	0	0	0	0	0	0	0	79	0	0	0	0	2	0	0	0	0
Otu00637	150	Bacteria(100);Firmicutes(100);Bacilli(100);Bacillales(100);Bacillaceae(100);Caldalkalibacillus(72);	Otu00637	0	0	0	0	34	0	41	0	0	0	0	1	0	0	0	0	0	0	0	1	0	0	0	72	1	0	0	0	0
Otu00638	149	Bacteria(100);Firmicutes(100);Clostridia(100);Clostridiales(100);Family_XI(100);Gallicola(100);	Otu00638	0	0	0	0	1	0	0	0	0	1	0	0	7	10	31	0	6	4	9	0	0	12	1	0	26	0	12	15	14
Otu00639	149	Bacteria(100);Firmicutes(100);Clostridia(100);Clostridiales(100);Family_XI(100);Anaerococcus(100);	Otu00639	0	0	0	0	0	0	0	0	1	0	0	0	0	0	0	1	142	1	4	0	0	0	0	0	0	0	0	0	0
Otu00640	148	Bacteria(100);Proteobacteria(100);Betaproteobacteria(100);Burkholderiales(100);Comamonadaceae(100);unclassified(100);	Otu00640	0	0	0	0	3	49	0	0	0	0	0	0	0	0	0	0	0	0	0	0	22	21	48	0	2	0	1	1	1
Otu00641	148	Bacteria(100);Firmicutes(100);Clostridia(100);Clostridiales(100);Christensenellaceae(100);Christensenellaceae_R-7_group(100);	Otu00641	0	0	0	1	0	0	0	0	2	0	0	0	0	0	0	0	0	0	0	0	0	0	0	0	3	0	133	6	3
Otu00642	147	Bacteria(100);Firmicutes(100);Bacilli(100);Bacillales(100);Thermoactinomycetaceae(100);Kroppenstedtia(85);	Otu00642	0	0	0	0	62	0	63	1	0	0	0	0	0	0	0	0	1	0	0	14	0	0	0	1	3	0	1	0	1
Otu00643	147	Bacteria(100);Chloroflexi(100);Caldilineae(100);Caldilineales(100);Caldilineaceae(100);unclassified(100);	Otu00643	0	0	0	0	0	0	0	0	0	0	0	0	16	6	12	0	0	0	0	1	44	2	66	0	0	0	0	0	0
Otu00644	147	Bacteria(100);Bacteroidetes(100);Bacteroidia(100);Bacteroidales(100);unclassified(100);unclassified(100);	Otu00644	0	0	0	0	0	0	1	0	0	0	0	0	0	43	1	0	99	0	0	0	0	1	0	0	0	0	2	0	0
Otu00645	147	Bacteria(100);Firmicutes(100);Bacilli(100);Lactobacillales(100);Lactobacillaceae(99);Lactobacillus(99);	Otu00645	0	0	1	0	0	0	0	0	1	0	0	0	0	0	0	0	0	0	0	0	0	0	0	0	0	0	145	0	0
Otu00646	147	Bacteria(100);Firmicutes(100);Clostridia(100);Clostridiales(100);Family_XI(100);unclassified(94);	Otu00646	0	0	0	0	0	0	0	0	0	0	0	146	0	0	0	0	0	0	0	0	0	0	0	1	0	0	0	0	0
Otu00647	146	Bacteria(100);Firmicutes(100);Clostridia(100);Clostridiales(100);Clostridiaceae_1(100);Clostridium_sensu_stricto_1(100);	Otu00647	0	0	0	0	0	0	0	18	18	13	15	0	5	0	0	0	9	13	28	0	0	2	3	0	8	0	4	9	1
Otu00648	146	Bacteria(100);Bacteroidetes(100);Sphingobacteriia(100);Sphingobacteriales(100);AKYH767(100);unclassified(100);	Otu00648	0	0	0	0	0	5	0	0	0	0	0	0	1	4	0	0	0	0	0	2	59	31	44	0	0	0	0	0	0
Otu00649	145	Bacteria(100);Firmicutes(100);Bacilli(100);Bacillales(100);Bacillaceae(100);unclassified(86);	Otu00649	0	0	0	0	18	0	2	0	0	0	0	0	0	0	0	0	0	0	0	91	0	0	0	16	3	12	0	1	2
Otu00650	145	Bacteria(100);Actinobacteria(100);Actinobacteria(100);Micrococcales(100);Demequinaceae(100);Demequina(100);	Otu00650	120	0	0	0	0	0	0	0	0	0	0	0	0	1	0	0	0	0	0	0	0	0	0	0	1	20	2	0	1
Otu00651	144	Bacteria(100);Proteobacteria(100);Alphaproteobacteria(100);Rhizobiales(83);unclassified(60);unclassified(60);	Otu00651	0	0	0	1	0	0	0	0	0	0	0	0	9	18	14	0	0	0	0	0	29	29	43	0	1	0	0	0	0
Otu00652	144	Bacteria(100);Proteobacteria(100);Betaproteobacteria(100);Neisseriales(100);Neisseriaceae(100);Laribacter(100);	Otu00652	0	0	0	0	0	0	0	0	0	0	0	0	7	94	5	0	30	0	0	0	0	2	0	0	0	0	6	0	0
Otu00653	143	Bacteria(100);Proteobacteria(100);Alphaproteobacteria(100);Rhizobiales(100);unclassified(69);unclassified(69);	Otu00653	0	0	0	0	0	1	0	0	0	0	3	0	37	18	47	0	0	0	0	1	4	7	20	0	0	0	3	2	0
Otu00654	143	Bacteria(100);Firmicutes(100);Clostridia(100);Clostridiales(100);Lachnospiraceae(100);unclassified(100);	Otu00654	0	0	0	0	0	0	0	1	135	2	0	0	0	0	0	3	0	0	2	0	0	0	0	0	0	0	0	0	0
Otu00655	143	Bacteria(100);Acidobacteria(100);Holophagae(100);Holophagales(100);Holophagaceae(100);unclassified(100);	Otu00655	0	0	0	0	0	0	0	0	0	0	0	0	0	3	0	0	0	0	0	0	7	121	12	0	0	0	0	0	0
Otu00656	143	Bacteria(100);Bacteroidetes(100);Sphingobacteriia(100);Sphingobacteriales(100);Sphingobacteriaceae(100);Sphingobacterium(100);	Otu00656	0	0	0	0	62	0	79	0	0	0	0	0	0	0	0	1	0	0	0	1	0	0	0	0	0	0	0	0	0
Otu00657	143	Bacteria(100);Proteobacteria(100);Deltaproteobacteria(100);Myxococcales(100);Cystobacteraceae(100);Anaeromyxobacter(100);	Otu00657	0	0	0	0	0	0	0	0	0	0	0	0	0	0	0	0	0	0	0	0	18	97	28	0	0	0	0	0	0
Otu00658	143	Bacteria(100);Proteobacteria(100);Betaproteobacteria(100);unclassified(100);unclassified(100);unclassified(100);	Otu00658	0	0	0	0	0	0	0	0	0	0	0	101	0	42	0	0	0	0	0	0	0	0	0	0	0	0	0	0	0
Otu00659	142	Bacteria(100);Actinobacteria(100);Actinobacteria(100);Micrococcales(100);Microbacteriaceae(100);Leucobacter(100);	Otu00659	13	4	0	0	29	0	3	5	1	0	2	0	3	8	1	0	1	0	1	14	0	1	2	5	7	15	4	10	13
Otu00660	142	Bacteria(100);Bacteroidetes(100);Bacteroidia(100);Bacteroidales(100);Porphyromonadaceae(100);Petrimonas(100);	Otu00660	0	0	0	0	0	0	0	0	0	0	0	0	46	0	95	0	0	0	0	0	1	0	0	0	0	0	0	0	0
Otu00661	141	Bacteria(100);Firmicutes(100);Clostridia(100);Clostridiales(100);Ruminococcaceae(100);Ruminococcus_2(96);	Otu00661	1	0	0	0	0	6	0	0	0	0	0	0	8	42	8	0	32	2	0	0	0	16	5	0	1	4	16	0	0
Otu00662	141	Bacteria(100);Proteobacteria(100);Alphaproteobacteria(100);Sphingomonadales(100);unclassified(59);unclassified(59);	Otu00662	13	0	0	0	0	9	20	0	0	0	0	15	7	6	2	0	0	0	0	0	8	16	29	14	0	0	0	2	0
Otu00663	141	Bacteria(100);Firmicutes(100);Bacilli(100);Bacillales(100);Paenibacillaceae(100);Oxalophagus(71);	Otu00663	0	1	0	0	12	0	57	3	0	0	2	0	0	0	0	0	0	0	0	50	0	0	0	1	1	11	2	1	0
Otu00664	141	Bacteria(100);Firmicutes(100);Bacilli(100);Bacillales(100);Bacillaceae(100);Bacillus(100);	Otu00664	1	0	0	0	6	0	5	0	0	0	2	0	0	0	0	0	0	0	0	127	0	0	0	0	0	0	0	0	0
Otu00665	141	Bacteria(100);Bacteroidetes(100);Sphingobacteriia(98);Sphingobacteriales(98);Saprospiraceae(98);unclassified(98);	Otu00665	0	0	0	0	0	41	0	0	0	0	0	0	0	0	0	0	0	0	0	0	27	57	16	0	0	0	0	0	0
Otu00666	141	Bacteria(100);Proteobacteria(100);Deltaproteobacteria(100);Myxococcales(100);BIrii41(100);unclassified(100);	Otu00666	0	0	0	0	0	0	0	0	0	0	0	124	0	15	0	0	0	0	0	0	0	1	1	0	0	0	0	0	0
Otu00667	140	Bacteria(100);Firmicutes(100);Bacilli(100);Bacillales(100);Thermoactinomycetaceae(100);Planifilum(100);	Otu00667	0	1	2	0	1	0	31	1	0	0	0	0	0	0	0	0	0	0	0	17	0	0	0	59	13	0	0	7	8
Otu00668	140	Bacteria(100);Firmicutes(100);Clostridia(100);Clostridiales(100);Lachnospiraceae(100);unclassified(100);	Otu00668	0	0	0	0	0	0	0	1	2	2	1	0	0	3	0	0	121	0	0	0	0	0	0	0	2	0	4	4	0
Otu00669	140	Bacteria(100);Firmicutes(100);Clostridia(100);Clostridiales(100);Family_XI(100);Tepidimicrobium(100);	Otu00669	0	0	0	0	8	0	38	0	0	0	22	0	0	0	0	0	1	0	0	20	0	0	0	14	4	32	0	1	0
Otu00670	140	Bacteria(100);Bacteroidetes(100);unclassified(100);unclassified(100);unclassified(100);unclassified(100);	Otu00670	0	1	0	1	0	0	0	0	0	0	0	0	0	0	0	0	0	0	0	0	31	71	36	0	0	0	0	0	0
Otu00671	140	Bacteria(100);Bacteroidetes(100);Flavobacteriia(100);Flavobacteriales(100);NS9_marine_group(100);unclassified(100);	Otu00671	0	0	0	0	0	33	0	0	0	0	0	0	0	0	0	0	0	0	0	0	17	77	13	0	0	0	0	0	0
Otu00672	139	Bacteria(100);Chlorobi(100);Chlorobia(100);Chlorobiales(100);SJA-28(100);unclassified(100);	Otu00672	0	0	0	0	1	3	0	0	0	0	0	0	1	43	5	0	0	0	0	0	29	32	25	0	0	0	0	0	0
Otu00673	139	Bacteria(100);Actinobacteria(100);Actinobacteria(100);Micrococcales(100);Sanguibacteraceae(100);Sanguibacter(100);	Otu00673	123	0	0	0	2	1	0	0	1	0	1	0	0	1	0	0	0	0	0	0	0	0	0	0	0	10	0	0	0
Otu00674	139	Archaea(100);Euryarchaeota(100);Methanobacteria(100);Methanobacteriales(100);Methanobacteriaceae(100);Methanothermobacter(100);	Otu00674	0	0	0	0	0	0	119	0	0	2	1	0	0	0	0	0	1	0	0	16	0	0	0	0	0	0	0	0	0
Otu00675	138	Bacteria(100);Actinobacteria(100);OPB41(100);unclassified(100);unclassified(100);unclassified(100);	Otu00675	0	0	0	0	0	0	0	0	0	0	0	0	0	0	0	0	0	0	0	2	91	0	44	0	0	0	0	1	0
Otu00676	138	Bacteria(100);Tenericutes(100);Mollicutes(100);Acholeplasmatales(100);Acholeplasmataceae(100);Acholeplasma(100);	Otu00676	63	4	0	0	0	0	0	0	0	0	0	0	0	0	0	0	0	0	0	0	0	0	0	0	0	71	0	0	0
Otu00677	137	Bacteria(100);Proteobacteria(94);unclassified(90);unclassified(90);unclassified(90);unclassified(90);	Otu00677	1	0	0	0	0	40	0	0	0	0	0	0	2	1	0	0	0	0	0	0	3	59	29	0	1	0	0	1	0
Otu00678	136	Bacteria(100);Firmicutes(100);Clostridia(100);Clostridiales(100);Family_XIII(100);Family_XIII_UCG-002(88);	Otu00678	0	0	0	0	0	0	0	13	9	3	0	0	26	1	42	1	0	0	2	0	19	0	12	0	2	0	1	2	3
Otu00679	136	Bacteria(100);Actinobacteria(100);Actinobacteria(100);Bifidobacteriales(100);Bifidobacteriaceae(100);Bifidobacterium(100);	Otu00679	0	0	0	0	0	0	0	1	2	0	0	0	0	0	0	0	4	5	5	0	0	0	0	0	0	0	117	2	0
Otu00680	136	Bacteria(100);Tenericutes(100);Mollicutes(100);Acholeplasmatales(100);Acholeplasmataceae(100);Acholeplasma(100);	Otu00680	0	0	0	128	0	0	0	3	2	0	0	0	0	0	1	0	0	0	0	0	0	0	1	0	1	0	0	0	0
Otu00681	136	Bacteria(100);Firmicutes(100);Clostridia(100);Clostridiales(100);Lachnospiraceae(100);Tyzzerella(100);	Otu00681	0	0	0	0	0	0	1	0	127	0	0	0	0	0	0	1	0	0	0	0	0	0	0	0	0	0	7	0	0
Otu00682	136	Bacteria(100);Bacteroidetes(100);Sphingobacteriia(100);Sphingobacteriales(100);Sphingobacteriaceae(100);Sphingobacterium(100);	Otu00682	0	0	0	0	0	0	134	0	2	0	0	0	0	0	0	0	0	0	0	0	0	0	0	0	0	0	0	0	0
Otu00683	135	Bacteria(100);Firmicutes(100);Bacilli(100);Bacillales(100);Planococcaceae(100);Kurthia(100);	Otu00683	20	0	0	0	20	0	0	0	1	0	0	0	1	1	0	0	0	1	0	27	1	0	2	10	0	3	44	0	4
Otu00684	135	Bacteria(100);Bacteroidetes(100);Bacteroidia(100);Bacteroidales(100);Bacteroidaceae(99);Bacteroides(99);	Otu00684	0	0	0	0	0	0	0	0	0	0	0	0	0	0	0	1	128	2	0	0	0	0	0	0	0	0	2	0	2
Otu00685	134	Bacteria(100);Proteobacteria(100);Alphaproteobacteria(100);Rhizobiales(100);Hyphomicrobiaceae(100);Devosia(100);	Otu00685	81	0	0	0	0	0	0	0	0	0	0	0	0	0	0	0	3	0	0	1	0	0	0	2	2	39	3	2	1
Otu00686	134	Bacteria(100);Proteobacteria(100);Alphaproteobacteria(100);Rhizobiales(100);Hyphomicrobiaceae(100);Devosia(100);	Otu00686	70	0	0	0	0	0	0	0	0	0	0	1	0	0	0	0	0	0	0	0	0	0	0	1	3	55	2	2	0
Otu00687	134	Bacteria(100);Firmicutes(100);Clostridia(100);Clostridiales(100);Lachnospiraceae(100);unclassified(100);	Otu00687	0	0	0	0	0	0	0	3	117	2	1	0	0	0	0	0	0	0	0	0	0	0	0	0	0	0	11	0	0
Otu00688	133	Bacteria(100);Bacteroidetes(100);Cytophagia(100);Cytophagales(100);Cytophagaceae(100);Persicitalea(100);	Otu00688	3	0	0	0	27	0	57	0	1	0	5	0	0	0	0	0	0	0	0	37	0	0	0	0	0	2	1	0	0
Otu00689	133	Bacteria(100);Firmicutes(100);Bacilli(100);Bacillales(100);Bacillaceae(100);Vulcanibacillus(100);	Otu00689	0	0	0	0	0	0	0	120	2	9	0	0	0	0	0	0	0	2	0	0	0	0	0	0	0	0	0	0	0
Otu00690	132	Bacteria(100);Firmicutes(100);Clostridia(100);Clostridiales(100);Clostridiales_vadinBB60_group(100);unclassified(100);	Otu00690	0	28	37	62	0	0	0	2	0	2	0	0	0	0	0	0	0	0	0	1	0	0	0	0	0	0	0	0	0
Otu00691	132	Bacteria(100);Actinobacteria(100);Actinobacteria(100);Streptosporangiales(100);Streptosporangiaceae(100);unclassified(100);	Otu00691	0	0	0	0	19	0	109	0	1	0	1	0	0	0	0	0	0	0	0	2	0	0	0	0	0	0	0	0	0
Otu00692	131	Bacteria(100);Proteobacteria(100);Alphaproteobacteria(100);Caulobacterales(100);Caulobacteraceae(100);Brevundimonas(100);	Otu00692	78	0	0	0	5	1	1	2	2	1	3	8	1	4	0	0	0	0	0	3	0	0	1	0	0	15	3	0	3
Otu00693	131	Bacteria(100);Actinobacteria(100);Actinobacteria(100);Pseudonocardiales(100);Pseudonocardiaceae(100);Thermocrispum(100);	Otu00693	0	0	0	0	46	0	12	0	0	0	1	0	0	0	1	0	0	0	0	60	0	1	0	3	2	0	0	4	1
Otu00694	131	Bacteria(100);Firmicutes(100);Clostridia(100);Clostridiales(100);Ruminococcaceae(100);Ruminococcaceae_UCG-010(100);	Otu00694	0	23	0	0	0	0	0	61	7	40	0	0	0	0	0	0	0	0	0	0	0	0	0	0	0	0	0	0	0
Otu00695	131	Bacteria(100);Proteobacteria(100);unclassified(100);unclassified(100);unclassified(100);unclassified(100);	Otu00695	0	0	0	0	0	129	0	0	0	0	0	0	0	0	1	0	0	0	0	0	0	0	0	0	0	1	0	0	0
Otu00696	130	Bacteria(100);Proteobacteria(100);Alphaproteobacteria(100);Rhizobiales(100);Beijerinckiaceae(100);Methylorosula(58);	Otu00696	0	2	2	0	11	0	0	0	1	0	0	0	0	0	0	0	0	0	3	6	7	21	23	2	21	0	10	14	7
Otu00697	130	Bacteria(100);Saccharibacteria(100);unclassified(100);unclassified(100);unclassified(100);unclassified(100);	Otu00697	0	0	0	0	0	4	0	0	0	0	0	0	0	0	0	0	0	0	0	0	38	46	42	0	0	0	0	0	0
Otu00698	129	Bacteria(100);Bacteroidetes(100);Bacteroidia(100);Bacteroidales(100);unclassified(100);unclassified(100);	Otu00698	0	0	0	0	0	0	0	0	0	0	0	38	0	90	0	0	0	0	0	0	0	0	0	0	0	0	0	1	0
Otu00699	128	Bacteria(100);Firmicutes(100);Bacilli(100);Bacillales(100);Bacillaceae(95);unclassified(94);	Otu00699	0	8	0	0	11	0	21	0	0	0	54	0	0	0	0	0	0	1	0	12	0	0	0	6	4	9	1	1	0
Otu00700	128	Bacteria(100);Firmicutes(100);Bacilli(100);Bacillales(100);Thermoactinomycetaceae(100);unclassified(100);	Otu00700	0	2	0	0	3	0	65	1	0	0	41	0	0	0	0	0	0	0	0	6	0	0	0	4	4	0	0	2	0
Otu00701	128	Bacteria(100);Firmicutes(100);Clostridia(100);D8A-2(100);unclassified(100);unclassified(100);	Otu00701	0	0	0	0	0	0	0	2	1	10	0	0	0	0	0	0	0	0	0	0	92	0	23	0	0	0	0	0	0
Otu00702	128	Bacteria(100);Bacteroidetes(100);Flavobacteriia(100);Flavobacteriales(100);Flavobacteriaceae(100);unclassified(100);	Otu00702	0	0	0	0	2	0	47	0	0	0	0	0	0	0	0	0	0	0	0	59	0	0	0	20	0	0	0	0	0
Otu00703	128	Bacteria(100);Firmicutes(100);Clostridia(100);Clostridiales(100);Family_XI(100);Tissierella(100);	Otu00703	0	68	0	0	0	0	0	0	1	0	0	0	0	0	0	0	0	0	59	0	0	0	0	0	0	0	0	0	0
Otu00704	128	Bacteria(100);Bacteroidetes(100);Flavobacteriia(100);Flavobacteriales(100);Flavobacteriaceae(100);Flavobacterium(100);	Otu00704	125	0	0	0	0	0	0	0	0	0	0	0	0	0	0	0	0	0	0	3	0	0	0	0	0	0	0	0	0
Otu00705	128	Bacteria(100);Bacteroidetes(100);Sphingobacteriia(100);Sphingobacteriales(100);Sphingobacteriaceae(100);Olivibacter(100);	Otu00705	0	0	0	0	0	0	0	0	0	0	0	0	0	0	0	0	0	0	0	0	0	0	0	128	0	0	0	0	0
Otu00706	127	Bacteria(100);Firmicutes(100);Clostridia(100);Clostridiales(100);Family_XI(100);Tepidimicrobium(100);	Otu00706	0	59	4	0	21	0	0	0	0	0	0	0	0	0	0	1	0	5	5	27	0	0	0	0	1	0	3	0	1
Otu00707	127	Bacteria(100);Cloacimonetes(100);Cloacimonetes_Incertae_Sedis(100);Unknown_Order(100);Unknown_Family(100);Candidatus_Cloacamonas(100);	Otu00707	0	0	0	0	0	0	0	0	0	0	0	12	33	0	3	0	0	0	0	0	59	0	19	1	0	0	0	0	0
Otu00708	127	Bacteria(100);Bacteroidetes(100);Bacteroidia(100);Bacteroidales(100);Bacteroidaceae(100);Bacteroides(100);	Otu00708	0	0	0	0	0	0	0	1	91	7	0	0	0	0	0	0	0	0	1	0	0	0	0	0	0	0	26	1	0
Otu00709	126	Bacteria(100);Firmicutes(100);Clostridia(100);Clostridiales(100);Peptostreptococcaceae(100);Peptostreptococcus(100);	Otu00709	0	0	0	0	0	3	0	0	0	0	0	57	0	0	66	0	0	0	0	0	0	0	0	0	0	0	0	0	0
Otu00710	126	Bacteria(100);Proteobacteria(100);Betaproteobacteria(100);B1-7BS(100);unclassified(100);unclassified(100);	Otu00710	0	0	0	0	0	0	0	0	0	0	0	0	44	41	41	0	0	0	0	0	0	0	0	0	0	0	0	0	0
Otu00711	126	Bacteria(100);Proteobacteria(100);Gammaproteobacteria(100);Cellvibrionales(100);unclassified(100);unclassified(100);	Otu00711	0	0	0	0	0	0	0	120	0	6	0	0	0	0	0	0	0	0	0	0	0	0	0	0	0	0	0	0	0
Otu00712	125	Bacteria(100);Actinobacteria(100);Actinobacteria(100);Micromonosporales(100);Micromonosporaceae(100);Longispora(100);	Otu00712	0	0	0	0	6	0	86	0	0	0	0	0	0	0	0	0	0	1	0	2	0	0	0	2	9	0	2	8	9
Otu00713	125	Bacteria(100);Proteobacteria(100);Alphaproteobacteria(100);Rhodobacterales(100);Rhodobacteraceae(100);Defluviimonas(95);	Otu00713	36	0	0	0	0	0	0	0	0	0	0	0	0	0	0	0	0	0	0	1	0	0	0	2	0	82	2	1	1
Otu00714	125	Bacteria(100);Gemmatimonadetes(100);Gemmatimonadetes(100);S0134_terrestrial_group(100);unclassified(100);unclassified(100);	Otu00714	0	0	0	0	1	0	0	2	0	0	6	0	0	0	0	0	0	0	0	114	0	0	0	0	1	0	1	0	0
Otu00715	125	Bacteria(100);Bacteroidetes(100);Sphingobacteriia(63);Sphingobacteriales(63);Saprospiraceae(62);unclassified(62);	Otu00715	0	0	0	0	0	5	0	0	0	0	0	0	0	0	0	0	0	0	0	0	5	102	13	0	0	0	0	0	0
Otu00716	124	Bacteria(100);Deinococcus-Thermus(100);Deinococci(100);Deinococcales(100);Trueperaceae(100);Truepera(100);	Otu00716	1	0	0	0	0	0	0	64	1	3	20	0	0	0	0	0	0	1	0	5	0	0	0	9	0	20	0	0	0
Otu00717	124	Bacteria(100);Firmicutes(100);Clostridia(100);Clostridiales(100);Christensenellaceae(100);Christensenellaceae_R-7_group(100);	Otu00717	0	0	0	0	0	3	0	0	0	0	0	0	53	33	22	0	0	0	0	0	0	6	4	0	1	0	0	2	0
Otu00718	124	Bacteria(100);Chlorobi(100);Chlorobia(100);Chlorobiales(100);OPB56(100);unclassified(100);	Otu00718	0	1	0	0	0	40	0	0	0	0	0	0	0	6	0	0	0	0	0	0	3	63	11	0	0	0	0	0	0
Otu00719	124	Bacteria(100);Proteobacteria(100);Gammaproteobacteria(100);unclassified(100);unclassified(100);unclassified(100);	Otu00719	0	0	0	0	0	80	0	0	0	0	0	0	0	0	0	0	0	0	0	0	4	37	3	0	0	0	0	0	0
Otu00720	124	Bacteria(100);unclassified(100);unclassified(100);unclassified(100);unclassified(100);unclassified(100);	Otu00720	0	0	0	0	0	0	0	0	0	0	0	0	1	0	0	0	0	0	0	0	58	0	65	0	0	0	0	0	0
Otu00721	123	Bacteria(100);Firmicutes(100);Bacilli(100);Bacillales(100);Paenibacillaceae(100);unclassified(99);	Otu00721	0	0	0	0	4	0	49	0	0	0	1	0	0	0	0	0	0	0	0	3	0	0	0	3	0	61	1	0	1
Otu00722	123	Bacteria(100);Bacteroidetes(100);Sphingobacteriia(100);Sphingobacteriales(100);Sphingobacteriaceae(100);unclassified(100);	Otu00722	0	0	0	0	100	0	0	0	0	0	0	0	0	0	0	0	0	0	0	6	0	0	0	0	0	16	0	0	1
Otu00723	122	Bacteria(100);Proteobacteria(100);Betaproteobacteria(100);Burkholderiales(100);Comamonadaceae(100);Piscinibacter(79);	Otu00723	0	0	0	1	0	65	0	0	0	0	0	0	0	2	0	0	3	0	0	0	19	6	25	0	0	1	0	0	0
Otu00724	122	Bacteria(100);Spirochaetae(100);Spirochaetes(100);Spirochaetales(100);Spirochaetaceae(100);unclassified(100);	Otu00724	0	0	68	4	0	0	0	2	1	45	0	0	0	0	0	0	0	0	1	0	0	0	0	1	0	0	0	0	0
Otu00725	122	Bacteria(100);Bacteroidetes(100);Sphingobacteriia(100);Sphingobacteriales(100);Saprospiraceae(100);unclassified(100);	Otu00725	0	0	0	0	1	5	0	0	0	0	0	0	0	0	0	0	0	0	0	0	41	31	44	0	0	0	0	0	0
Otu00726	121	Bacteria(100);Firmicutes(100);OPB54(100);unclassified(100);unclassified(100);unclassified(100);	Otu00726	0	12	2	1	2	0	0	0	0	2	1	0	0	0	0	52	0	43	5	0	0	0	0	0	1	0	0	0	0
Otu00727	121	Bacteria(100);Bacteroidetes(100);Sphingobacteriia(100);Sphingobacteriales(100);ST-12K33(100);unclassified(100);	Otu00727	0	0	0	0	0	9	0	0	0	0	0	0	7	71	1	0	0	0	0	0	0	33	0	0	0	0	0	0	0
Otu00728	120	Bacteria(100);Firmicutes(100);Clostridia(100);Clostridiales(100);Family_XI(100);unclassified(93);	Otu00728	0	65	0	0	3	0	0	0	0	0	1	0	0	0	0	7	4	11	20	0	0	0	0	0	5	0	0	3	1
Otu00729	120	Bacteria(100);Bacteroidetes(100);Bacteroidia(100);Bacteroidales(100);M2PB4-65_termite_group(100);unclassified(100);	Otu00729	0	0	12	30	0	0	0	36	1	14	0	0	0	0	0	0	0	0	0	0	0	0	0	0	12	0	0	11	4
Otu00730	120	Bacteria(100);Actinobacteria(100);Actinobacteria(100);Frankiales(100);Cryptosporangiaceae(100);Fodinicola(100);	Otu00730	0	0	0	0	0	0	0	0	0	0	0	0	0	0	0	0	2	0	0	0	33	39	46	0	0	0	0	0	0
Otu00731	119	Bacteria(100);Bacteroidetes(100);Flavobacteriia(100);Flavobacteriales(100);Flavobacteriaceae(100);Moheibacter(100);	Otu00731	1	0	0	0	21	0	4	0	2	1	79	0	0	0	0	0	0	0	0	8	0	0	0	0	0	0	2	1	0
Otu00732	119	Bacteria(100);Fibrobacteres(100);Fibrobacteria(100);Fibrobacterales(100);Fibrobacteraceae(100);Fibrobacter(100);	Otu00732	0	0	0	0	0	1	0	0	0	0	0	0	31	0	48	0	0	0	0	0	16	0	20	0	0	0	3	0	0
Otu00733	119	Bacteria(100);Proteobacteria(100);Gammaproteobacteria(100);Aeromonadales(100);Aeromonadaceae(100);Tolumonas(100);	Otu00733	0	0	0	0	0	1	0	0	0	0	0	0	4	100	6	0	0	0	0	0	0	8	0	0	0	0	0	0	0
Otu00734	119	Bacteria(100);Proteobacteria(100);Gammaproteobacteria(100);Oceanospirillales(100);Oceanospirillaceae(100);Pseudospirillum(100);	Otu00734	117	0	0	0	0	0	0	0	0	0	0	0	0	0	0	0	0	0	0	0	1	0	0	0	0	1	0	0	0
Otu00735	118	Archaea(100);Euryarchaeota(100);Methanobacteria(100);Methanobacteriales(100);Methanobacteriaceae(100);Methanosphaera(100);	Otu00735	0	0	0	0	0	0	1	19	12	11	11	0	3	0	3	0	34	9	11	0	1	0	0	0	0	0	0	0	3
Otu00736	118	Bacteria(100);Proteobacteria(100);Alphaproteobacteria(100);Rhizobiales(100);unclassified(97);unclassified(97);	Otu00736	0	1	0	0	0	0	0	0	0	0	0	0	24	13	40	0	5	0	0	0	10	10	13	0	0	0	1	0	1
Otu00737	118	Bacteria(100);Firmicutes(100);Clostridia(100);Clostridiales(96);Peptococcaceae(96);Desulfitibacter(95);	Otu00737	0	61	15	3	0	0	7	1	0	0	0	0	0	0	0	0	0	0	0	3	0	0	0	0	14	0	1	12	1
Otu00738	118	Bacteria(100);Firmicutes(100);Bacilli(100);Bacillales(96);unclassified(96);unclassified(96);	Otu00738	0	3	0	0	20	0	0	0	0	0	0	0	0	0	2	0	0	0	0	88	0	0	0	0	0	0	4	0	1
Otu00739	118	Bacteria(100);Proteobacteria(100);Deltaproteobacteria(100);Myxococcales(100);Haliangiaceae(100);Haliangium(100);	Otu00739	0	0	0	0	0	35	0	0	0	0	0	0	0	0	0	0	0	0	0	0	1	80	2	0	0	0	0	0	0
Otu00740	117	Bacteria(100);Actinobacteria(100);Actinobacteria(100);Propionibacteriales(99);Nocardioidaceae(99);Nocardioides(99);	Otu00740	89	0	0	0	3	0	2	0	0	0	0	0	0	0	0	0	0	0	0	13	0	0	0	1	2	6	0	1	0
Otu00741	117	Bacteria(100);Firmicutes(100);Bacilli(100);Lactobacillales(100);Lactobacillaceae(100);Lactobacillus(58);	Otu00741	0	0	59	0	1	0	0	2	12	0	0	0	0	0	0	0	5	0	0	0	0	0	0	0	2	0	36	0	0
Otu00742	117	Bacteria(100);Proteobacteria(100);Alphaproteobacteria(100);Rhizobiales(100);Brucellaceae(100);unclassified(100);	Otu00742	0	2	0	0	85	0	0	0	0	0	2	0	0	0	0	0	0	0	0	15	0	0	0	1	0	1	0	0	11
Otu00743	117	Bacteria(100);Bacteroidetes(100);unclassified(86);unclassified(86);unclassified(86);unclassified(86);	Otu00743	0	0	0	0	0	58	0	0	0	0	0	0	0	0	0	0	0	0	0	0	3	50	6	0	0	0	0	0	0
Otu00744	116	Bacteria(100);Firmicutes(100);Clostridia(100);Clostridiales(100);Family_XI(100);Tepidimicrobium(90);	Otu00744	0	0	3	0	0	0	0	0	0	0	0	0	0	0	0	9	0	14	11	0	1	0	0	0	23	0	6	26	23
Otu00745	116	Bacteria(100);Proteobacteria(100);Gammaproteobacteria(100);Oceanospirillales(100);Alcanivoracaceae(100);Alcanivorax(100);	Otu00745	98	1	0	0	5	0	0	2	0	0	0	0	1	0	0	0	1	0	0	3	0	0	0	0	0	2	3	0	0
Otu00746	116	Bacteria(100);Firmicutes(100);Bacilli(100);C178B(100);unclassified(100);unclassified(100);	Otu00746	0	1	0	0	0	0	19	0	1	0	89	0	0	0	0	0	0	0	2	0	0	0	0	0	1	1	0	2	0
Otu00747	116	Bacteria(100);Actinobacteria(100);Actinobacteria(100);Streptosporangiales(100);Thermomonosporaceae(100);unclassified(99);	Otu00747	0	0	0	0	67	0	47	0	0	0	0	0	0	0	0	1	0	0	0	1	0	0	0	0	0	0	0	0	0
Otu00748	115	Bacteria(100);Proteobacteria(100);Betaproteobacteria(100);SC-I-84(100);unclassified(100);unclassified(100);	Otu00748	0	0	0	0	0	0	0	0	0	0	0	9	64	8	31	0	0	0	0	0	0	1	0	0	0	1	0	0	1
Otu00749	114	Bacteria(100);Proteobacteria(100);Betaproteobacteria(100);Burkholderiales(100);Oxalobacteraceae(100);Herbaspirillum(72);	Otu00749	2	0	0	0	0	1	4	0	2	0	0	85	0	0	0	0	0	0	0	0	1	14	4	0	0	1	0	0	0
Otu00750	114	Bacteria(100);Proteobacteria(100);Gammaproteobacteria(100);Cellvibrionales(76);unclassified(76);unclassified(76);	Otu00750	2	2	0	0	3	0	17	0	0	0	4	0	0	0	0	0	0	0	0	4	0	0	0	0	1	81	0	0	0
Otu00751	114	Bacteria(100);Firmicutes(100);OPB54(100);unclassified(100);unclassified(100);unclassified(100);	Otu00751	0	1	9	9	0	0	0	0	0	0	0	0	0	0	0	53	0	37	5	0	0	0	0	0	0	0	0	0	0
Otu00752	114	Bacteria(100);Actinobacteria(100);Actinobacteria(100);Propionibacteriales(100);Nocardioidaceae(100);Nocardioides(100);	Otu00752	74	0	0	0	0	0	0	0	0	0	0	0	13	20	5	0	0	0	0	0	0	0	0	0	1	1	0	0	0
Otu00753	114	Bacteria(100);Spirochaetae(100);Spirochaetes(100);Spirochaetales(100);Spirochaetaceae(100);Salinispira(100);	Otu00753	3	0	0	0	0	0	0	0	0	0	0	0	0	0	0	0	0	0	0	0	0	0	0	1	0	110	0	0	0
Otu00754	113	Bacteria(100);Proteobacteria(100);Gammaproteobacteria(100);Xanthomonadales(100);Xanthomonadales_Incertae_Sedis(100);Acidibacter(100);	Otu00754	83	0	0	0	0	4	0	0	0	0	0	0	0	0	0	0	0	0	0	0	8	10	7	1	0	0	0	0	0
Otu00755	113	Bacteria(100);Proteobacteria(100);Deltaproteobacteria(100);Myxococcales(100);P3OB-42(86);unclassified(86);	Otu00755	0	0	0	0	0	0	0	0	0	0	0	0	0	0	0	0	0	0	0	0	6	105	2	0	0	0	0	0	0
Otu00756	112	Archaea(100);Euryarchaeota(100);Methanobacteria(100);Methanobacteriales(100);Methanobacteriaceae(100);Methanobrevibacter(100);	Otu00756	0	16	0	0	0	0	0	24	17	4	15	0	0	0	0	4	10	8	14	0	0	0	0	0	0	0	0	0	0
Otu00757	112	Bacteria(100);Actinobacteria(100);Actinobacteria(100);Bifidobacteriales(100);Bifidobacteriaceae(100);Bifidobacterium(100);	Otu00757	0	0	0	0	0	0	0	0	0	0	0	40	6	41	3	0	0	0	0	0	0	13	0	0	4	0	5	0	0
Otu00758	112	Bacteria(100);Actinobacteria(100);Actinobacteria(100);Streptosporangiales(100);Thermomonosporaceae(100);Thermomonospora(100);	Otu00758	1	0	0	0	6	0	15	0	0	0	0	0	0	1	0	0	0	0	0	88	0	0	0	0	1	0	0	0	0
Otu00759	112	Bacteria(100);Bacteroidetes(100);unclassified(100);unclassified(100);unclassified(100);unclassified(100);	Otu00759	0	0	0	0	0	9	0	0	0	0	0	0	0	0	0	0	0	0	0	2	10	65	26	0	0	0	0	0	0
Otu00760	112	Bacteria(100);Proteobacteria(100);Deltaproteobacteria(100);Myxococcales(100);mle1-27(100);unclassified(100);	Otu00760	0	0	0	0	0	64	0	0	0	0	0	0	0	0	0	0	0	0	0	0	0	48	0	0	0	0	0	0	0
Otu00761	111	Bacteria(100);Actinobacteria(100);Actinobacteria(100);Propionibacteriales(100);Nocardioidaceae(100);unclassified(97);	Otu00761	0	0	0	0	2	6	4	0	0	0	0	46	3	5	2	0	0	0	0	0	4	23	9	1	3	0	0	1	2
Otu00762	111	Bacteria(100);Chloroflexi(100);Chloroflexia(100);Chloroflexales(100);Roseiflexaceae(100);Roseiflexus(100);	Otu00762	0	0	0	0	0	0	0	0	0	0	0	1	0	105	2	0	0	0	0	0	0	3	0	0	0	0	0	0	0
Otu00763	111	Bacteria(100);Tenericutes(100);Mollicutes(100);Haloplasmatales(100);Haloplasmataceae(100);Haloplasma(100);	Otu00763	0	88	0	0	0	0	0	0	0	0	0	0	0	0	0	0	0	0	0	1	0	0	0	0	0	22	0	0	0
Otu00764	110	Bacteria(100);Actinobacteria(100);Actinobacteria(100);Propionibacteriales(100);Propionibacteriaceae(100);Micropruina(100);	Otu00764	0	0	0	0	3	7	0	0	0	0	0	44	8	17	5	0	0	0	0	0	4	16	3	0	0	0	1	2	0
Otu00765	110	Bacteria(100);Proteobacteria(100);Gammaproteobacteria(100);unclassified(51);unclassified(51);unclassified(51);	Otu00765	23	31	0	0	2	0	0	1	0	0	9	0	0	0	0	0	0	0	0	2	0	0	0	3	0	4	2	0	33
Otu00766	110	Bacteria(100);Proteobacteria(51);unclassified(100);unclassified(100);unclassified(100);unclassified(100);	Otu00766	1	0	0	0	23	0	9	0	0	0	13	0	1	0	0	0	0	0	0	45	0	0	0	0	3	10	0	3	2
Otu00767	110	Bacteria(100);Firmicutes(100);OPB54(100);unclassified(100);unclassified(100);unclassified(100);	Otu00767	0	85	0	0	0	0	3	0	0	0	10	0	0	0	0	0	0	0	0	1	0	0	0	0	0	6	4	0	1
Otu00768	110	Bacteria(100);Firmicutes(100);Clostridia(100);Clostridiales(100);Clostridiaceae_1(100);Clostridium_sensu_stricto_8(100);	Otu00768	0	0	0	2	0	0	0	4	2	100	0	0	0	0	0	0	0	0	0	0	0	0	0	0	1	0	0	1	0
Otu00769	110	Bacteria(100);Proteobacteria(100);Alphaproteobacteria(100);Rhizobiales(100);Brucellaceae(100);Pseudochrobactrum(73);	Otu00769	0	0	0	0	45	0	0	0	0	0	0	0	0	0	0	0	0	0	0	54	0	0	0	0	2	1	4	0	4
Otu00770	109	Bacteria(100);Actinobacteria(100);Actinobacteria(100);Corynebacteriales(100);Mycobacteriaceae(100);Mycobacterium(100);	Otu00770	0	0	0	0	17	9	0	0	0	0	0	0	0	0	1	0	0	1	11	12	20	4	28	0	2	0	0	2	2
Otu00771	109	Bacteria(100);Firmicutes(100);Clostridia(100);Clostridiales(100);Family_XI(100);Tepidimicrobium(100);	Otu00771	0	1	0	0	31	0	7	0	0	0	30	0	0	0	0	0	1	0	0	25	0	0	0	1	1	8	1	2	1
Otu00772	109	Bacteria(100);Bacteroidetes(100);Sphingobacteriia(100);Sphingobacteriales(100);Sphingobacteriaceae(100);unclassified(76);	Otu00772	2	0	0	0	21	0	0	53	0	1	0	0	0	0	0	0	0	0	0	6	0	0	0	7	0	18	1	0	0
Otu00773	109	Bacteria(100);Proteobacteria(100);Betaproteobacteria(100);Rhodocyclales(100);Rhodocyclaceae(100);unclassified(100);	Otu00773	0	0	0	0	0	0	0	0	0	0	0	0	11	80	7	0	0	0	0	0	0	8	2	0	0	0	1	0	0
Otu00774	109	Bacteria(100);Proteobacteria(100);Betaproteobacteria(100);Burkholderiales(100);Alcaligenaceae(100);Castellaniella(100);	Otu00774	0	0	0	0	97	0	2	0	0	0	0	0	0	3	0	0	0	0	0	7	0	0	0	0	0	0	0	0	0
Otu00775	109	Bacteria(100);Proteobacteria(100);Deltaproteobacteria(100);Myxococcales(100);Haliangiaceae(100);Haliangium(100);	Otu00775	0	0	0	0	0	27	0	0	0	0	0	0	0	0	0	0	0	0	0	0	2	75	5	0	0	0	0	0	0
Otu00776	108	Bacteria(100);Firmicutes(100);Clostridia(100);Clostridiales(100);Christensenellaceae(100);Christensenellaceae_R-7_group(100);	Otu00776	0	0	0	0	1	0	1	9	1	2	2	0	0	0	0	0	0	0	0	3	64	0	25	0	0	0	0	0	0
Otu00777	108	Bacteria(100);Firmicutes(100);Clostridia(100);Clostridiales(100);Ruminococcaceae(100);Ruminiclostridium_9(100);	Otu00777	0	0	0	0	0	0	0	4	71	2	0	0	0	0	0	0	0	0	0	0	0	0	0	0	0	1	29	1	0
Otu00778	108	Bacteria(100);Bacteroidetes(100);Bacteroidia(100);Bacteroidales(100);Marinilabiaceae(100);unclassified(100);	Otu00778	0	0	0	81	0	0	0	3	17	5	1	0	0	0	0	0	0	1	0	0	0	0	0	0	0	0	0	0	0
Otu00779	108	Bacteria(100);Acidobacteria(100);Holophagae(100);Holophagales(100);Holophagaceae(100);unclassified(100);	Otu00779	0	0	0	0	0	0	0	0	0	0	0	0	0	0	0	0	0	0	0	0	6	88	14	0	0	0	0	0	0
Otu00780	108	Bacteria(100);Proteobacteria(100);Gammaproteobacteria(100);Cellvibrionales(100);Cellvibrionaceae(100);Simiduia(100);	Otu00780	0	0	0	0	0	107	0	0	0	0	0	0	0	0	0	0	0	0	0	0	0	1	0	0	0	0	0	0	0
Otu00781	107	Bacteria(100);Bacteroidetes(100);Sphingobacteriia(100);Sphingobacteriales(100);Saprospiraceae(100);unclassified(100);	Otu00781	95	0	0	0	2	0	0	0	0	0	0	0	0	0	0	0	0	0	0	2	0	0	0	3	0	0	5	0	0
Otu00782	107	Bacteria(100);Firmicutes(100);Clostridia(100);Clostridiales(100);Christensenellaceae(100);Christensenellaceae_R-7_group(100);	Otu00782	0	0	0	0	0	0	0	0	1	0	0	0	31	0	73	0	0	0	0	0	0	0	0	0	0	2	0	0	0
Otu00783	107	Bacteria(100);Actinobacteria(100);Thermoleophilia(100);Gaiellales(100);Gaiellaceae(100);Gaiella(100);	Otu00783	0	0	0	0	0	0	0	0	0	0	0	0	59	14	33	0	0	0	0	0	0	0	0	0	1	0	0	0	0
Otu00784	107	Bacteria(100);Bacteroidetes(100);Bacteroidia(100);Bacteroidales(100);Porphyromonadaceae(100);Parabacteroides(100);	Otu00784	0	0	0	0	0	0	0	0	0	0	0	0	0	15	1	0	90	1	0	0	0	0	0	0	0	0	0	0	0
Otu00785	107	Bacteria(100);Firmicutes(100);Clostridia(100);Clostridiales(100);Clostridiaceae_1(100);Caloramator(100);	Otu00785	0	0	0	0	0	0	0	0	0	0	0	0	0	0	0	0	84	7	16	0	0	0	0	0	0	0	0	0	0
Otu00786	106	Bacteria(100);Actinobacteria(100);Actinobacteria(100);Propionibacteriales(100);Propionibacteriaceae(100);Brooklawnia(61);	Otu00786	0	0	0	0	0	3	0	0	1	0	0	0	41	8	21	0	0	0	0	0	4	9	10	0	4	0	0	3	2
Otu00787	106	Bacteria(100);Firmicutes(100);Clostridia(100);Clostridiales(100);Gracilibacteraceae(100);Lutispora(100);	Otu00787	0	1	3	1	0	0	0	0	1	1	0	0	0	0	0	11	0	35	49	0	0	0	0	0	3	0	0	1	0
Otu00788	106	Bacteria(100);Firmicutes(100);Clostridia(100);Clostridiales(100);Syntrophomonadaceae(100);Syntrophomonas(100);	Otu00788	0	9	7	0	1	0	0	2	0	6	0	0	0	0	0	0	0	0	0	0	0	0	1	0	30	0	2	30	18
Otu00789	106	Bacteria(100);Tenericutes(100);Mollicutes(100);Acholeplasmatales(100);Acholeplasmataceae(100);Acholeplasma(100);	Otu00789	5	4	0	0	0	0	0	2	1	2	0	0	1	0	0	0	0	0	0	0	0	0	0	0	0	91	0	0	0
Otu00790	106	Bacteria(100);Spirochaetae(100);Spirochaetes(100);Spirochaetales(100);Spirochaetaceae(100);Sphaerochaeta(100);	Otu00790	1	0	87	8	0	0	0	0	0	2	0	0	0	0	0	5	0	2	0	1	0	0	0	0	0	0	0	0	0
Otu00791	106	Bacteria(100);Tenericutes(100);Mollicutes(100);Acholeplasmatales(100);Acholeplasmataceae(100);Acholeplasma(100);	Otu00791	100	0	0	0	0	0	0	0	0	0	0	0	1	1	0	0	0	0	0	0	0	0	0	0	0	2	2	0	0
Otu00792	106	Bacteria(100);Firmicutes(100);Clostridia(100);Clostridiales(100);Ruminococcaceae(100);unclassified(100);	Otu00792	0	0	0	0	0	0	0	0	0	0	0	49	0	57	0	0	0	0	0	0	0	0	0	0	0	0	0	0	0
Otu00793	105	Bacteria(100);Actinobacteria(100);Actinobacteria(100);Micrococcales(95);unclassified(100);unclassified(100);	Otu00793	2	1	0	0	5	1	0	0	0	0	0	0	0	2	0	0	0	0	0	46	0	0	0	38	1	2	2	3	2
Otu00794	105	Bacteria(100);Proteobacteria(100);Alphaproteobacteria(100);Rhizobiales(100);MNG7(100);unclassified(100);	Otu00794	0	0	0	0	0	0	0	0	0	0	0	0	9	7	15	0	0	0	0	2	13	26	30	0	0	0	0	2	1
Otu00795	105	Bacteria(100);Proteobacteria(100);Betaproteobacteria(100);unclassified(100);unclassified(100);unclassified(100);	Otu00795	0	0	0	0	0	87	0	0	0	0	0	0	0	0	0	0	0	0	0	0	3	9	6	0	0	0	0	0	0
Otu00796	105	Bacteria(100);Firmicutes(100);Bacilli(100);Bacillales(74);unclassified(100);unclassified(100);	Otu00796	0	0	0	0	67	0	9	0	0	0	0	0	0	0	0	0	0	0	0	29	0	0	0	0	0	0	0	0	0
Otu00797	104	Bacteria(100);Firmicutes(100);Bacilli(100);Bacillales(100);Bacillaceae(100);Bacillus(95);	Otu00797	2	8	1	1	5	0	32	1	0	1	18	1	0	1	0	0	0	0	0	12	0	0	0	4	10	6	0	0	1
Otu00798	104	Bacteria(100);Lentisphaerae(100);Lentisphaerae_RFP12_gut_group(100);unclassified(100);unclassified(100);unclassified(100);	Otu00798	0	2	6	3	0	0	0	27	11	10	0	0	1	0	7	0	0	0	0	0	5	0	0	0	17	0	3	8	4
Otu00799	104	Bacteria(100);unclassified(100);unclassified(100);unclassified(100);unclassified(100);unclassified(100);	Otu00799	0	0	0	0	0	0	0	1	0	0	1	0	30	3	45	0	0	0	0	0	2	0	5	0	3	0	0	4	10
Otu00800	104	Bacteria(100);Firmicutes(100);Clostridia(100);unclassified(100);unclassified(100);unclassified(100);	Otu00800	0	0	15	0	0	0	0	0	1	0	0	0	0	0	0	3	0	8	18	0	0	0	0	0	26	0	3	20	10
Otu00801	104	Bacteria(100);Actinobacteria(100);Actinobacteria(100);unclassified(100);unclassified(100);unclassified(100);	Otu00801	0	0	0	0	1	0	0	0	0	0	0	0	0	0	0	0	0	0	0	6	0	0	0	42	23	0	2	22	8
Otu00802	104	Bacteria(100);Actinobacteria(100);Actinobacteria(100);RL185-aaj71c12(91);unclassified(91);unclassified(91);	Otu00802	45	0	0	0	0	0	0	0	0	0	0	0	0	0	0	0	0	0	0	0	1	0	0	3	0	54	1	0	0
Otu00803	104	Bacteria(100);Firmicutes(100);Clostridia(100);D8A-2(100);unclassified(100);unclassified(100);	Otu00803	0	0	0	0	0	0	0	0	0	0	0	0	0	0	0	0	0	0	0	0	0	0	0	0	23	0	13	28	40
Otu00804	104	Bacteria(100);Proteobacteria(100);Deltaproteobacteria(100);Myxococcales(100);BIrii41(100);unclassified(100);	Otu00804	104	0	0	0	0	0	0	0	0	0	0	0	0	0	0	0	0	0	0	0	0	0	0	0	0	0	0	0	0
Otu00805	103	Bacteria(100);Firmicutes(100);Clostridia(100);Clostridiales(100);Ruminococcaceae(100);Fastidiosipila(100);	Otu00805	1	1	0	0	0	0	0	9	5	1	2	0	0	0	0	8	12	5	2	0	0	0	0	0	21	16	5	9	6
Otu00806	102	Bacteria(100);Bacteroidetes(100);Bacteroidia(100);Bacteroidales(100);Bacteroidales_RF16_group(100);unclassified(100);	Otu00806	3	0	0	0	0	0	0	0	0	0	0	0	0	0	0	0	0	0	0	0	0	0	0	0	0	0	98	0	1
Otu00807	102	Bacteria(100);Firmicutes(100);unclassified(100);unclassified(100);unclassified(100);unclassified(100);	Otu00807	0	0	0	0	0	0	102	0	0	0	0	0	0	0	0	0	0	0	0	0	0	0	0	0	0	0	0	0	0
Otu00808	101	Bacteria(100);Firmicutes(100);Bacilli(100);Bacillales(89);unclassified(100);unclassified(100);	Otu00808	0	1	4	1	10	0	3	5	12	2	5	1	0	0	0	0	0	0	0	21	1	0	1	0	14	0	6	9	5
Otu00809	101	Bacteria(100);Firmicutes(100);Bacilli(100);Lactobacillales(100);Lactobacillaceae(100);Lactobacillus(100);	Otu00809	0	1	75	6	0	0	0	0	0	0	0	0	0	0	0	0	1	1	1	1	0	0	0	0	0	0	15	0	0
Otu00810	101	Bacteria(100);Firmicutes(100);Bacilli(100);Bacillales(100);unclassified(98);unclassified(98);	Otu00810	0	2	1	0	67	0	0	0	0	0	18	0	0	0	0	0	1	0	0	12	0	0	0	0	0	0	0	0	0
Otu00811	101	Bacteria(100);Firmicutes(100);Clostridia(100);Clostridiales(100);Lachnospiraceae(100);unclassified(100);	Otu00811	0	0	0	0	0	0	0	0	75	2	0	0	0	0	0	0	0	0	0	0	0	0	0	0	3	0	19	2	0
Otu00812	101	Bacteria(100);Proteobacteria(100);Deltaproteobacteria(100);unclassified(100);unclassified(100);unclassified(100);	Otu00812	0	0	0	0	0	44	0	0	0	0	0	0	0	0	0	0	0	0	0	0	0	54	3	0	0	0	0	0	0
Otu00813	100	Bacteria(100);Firmicutes(100);Clostridia(100);Clostridiales(100);Christensenellaceae(100);Christensenellaceae_R-7_group(100);	Otu00813	0	0	0	0	0	0	0	0	0	0	0	1	13	0	25	0	0	0	0	0	39	0	22	0	0	0	0	0	0
Otu00814	100	Bacteria(100);unclassified(100);unclassified(100);unclassified(100);unclassified(100);unclassified(100);	Otu00814	1	0	0	0	0	0	0	0	0	0	0	0	0	0	0	0	0	0	0	1	74	0	24	0	0	0	0	0	0
Otu00815	100	Bacteria(100);Firmicutes(100);Clostridia(100);Clostridiales(100);Lachnospiraceae(100);unclassified(100);	Otu00815	0	0	0	0	0	0	0	0	92	3	0	0	0	0	0	0	0	0	1	0	0	0	0	0	0	0	4	0	0
Otu00816	100	Bacteria(100);Firmicutes(100);Clostridia(100);Clostridiales(100);Christensenellaceae(100);Christensenellaceae_R-7_group(100);	Otu00816	0	0	0	0	0	0	0	0	0	0	0	99	0	0	0	0	0	1	0	0	0	0	0	0	0	0	0	0	0
Otu00817	99	Bacteria(100);Bacteroidetes(100);Bacteroidia(100);Bacteroidales(100);FTLpost3(99);unclassified(99);	Otu00817	0	0	1	3	0	0	0	27	0	7	1	0	0	0	0	3	0	5	0	0	0	0	0	0	24	1	0	26	1
Otu00818	99	Bacteria(100);Bacteroidetes(100);Flavobacteriia(100);Flavobacteriales(100);Flavobacteriaceae(100);Flavobacterium(100);	Otu00818	0	0	0	0	0	59	0	0	0	0	0	0	0	0	0	0	0	0	0	0	19	13	8	0	0	0	0	0	0
Otu00819	98	Bacteria(100);Tenericutes(100);Mollicutes(100);Acholeplasmatales(100);Acholeplasmataceae(100);Acholeplasma(100);	Otu00819	0	0	0	0	0	0	0	3	1	1	0	0	0	0	0	29	4	58	1	0	0	0	0	0	0	0	1	0	0
Otu00820	98	Bacteria(100);Firmicutes(100);Clostridia(100);Clostridiales(100);Christensenellaceae(100);Christensenellaceae_R-7_group(100);	Otu00820	1	0	0	0	0	0	0	0	1	0	0	0	0	0	0	0	0	0	0	0	40	0	53	0	0	0	1	1	1
Otu00821	98	Bacteria(100);Bacteroidetes(100);Flavobacteriia(100);Flavobacteriales(100);Flavobacteriaceae(100);Flavobacterium(92);	Otu00821	97	0	0	0	0	0	0	0	0	0	0	0	0	0	0	0	0	0	0	0	0	0	0	0	0	0	0	1	0
Otu00822	97	Bacteria(100);Bacteroidetes(100);Flavobacteriia(100);Flavobacteriales(100);Flavobacteriaceae(100);unclassified(100);	Otu00822	0	0	0	0	3	0	0	0	0	0	0	0	0	0	0	0	0	0	0	14	1	0	0	79	0	0	0	0	0
Otu00823	97	Bacteria(100);Proteobacteria(100);Deltaproteobacteria(100);Myxococcales(100);P3OB-42(96);unclassified(96);	Otu00823	0	0	0	0	0	57	0	0	0	0	0	0	0	1	0	0	0	0	0	0	2	37	0	0	0	0	0	0	0
Otu00824	97	Bacteria(100);Firmicutes(100);Clostridia(100);Clostridiales(100);Lachnospiraceae(100);[Ruminococcus]_gauvreauii_group(93);	Otu00824	0	0	0	0	0	0	0	3	89	4	0	0	0	0	0	0	0	0	1	0	0	0	0	0	0	0	0	0	0
Otu00825	96	Bacteria(100);Lentisphaerae(100);unclassified(100);unclassified(100);unclassified(100);unclassified(100);	Otu00825	1	2	5	1	0	0	0	11	3	12	0	0	6	0	9	3	0	0	0	0	4	0	0	0	9	0	1	15	14
Otu00826	96	Bacteria(100);Firmicutes(100);OPB54(100);unclassified(100);unclassified(100);unclassified(100);	Otu00826	0	0	0	0	10	0	65	0	0	0	2	0	0	0	0	0	0	0	0	10	0	0	0	5	0	0	0	1	3
Otu00827	96	Bacteria(100);Firmicutes(100);Clostridia(100);Clostridiales(100);Eubacteriaceae(97);unclassified(96);	Otu00827	0	0	0	0	0	0	0	0	0	0	0	0	0	0	0	0	0	0	0	0	0	0	0	0	1	0	92	1	2
Otu00828	96	Bacteria(100);Proteobacteria(100);Betaproteobacteria(100);Rhodocyclales(100);Rhodocyclaceae(100);Sulfuritalea(52);	Otu00828	0	0	0	0	0	34	0	0	0	0	0	0	0	0	0	0	0	0	0	0	7	43	12	0	0	0	0	0	0
Otu00829	96	Bacteria(100);Bacteroidetes(100);Flavobacteriia(100);Flavobacteriales(100);Flavobacteriaceae(100);Pricia(82);	Otu00829	0	0	0	0	0	0	0	80	0	7	8	0	0	0	0	1	0	0	0	0	0	0	0	0	0	0	0	0	0
Otu00830	96	Bacteria(100);Firmicutes(100);Clostridia(100);Clostridiales(100);Family_XVIII(100);Symbiobacterium(100);	Otu00830	0	0	0	0	0	0	7	0	1	0	87	0	0	0	0	0	0	0	0	0	0	0	0	0	0	0	0	0	1
Otu00831	96	Bacteria(100);Proteobacteria(100);Gammaproteobacteria(100);unclassified(100);unclassified(100);unclassified(100);	Otu00831	91	0	0	0	0	1	0	0	0	0	0	0	0	0	0	0	0	0	0	0	0	4	0	0	0	0	0	0	0
Otu00832	95	Bacteria(100);Firmicutes(100);Clostridia(100);Clostridiales(100);Ruminococcaceae(100);Fastidiosipila(100);	Otu00832	0	1	0	0	0	0	0	10	22	6	2	0	0	0	0	12	2	15	22	0	1	0	0	0	1	0	0	1	0
Otu00833	95	Bacteria(100);Bacteroidetes(100);Sphingobacteriia(100);Sphingobacteriales(100);WCHB1-69(99);unclassified(99);	Otu00833	0	0	0	17	0	0	0	25	26	26	0	0	0	0	0	0	1	0	0	0	0	0	0	0	0	0	0	0	0
Otu00834	95	Bacteria(100);Proteobacteria(100);Gammaproteobacteria(100);Xanthomonadales(100);Xanthomonadales_Incertae_Sedis(100);Candidatus_Competibacter(100);	Otu00834	0	0	0	0	0	17	0	0	0	0	0	0	0	0	0	0	0	0	0	0	1	56	21	0	0	0	0	0	0
Otu00835	95	Bacteria(100);Firmicutes(100);Bacilli(100);Bacillales(100);Bacillaceae(100);unclassified(100);	Otu00835	0	0	0	0	0	1	0	0	0	0	0	0	0	0	0	0	0	0	0	0	0	0	0	93	0	0	0	0	1
Otu00836	95	Bacteria(100);Bacteroidetes(100);Bacteroidia(100);Bacteroidales(100);Bacteroidaceae(100);Bacteroides(100);	Otu00836	34	0	0	0	0	0	0	0	0	0	0	0	0	0	0	0	0	0	0	0	0	0	0	0	0	0	61	0	0
Otu00837	95	Bacteria(100);Firmicutes(100);Clostridia(100);Clostridiales(100);Lachnospiraceae(100);unclassified(100);	Otu00837	0	0	0	0	0	0	0	0	22	0	0	0	0	0	0	0	0	0	0	0	0	0	0	0	0	0	73	0	0
Otu00838	94	Bacteria(100);Firmicutes(100);Clostridia(100);Clostridiales(100);Syntrophomonadaceae(100);Dethiobacter(100);	Otu00838	0	13	8	1	0	1	0	7	1	4	0	0	0	0	0	10	0	14	3	0	0	0	0	2	15	0	1	7	7
Otu00839	94	Bacteria(100);Bacteroidetes(100);Bacteroidia(100);Bacteroidales(100);Porphyromonadaceae(100);Proteiniphilum(100);	Otu00839	0	8	0	0	0	0	0	2	4	1	0	0	0	0	0	0	0	0	0	1	0	0	0	0	25	0	7	17	29
Otu00840	94	Bacteria(100);Actinobacteria(100);Actinobacteria(100);Frankiales(90);unclassified(90);unclassified(90);	Otu00840	1	0	0	0	3	45	0	0	0	0	0	0	0	0	0	0	4	0	1	0	8	20	12	0	0	0	0	0	0
Otu00841	94	Bacteria(100);Actinobacteria(100);Actinobacteria(100);Micrococcales(62);unclassified(62);unclassified(62);	Otu00841	51	0	0	0	3	0	0	0	0	0	0	0	0	0	0	0	0	0	0	18	0	0	0	2	2	12	5	1	0
Otu00842	94	Bacteria(100);Actinobacteria(100);Actinobacteria(100);Frankiales(100);Cryptosporangiaceae(100);Fodinicola(100);	Otu00842	0	0	0	0	2	17	0	0	0	0	0	0	0	0	0	0	0	0	1	0	7	25	40	0	2	0	0	0	0
Otu00843	94	Bacteria(100);Actinobacteria(100);Actinobacteria(100);Micrococcales(100);unclassified(80);unclassified(80);	Otu00843	0	0	0	0	0	0	0	0	0	0	0	0	0	0	0	0	0	0	0	0	0	0	0	93	0	0	1	0	0
Otu00844	94	Bacteria(100);Firmicutes(100);Clostridia(100);Clostridiales(100);Lachnospiraceae(100);unclassified(100);	Otu00844	0	0	0	0	0	0	0	0	0	0	0	0	0	42	0	0	0	0	0	0	0	52	0	0	0	0	0	0	0
Otu00845	93	Bacteria(100);Firmicutes(100);Clostridia(100);Clostridiales(100);Eubacteriaceae(100);Garciella(100);	Otu00845	0	5	9	2	0	0	0	3	1	1	0	0	0	0	0	3	1	10	15	0	0	0	0	2	9	3	4	10	15
Otu00846	93	Bacteria(100);Proteobacteria(100);Alphaproteobacteria(100);Rhizobiales(100);Brucellaceae(100);unclassified(55);	Otu00846	1	3	0	0	59	0	2	0	0	0	0	0	0	2	0	0	3	1	1	6	0	1	0	0	3	1	1	2	7
Otu00847	93	Bacteria(100);Bacteroidetes(100);Bacteroidetes_vadinHA17(100);unclassified(100);unclassified(100);unclassified(100);	Otu00847	0	0	0	0	0	0	0	0	0	0	0	2	8	4	11	0	0	0	0	4	39	2	23	0	0	0	0	0	0
Otu00848	93	Bacteria(100);Proteobacteria(100);Betaproteobacteria(100);Methylophilales(100);Methylophilaceae(100);Methylobacillus(97);	Otu00848	13	0	0	0	0	0	0	9	1	0	0	54	2	6	5	0	0	0	0	3	0	0	0	0	0	0	0	0	0
Otu00849	93	Bacteria(100);Chloroflexi(100);TK10(100);unclassified(100);unclassified(100);unclassified(100);	Otu00849	0	0	0	0	0	6	0	0	0	0	0	0	2	9	4	0	0	0	0	0	21	29	22	0	0	0	0	0	0
Otu00850	92	Bacteria(100);Firmicutes(100);Clostridia(100);Clostridiales(100);Clostridiaceae_1(100);Sarcina(100);	Otu00850	1	1	0	0	0	1	0	1	5	1	3	0	2	4	16	0	5	4	12	0	5	4	12	0	5	0	1	7	2
Otu00851	92	Bacteria(100);Firmicutes(100);Clostridia(100);Clostridiales(100);Ruminococcaceae(100);Ruminiclostridium_1(100);	Otu00851	0	0	0	2	0	0	0	2	4	8	0	0	11	0	7	0	0	0	1	0	2	0	3	0	4	2	1	7	38
Otu00852	92	Bacteria(100);Bacteroidetes(100);Bacteroidia(100);Bacteroidales(100);M2PB4-65_termite_group(100);unclassified(100);	Otu00852	0	0	4	6	0	0	1	48	3	25	0	0	0	0	0	0	0	1	0	0	0	0	0	0	1	0	0	3	0
Otu00853	92	Bacteria(100);Lentisphaerae(100);BS5(100);unclassified(100);unclassified(100);unclassified(100);	Otu00853	0	0	0	0	0	0	0	0	2	0	0	0	27	0	21	0	0	0	0	1	26	0	14	0	0	0	0	0	1
Otu00854	92	Bacteria(100);Firmicutes(100);Clostridia(100);Clostridiales(100);Family_XIII(100);unclassified(100);	Otu00854	0	0	0	0	0	0	0	0	0	0	0	0	28	0	63	0	0	0	0	1	0	0	0	0	0	0	0	0	0
Otu00855	92	Bacteria(100);Firmicutes(100);Bacilli(54);unclassified(54);unclassified(54);unclassified(54);	Otu00855	0	0	0	0	7	0	2	0	0	0	0	0	0	0	0	0	0	0	0	83	0	0	0	0	0	0	0	0	0
Otu00856	91	Bacteria(100);Firmicutes(100);Clostridia(100);Clostridiales(100);Syntrophomonadaceae(100);Dethiobacter(100);	Otu00856	0	31	3	1	0	0	0	2	0	2	1	0	0	0	0	9	0	6	6	1	0	0	0	2	10	0	0	7	10
Otu00857	91	Bacteria(100);Firmicutes(100);Bacilli(100);C178B(87);unclassified(87);unclassified(87);	Otu00857	0	4	1	0	67	0	1	0	0	0	0	0	0	0	0	0	0	0	0	15	0	0	1	1	1	0	0	0	0
Otu00858	91	Bacteria(100);Proteobacteria(100);Deltaproteobacteria(100);Deltaproteobacteria_Incertae_Sedis(100);Syntrophorhabdaceae(100);Syntrophorhabdus(100);	Otu00858	0	0	0	0	0	0	0	2	0	0	0	0	49	1	33	0	0	0	0	0	1	0	4	0	0	0	0	1	0
Otu00859	91	Bacteria(100);Firmicutes(100);Bacilli(100);Bacillales(100);Bacillaceae(85);Bacillus(85);	Otu00859	0	0	0	1	71	0	3	0	0	0	0	0	0	0	0	0	0	0	0	13	0	0	0	0	0	0	0	2	1
Otu00860	91	Bacteria(100);Firmicutes(100);Clostridia(100);Clostridiales(100);Christensenellaceae(100);Christensenellaceae_R-7_group(100);	Otu00860	0	0	0	2	0	0	0	0	0	0	0	0	11	1	75	0	0	0	0	0	0	0	0	0	0	0	2	0	0
Otu00861	91	Bacteria(100);Proteobacteria(100);Alphaproteobacteria(100);Rhodobacterales(100);Rhodobacteraceae(100);Paracocccus(100);	Otu00861	0	0	0	0	0	0	0	0	0	0	0	51	8	31	1	0	0	0	0	0	0	0	0	0	0	0	0	0	0
Otu00862	91	Bacteria(100);Firmicutes(100);Clostridia(100);Clostridiales(100);Defluviitaleaceae(100);Defluviitalea(100);	Otu00862	0	0	0	0	0	0	0	1	3	87	0	0	0	0	0	0	0	0	0	0	0	0	0	0	0	0	0	0	0
Otu00863	90	Bacteria(100);Proteobacteria(100);Betaproteobacteria(100);Burkholderiales(100);Burkholderiaceae(100);unclassified(77);	Otu00863	7	0	0	0	3	0	6	29	1	2	11	1	0	0	0	0	0	0	0	21	0	0	0	2	0	5	1	0	1
Otu00864	90	Bacteria(100);Firmicutes(100);Clostridia(100);Clostridiales(100);Christensenellaceae(100);Christensenellaceae_R-7_group(100);	Otu00864	0	0	0	1	0	0	0	48	6	19	7	0	0	0	0	0	1	0	0	0	0	0	0	2	1	5	0	0	0
Otu00865	90	Bacteria(100);Tenericutes(100);Mollicutes(100);Acholeplasmatales(100);Acholeplasmataceae(100);Acholeplasma(100);	Otu00865	0	53	1	0	0	0	0	0	0	0	0	0	0	1	0	0	0	0	0	0	0	0	0	0	0	32	3	0	0
Otu00866	90	Bacteria(100);Tenericutes(100);Mollicutes(100);Acholeplasmatales(100);Acholeplasmataceae(100);Acholeplasma(100);	Otu00866	0	74	0	0	13	0	0	0	0	0	0	0	0	0	0	0	2	0	0	0	0	0	0	0	0	0	1	0	0
Otu00867	90	Bacteria(100);Firmicutes(100);Bacilli(100);Bacillales(100);Bacillaceae(100);unclassified(100);	Otu00867	0	0	0	0	9	0	0	0	0	0	0	0	0	0	0	0	0	0	0	0	0	0	0	80	0	1	0	0	0
Otu00868	90	Bacteria(100);Bacteroidetes(100);Bacteroidia(100);Bacteroidales(100);unclassified(100);unclassified(100);	Otu00868	0	0	0	0	0	0	0	0	0	0	0	15	0	73	0	0	0	0	0	0	0	0	0	0	0	0	2	0	0
Otu00869	90	Bacteria(100);Firmicutes(100);Clostridia(100);Clostridiales(100);Ruminococcaceae(100);unclassified(100);	Otu00869	0	0	0	0	0	0	0	0	0	0	0	1	0	89	0	0	0	0	0	0	0	0	0	0	0	0	0	0	0
Otu00870	89	Bacteria(100);GOUTA4(100);unclassified(100);unclassified(100);unclassified(100);unclassified(100);	Otu00870	0	0	0	1	0	31	0	0	0	0	0	0	0	1	0	0	0	0	0	1	16	33	6	0	0	0	0	0	0
Otu00871	89	Bacteria(100);Actinobacteria(100);Actinobacteria(100);Micrococcales(100);Microbacteriaceae(100);Schumannella(59);	Otu00871	40	0	0	0	0	0	0	0	0	0	0	0	0	0	0	0	2	0	0	0	0	1	0	0	0	42	2	1	1
Otu00872	89	Bacteria(100);Actinobacteria(100);Actinobacteria(100);Streptosporangiales(100);Streptosporangiaceae(84);Thermopolyspora(81);	Otu00872	0	0	0	0	7	0	27	0	0	0	1	0	0	0	0	0	0	0	0	46	0	0	0	0	5	0	0	3	0
Otu00873	89	Bacteria(100);Firmicutes(100);Clostridia(100);unclassified(100);unclassified(100);unclassified(100);	Otu00873	0	1	20	0	0	0	0	0	0	1	0	0	0	0	0	22	0	22	23	0	0	0	0	0	0	0	0	0	0
Otu00874	89	Bacteria(100);Planctomycetes(100);OM190(100);unclassified(100);unclassified(100);unclassified(100);	Otu00874	0	0	0	0	0	37	0	0	0	0	0	0	0	0	0	0	0	0	0	0	14	37	1	0	0	0	0	0	0
Otu00875	89	Bacteria(100);Proteobacteria(100);Deltaproteobacteria(100);Myxococcales(100);unclassified(67);unclassified(67);	Otu00875	0	0	0	0	0	45	0	0	0	0	0	0	0	0	0	0	0	0	0	0	0	40	3	0	1	0	0	0	0
Otu00876	89	Bacteria(100);Actinobacteria(100);Actinobacteria(100);Micrococcales(100);Microbacteriaceae(100);Microbacterium(98);	Otu00876	8	0	0	0	7	0	72	0	0	0	0	0	0	0	0	0	0	0	0	2	0	0	0	0	0	0	0	0	0
Otu00877	88	Bacteria(100);Firmicutes(100);Clostridia(100);Clostridiales(100);Lachnospiraceae(100);Lachnospiraceae_NK3A20_group(100);	Otu00877	0	15	0	0	0	0	0	0	1	0	0	0	0	0	0	1	7	3	19	0	2	2	2	0	8	6	13	5	4
Otu00878	88	Bacteria(100);Firmicutes(100);Clostridia(100);D8A-2(100);unclassified(100);unclassified(100);	Otu00878	0	0	10	1	0	0	0	0	0	0	0	0	0	0	0	16	1	37	22	0	0	0	0	0	0	0	0	1	0
Otu00879	88	Bacteria(100);Bacteroidetes(100);Sphingobacteriia(100);Sphingobacteriales(100);Sphingobacteriaceae(100);Pedobacter(100);	Otu00879	0	0	0	0	74	0	1	0	1	0	0	0	0	0	0	0	0	0	0	2	0	0	0	1	0	6	0	0	3
Otu00880	88	Bacteria(100);Proteobacteria(100);Gammaproteobacteria(100);Alteromonadales(98);Idiomarinaceae(90);unclassified(85);	Otu00880	1	0	0	0	0	1	0	0	0	0	0	0	0	0	0	0	0	0	0	0	0	0	0	86	0	0	0	0	0
Otu00881	88	Bacteria(100);Bacteroidetes(100);Sphingobacteriia(99);Sphingobacteriales(99);Saprospiraceae(99);unclassified(99);	Otu00881	0	0	0	0	0	0	0	0	0	0	0	87	1	0	0	0	0	0	0	0	0	0	0	0	0	0	0	0	0
Otu00882	87	Bacteria(100);Lentisphaerae(100);unclassified(98);unclassified(98);unclassified(98);unclassified(98);	Otu00882	0	0	2	6	0	0	0	6	0	7	1	0	0	0	0	30	0	10	4	0	2	0	0	0	15	0	1	3	0
Otu00883	87	Bacteria(100);Firmicutes(100);Clostridia(100);Clostridiales(100);Family_XI(100);Tissierella(100);	Otu00883	0	25	17	0	0	0	0	2	0	0	0	0	0	0	6	0	0	0	0	0	13	0	10	0	0	9	1	1	3
Otu00884	87	Bacteria(100);Bacteroidetes(100);Sphingobacteriia(100);Sphingobacteriales(100);Saprospiraceae(100);unclassified(100);	Otu00884	0	0	0	0	0	24	0	0	0	0	0	0	0	0	0	0	0	0	0	0	14	32	16	0	0	0	0	0	1
Otu00885	86	Bacteria(100);Tenericutes(100);Mollicutes(100);Acholeplasmatales(100);Acholeplasmataceae(100);Acholeplasma(100);	Otu00885	1	3	18	30	0	0	0	0	3	21	0	0	0	0	0	3	0	0	0	0	0	0	0	0	2	1	0	1	3
Otu00886	86	Bacteria(100);Bacteroidetes(100);Bacteroidia(100);Bacteroidales(100);Rikenellaceae(100);Alistipes(100);	Otu00886	0	0	0	0	0	2	0	1	36	1	0	0	0	6	0	0	32	0	1	0	1	1	5	0	0	0	0	0	0
Otu00887	86	Bacteria(100);Firmicutes(100);Clostridia(100);Clostridiales(100);Family_XIII(100);Family_XIII_UCG-002(96);	Otu00887	0	0	0	0	0	0	0	25	34	18	0	0	0	0	0	1	1	0	1	0	0	0	0	0	2	0	0	4	0
Otu00888	86	Bacteria(100);Proteobacteria(100);Betaproteobacteria(100);Burkholderiales(100);Burkholderiaceae(100);Lautropia(100);	Otu00888	0	0	0	0	0	10	0	0	0	0	0	0	39	5	17	0	0	0	0	0	5	3	7	0	0	0	0	0	0
Otu00889	86	Bacteria(100);Firmicutes(100);Clostridia(100);Clostridiales(100);Syntrophomonadaceae(100);Syntrophomonas(98);	Otu00889	0	0	61	4	0	0	0	0	0	0	0	0	0	0	0	15	1	5	0	0	0	0	0	0	0	0	0	0	0
Otu00890	86	Bacteria(100);Proteobacteria(100);Deltaproteobacteria(100);Syntrophobacterales(100);Syntrophaceae(100);Syntrophus(100);	Otu00890	0	0	0	0	0	0	0	0	0	0	0	0	7	0	3	0	0	0	0	0	31	0	45	0	0	0	0	0	0
Otu00891	86	Bacteria(100);Gemmatimonadetes(100);Gemmatimonadetes(100);Gemmatimonadales(100);Gemmatimonadaceae(100);unclassified(100);	Otu00891	0	0	0	0	0	0	0	0	0	0	0	0	0	0	0	0	0	0	0	0	35	29	22	0	0	0	0	0	0
Otu00892	86	Bacteria(100);Proteobacteria(100);Gammaproteobacteria(100);Xanthomonadales(100);Xanthomonadaceae(100);unclassified(100);	Otu00892	0	0	0	0	0	0	0	0	0	0	0	0	0	0	0	0	0	0	0	0	18	32	36	0	0	0	0	0	0
Otu00893	86	Bacteria(100);Firmicutes(100);Clostridia(99);Clostridiales(98);Clostridiales_vadinBB60_group(98);unclassified(98);	Otu00893	0	0	0	84	0	0	0	1	0	0	0	0	0	0	0	0	0	0	0	0	0	0	0	0	0	0	1	0	0
Otu00894	85	Bacteria(100);Proteobacteria(100);Gammaproteobacteria(100);Cellvibrionales(100);Porticoccaceae(100);C1-B045(92);	Otu00894	3	0	0	0	30	0	14	12	1	3	18	0	0	0	0	3	0	0	0	0	0	0	0	0	0	1	0	0	0
Otu00895	85	Bacteria(100);Tenericutes(100);Mollicutes(100);Anaeroplasmatales(100);Anaeroplasmataceae(100);Anaeroplasma(100);	Otu00895	0	0	0	0	0	0	0	0	78	5	0	0	0	0	0	0	0	2	0	0	0	0	0	0	0	0	0	0	0
Otu00896	85	Bacteria(100);Firmicutes(100);Bacilli(100);Bacillales(100);Bacillaceae(100);Caldalkalibacillus(100);	Otu00896	0	0	0	0	0	0	0	0	0	0	0	0	0	0	0	0	0	0	0	0	0	0	0	84	0	0	0	0	1
Otu00897	85	Bacteria(100);unclassified(100);unclassified(100);unclassified(100);unclassified(100);unclassified(100);	Otu00897	85	0	0	0	0	0	0	0	0	0	0	0	0	0	0	0	0	0	0	0	0	0	0	0	0	0	0	0	0
Otu00898	84	Bacteria(100);Firmicutes(100);Bacilli(100);Bacillales(100);Bacillaceae(96);unclassified(96);	Otu00898	0	0	0	0	11	0	8	0	0	0	26	0	0	0	0	0	0	0	0	8	0	0	0	13	3	12	1	0	2
Otu00899	84	Bacteria(100);Proteobacteria(100);Betaproteobacteria(100);Neisseriales(100);Neisseriaceae(100);Vitreoscilla(100);	Otu00899	0	0	0	0	2	0	0	0	0	0	0	0	7	30	7	0	0	0	0	0	5	27	1	0	0	0	5	0	0
Otu00900	84	Bacteria(100);Firmicutes(100);Clostridia(100);Clostridiales(100);Gracilibacteraceae(100);Lutispora(100);	Otu00900	0	0	3	10	0	0	0	16	10	7	0	0	0	0	0	11	0	21	6	0	0	0	0	0	0	0	0	0	0
Otu00901	84	Bacteria(100);Firmicutes(100);Bacilli(100);Bacillales(100);Paenibacillaceae(100);unclassified(96);	Otu00901	0	0	0	0	51	0	3	0	0	0	1	0	0	0	0	0	0	0	0	21	0	0	0	5	2	1	0	0	0
Otu00902	84	Bacteria(100);Proteobacteria(100);Betaproteobacteria(100);Rhodocyclales(100);Rhodocyclaceae(100);Sterolibacterium(100);	Otu00902	0	0	0	0	0	4	0	0	0	0	0	0	5	6	0	0	0	0	0	0	1	56	12	0	0	0	0	0	0
Otu00903	84	Bacteria(100);Bacteroidetes(100);Flavobacteriia(100);Flavobacteriales(100);Cryomorphaceae(100);Cryomorpha(100);	Otu00903	60	1	0	0	0	0	0	20	0	2	0	0	0	0	0	0	0	0	0	0	0	0	0	0	0	0	1	0	0
Otu00904	84	Bacteria(100);Bacteroidetes(100);Bacteroidia(100);Bacteroidales(100);Rikenellaceae(100);unclassified(100);	Otu00904	0	0	2	5	0	0	0	0	0	0	0	0	0	0	0	45	0	28	4	0	0	0	0	0	0	0	0	0	0
Otu00905	84	Bacteria(100);Actinobacteria(100);Thermoleophilia(98);Gaiellales(98);unclassified(98);unclassified(98);	Otu00905	0	0	0	0	0	0	0	0	0	0	0	67	15	1	1	0	0	0	0	0	0	0	0	0	0	0	0	0	0
Otu00906	84	Bacteria(100);Proteobacteria(100);Alphaproteobacteria(100);Rhodobacterales(100);Rhodobacteraceae(100);Amaricoccus(100);	Otu00906	0	0	0	0	0	0	0	0	0	0	1	0	0	0	0	0	45	11	27	0	0	0	0	0	0	0	0	0	0
Otu00907	84	Bacteria(100);Proteobacteria(100);Gammaproteobacteria(100);Pseudomonadales(100);Moraxellaceae(100);Moraxella(97);	Otu00907	0	0	0	0	0	0	0	0	0	0	0	38	0	43	0	0	1	0	0	0	0	2	0	0	0	0	0	0	0
Otu00908	84	Bacteria(100);Bacteroidetes(100);Flavobacteriia(100);Flavobacteriales(100);Flavobacteriaceae(100);Flavobacterium(100);	Otu00908	84	0	0	0	0	0	0	0	0	0	0	0	0	0	0	0	0	0	0	0	0	0	0	0	0	0	0	0	0
Otu00909	83	Bacteria(100);Proteobacteria(100);Alphaproteobacteria(100);Rhizobiales(100);Phyllobacteriaceae(100);Aquamicrobium(58);	Otu00909	31	4	0	0	7	0	1	1	0	0	2	0	0	0	0	0	0	0	0	1	0	0	1	0	1	27	1	5	1
Otu00910	83	Bacteria(100);Actinobacteria(100);Actinobacteria(100);Actinomycetales(100);Actinomycetaceae(100);unclassified(100);	Otu00910	0	0	0	0	1	28	0	0	0	0	0	0	1	24	7	0	0	0	0	0	1	16	5	0	0	0	0	0	0
Otu00911	83	Bacteria(100);Proteobacteria(100);Deltaproteobacteria(100);Myxococcales(100);Cystobacteraceae(100);Anaeromyxobacter(100);	Otu00911	0	0	0	0	0	0	0	0	0	0	0	0	0	0	0	0	0	0	0	0	8	67	8	0	0	0	0	0	0
Otu00912	82	Bacteria(100);Firmicutes(100);Clostridia(100);Clostridiales(100);Family_XIV(100);unclassified(100);	Otu00912	0	38	0	0	0	0	0	1	0	2	11	0	0	0	0	0	0	0	0	11	0	0	0	7	2	3	0	1	6
Otu00913	82	Bacteria(100);Firmicutes(100);Bacilli(100);Lactobacillales(100);Lactobacillaceae(100);Lactobacillus(100);	Otu00913	0	0	13	0	0	2	0	0	8	0	1	0	0	2	1	0	1	0	0	0	0	0	0	0	0	0	52	2	0
Otu00914	82	Bacteria(100);Proteobacteria(100);Alphaproteobacteria(100);Sphingomonadales(100);Sphingomonadaceae(100);unclassified(75);	Otu00914	0	0	0	0	1	22	0	0	0	0	0	0	4	1	0	0	0	0	0	0	25	11	16	0	0	0	0	0	2
Otu00915	82	Bacteria(100);Firmicutes(100);Clostridia(100);Clostridiales(100);Syntrophomonadaceae(100);Syntrophomonas(100);	Otu00915	0	0	0	0	0	0	0	15	4	48	1	0	0	0	0	0	0	0	1	0	0	0	0	0	2	0	0	1	10
Otu00916	82	Bacteria(100);Bacteroidetes(100);Bacteroidia(100);Bacteroidales(100);Rikenellaceae(100);unclassified(100);	Otu00916	0	1	1	12	0	0	0	0	0	0	0	0	0	0	0	37	1	22	8	0	0	0	0	0	0	0	0	0	0
Otu00917	82	Bacteria(100);Firmicutes(100);Clostridia(100);Clostridiales(100);unclassified(100);unclassified(100);	Otu00917	0	0	1	4	0	0	0	1	1	0	0	0	0	0	0	0	0	0	0	0	0	0	0	0	11	0	0	13	51
Otu00918	82	Bacteria(100);Acidobacteria(100);Holophagae(100);Holophagales(100);Holophagaceae(100);Geothrix(99);	Otu00918	0	0	0	0	0	1	0	0	0	0	0	0	4	2	0	0	0	0	0	0	1	67	7	0	0	0	0	0	0
Otu00919	82	Bacteria(100);Elusimicrobia(100);Elusimicrobia(100);MVP-88(100);unclassified(100);unclassified(100);	Otu00919	0	0	0	0	0	38	0	0	0	0	0	0	0	0	0	0	0	0	0	0	3	41	0	0	0	0	0	0	0
Otu00920	82	Bacteria(100);Bacteroidetes(100);Flavobacteriia(100);Flavobacteriales(100);Flavobacteriaceae(100);Flavobacterium(98);	Otu00920	81	0	0	0	0	0	0	0	0	0	0	0	0	0	0	0	0	0	0	1	0	0	0	0	0	0	0	0	0
Otu00921	82	Bacteria(100);Gemmatimonadetes(100);Gemmatimonadetes(100);Gemmatimonadales(100);Gemmatimonadaceae(100);Gemmatimonas(100);	Otu00921	0	0	0	0	0	0	0	79	0	3	0	0	0	0	0	0	0	0	0	0	0	0	0	0	0	0	0	0	0
Otu00922	81	Bacteria(100);Actinobacteria(100);OPB41(100);unclassified(100);unclassified(100);unclassified(100);	Otu00922	0	1	0	0	0	0	0	1	0	0	0	0	16	1	17	0	0	0	0	0	15	0	11	0	12	0	0	3	4
Otu00923	81	Bacteria(100);Proteobacteria(100);Betaproteobacteria(100);Burkholderiales(100);Alcaligenaceae(100);Oligella(100);	Otu00923	0	29	0	0	31	1	0	0	0	0	1	0	0	0	0	0	0	0	2	10	0	0	0	1	0	1	3	2	0
Otu00924	81	Bacteria(100);Actinobacteria(100);Thermoleophilia(100);Solirubrobacterales(100);unclassified(98);unclassified(98);	Otu00924	0	0	0	0	0	0	0	0	0	1	1	0	0	0	2	1	7	18	51	0	0	0	0	0	0	0	0	0	0
Otu00925	81	Bacteria(100);Chloroflexi(100);Caldilineae(86);Caldilineales(86);Caldilineaceae(86);unclassified(86);	Otu00925	0	0	0	0	0	0	0	0	0	0	0	0	9	2	8	0	0	0	0	0	30	0	31	1	0	0	0	0	0
Otu00926	81	Bacteria(100);TM6(100);unclassified(100);unclassified(100);unclassified(100);unclassified(100);	Otu00926	0	0	0	0	0	0	0	0	0	0	0	0	0	0	0	0	0	0	0	0	16	52	13	0	0	0	0	0	0
Otu00927	81	Bacteria(100);Actinobacteria(100);Actinobacteria(100);Micrococcales(100);Micrococcaceae(100);Nesterenkonia(100);	Otu00927	0	0	0	0	0	0	0	0	0	0	0	0	0	0	0	0	0	0	0	0	0	0	0	81	0	0	0	0	0
Otu00928	80	Bacteria(100);Actinobacteria(100);Actinobacteria(100);Propionibacteriales(100);Propionibacteriaceae(100);Tessaracoccus(88);	Otu00928	6	1	2	0	0	3	0	0	0	0	0	0	9	17	5	0	0	0	0	2	2	10	6	0	6	3	0	2	6
Otu00929	80	Bacteria(100);Bacteroidetes(100);Flavobacteriia(100);Flavobacteriales(100);Flavobacteriaceae(100);unclassified(58);	Otu00929	37	0	2	1	4	2	0	0	3	0	0	4	1	5	0	0	8	0	0	3	0	0	1	5	0	0	4	0	0
Otu00930	80	Bacteria(100);Proteobacteria(100);Deltaproteobacteria(100);Desulfovibrionales(100);Desulfomicrobiaceae(100);Desulfomicrobium(100);	Otu00930	0	0	0	0	0	1	0	3	4	3	2	0	14	34	9	0	0	0	0	0	0	8	1	0	0	0	1	0	0
Otu00931	80	Bacteria(100);Proteobacteria(100);Betaproteobacteria(100);unclassified(100);unclassified(100);unclassified(100);	Otu00931	0	0	3	0	0	0	0	0	0	0	0	0	0	0	5	1	70	1	0	0	0	0	0	0	0	0	0	0	0
Otu00932	80	Bacteria(100);Firmicutes(100);OPB54(88);unclassified(88);unclassified(88);unclassified(88);	Otu00932	0	0	0	70	0	0	0	0	0	0	0	0	0	0	0	5	0	4	1	0	0	0	0	0	0	0	0	0	0
Otu00933	80	Bacteria(100);Proteobacteria(100);Gammaproteobacteria(100);Xanthomonadales(100);Xanthomonadales_Incertae_Sedis(100);Candidatus_Competibacter(100);	Otu00933	0	0	0	0	0	0	0	0	0	0	0	36	12	27	5	0	0	0	0	0	0	0	0	0	0	0	0	0	0
Otu00934	79	Bacteria(100);Bacteroidetes(100);Flavobacteriia(100);Flavobacteriales(100);Flavobacteriaceae(100);unclassified(100);	Otu00934	1	0	1	0	15	0	0	0	1	0	0	0	0	0	0	0	0	0	0	42	0	0	0	0	0	19	0	0	0
Otu00935	79	Bacteria(100);Lentisphaerae(100);BS5(100);unclassified(100);unclassified(100);unclassified(100);	Otu00935	0	0	0	0	0	0	0	0	0	0	0	0	0	2	0	0	0	0	0	1	46	0	29	0	0	0	1	0	0
Otu00936	79	Bacteria(100);Firmicutes(100);Clostridia(100);Clostridiales(100);Family_XI(100);Finegoldia(100);	Otu00936	0	0	0	0	0	0	0	0	0	2	1	0	0	0	0	1	0	53	22	0	0	0	0	0	0	0	0	0	0
Otu00937	79	Bacteria(100);Bacteroidetes(100);Sphingobacteriia(100);Sphingobacteriales(100);AKYH767(100);unclassified(100);	Otu00937	0	0	0	0	0	47	0	0	0	0	0	0	0	0	0	0	0	0	0	0	7	12	13	0	0	0	0	0	0
Otu00938	79	Bacteria(100);Proteobacteria(100);Gammaproteobacteria(100);Alteromonadales(100);Alteromonadaceae(100);Alishewanella(100);	Otu00938	42	0	0	0	0	0	0	0	0	0	0	0	0	0	0	0	0	0	0	0	0	0	0	0	0	37	0	0	0
Otu00939	78	Bacteria(100);Proteobacteria(100);Gammaproteobacteria(100);Xanthomonadales(100);Xanthomonadaceae(100);Stenotrophomonas(99);	Otu00939	52	0	1	1	3	1	0	0	1	0	0	0	0	3	0	0	1	0	0	5	0	0	2	2	0	3	2	0	1
Otu00940	78	Bacteria(100);Proteobacteria(100);Betaproteobacteria(100);Burkholderiales(100);Comamonadaceae(100);Alicycliphilus(76);	Otu00940	0	0	0	0	2	2	0	0	0	0	0	24	5	6	27	0	0	0	0	0	6	2	3	0	0	0	1	0	0
Otu00941	78	Bacteria(100);Firmicutes(100);Bacilli(100);Lactobacillales(100);Lactobacillaceae(100);Lactobacillus(100);	Otu00941	0	0	13	0	1	0	0	0	1	0	0	0	0	2	2	0	2	1	0	0	0	0	0	0	0	0	56	0	0
Otu00942	78	Bacteria(100);Actinobacteria(100);Actinobacteria(100);Micrococcales(100);Microbacteriaceae(100);Schumannella(59);	Otu00942	36	0	0	0	0	0	35	1	0	0	0	0	0	0	0	0	0	0	0	3	0	0	0	0	0	2	1	0	0
Otu00943	78	Bacteria(100);Firmicutes(100);OPB54(97);unclassified(97);unclassified(97);unclassified(97);	Otu00943	0	0	0	0	5	0	4	0	0	0	45	0	0	0	0	0	0	0	0	3	0	0	0	16	0	5	0	0	0
Otu00944	78	Bacteria(100);Bacteroidetes(100);Sphingobacteriia(100);Sphingobacteriales(100);Saprospiraceae(100);unclassified(100);	Otu00944	1	0	0	0	0	1	0	0	0	0	0	0	0	0	0	0	0	0	0	0	12	21	43	0	0	0	0	0	0
Otu00945	78	Bacteria(100);Proteobacteria(100);Gammaproteobacteria(100);Oceanospirillales(100);Oceanospirillaceae(99);Pseudospirillum(97);	Otu00945	71	0	0	0	0	0	1	3	0	0	0	0	0	0	0	0	0	0	0	1	0	0	0	0	0	2	0	0	0
Otu00946	78	Bacteria(100);Bacteroidetes(100);unclassified(100);unclassified(100);unclassified(100);unclassified(100);	Otu00946	0	0	0	0	0	9	0	0	0	0	0	0	0	0	0	0	0	0	0	0	4	64	1	0	0	0	0	0	0
Otu00947	77	Bacteria(100);Firmicutes(100);unclassified(100);unclassified(100);unclassified(100);unclassified(100);	Otu00947	0	0	5	7	0	0	0	8	2	10	0	0	10	0	1	10	0	5	0	0	0	0	1	0	8	0	0	6	4
Otu00948	77	Bacteria(100);Actinobacteria(100);Actinobacteria(100);Actinomycetales(100);Actinomycetaceae(100);unclassified(100);	Otu00948	0	0	0	0	1	4	0	0	0	0	0	0	5	16	7	0	0	0	0	0	0	9	5	1	9	0	4	10	6
Otu00949	77	Bacteria(100);Firmicutes(56);unclassified(100);unclassified(100);unclassified(100);unclassified(100);	Otu00949	0	19	0	0	0	0	38	3	1	8	2	0	0	0	0	0	0	0	0	0	0	0	0	0	2	0	0	2	2
Otu00950	77	Bacteria(100);Bacteroidetes(100);Flavobacteriia(100);Flavobacteriales(100);Flavobacteriaceae(100);Empedobacter(100);	Otu00950	0	0	0	0	0	0	0	0	0	0	8	50	1	7	0	0	0	1	0	0	0	5	3	0	0	0	2	0	0
Otu00951	77	Bacteria(100);Firmicutes(100);Clostridia(100);D8A-2(100);unclassified(100);unclassified(100);	Otu00951	1	0	0	0	0	0	0	2	2	10	0	0	0	0	1	0	0	0	0	0	44	0	17	0	0	0	0	0	0
Otu00952	77	Bacteria(100);Proteobacteria(100);Alphaproteobacteria(100);Rhizobiales(100);unclassified(98);unclassified(98);	Otu00952	0	0	0	0	0	0	0	0	0	0	0	0	1	0	0	0	0	0	0	0	22	22	32	0	0	0	0	0	0
Otu00953	77	Bacteria(100);Bacteroidetes(100);Sphingobacteriia(100);Sphingobacteriales(100);PHOS-HE51(100);unclassified(100);	Otu00953	0	0	0	0	0	72	0	0	0	0	0	0	0	0	0	0	0	0	0	0	1	4	0	0	0	0	0	0	0
Otu00954	77	Bacteria(100);Tenericutes(100);Mollicutes(100);Acholeplasmatales(100);Acholeplasmataceae(100);Acholeplasma(100);	Otu00954	0	77	0	0	0	0	0	0	0	0	0	0	0	0	0	0	0	0	0	0	0	0	0	0	0	0	0	0	0
Otu00955	76	Bacteria(100);Firmicutes(100);Clostridia(100);Clostridiales(100);Ruminococcaceae(100);unclassified(98);	Otu00955	0	5	10	0	0	0	0	7	0	13	1	0	0	0	0	2	0	7	4	0	4	0	0	0	3	0	2	7	11
Otu00956	76	Bacteria(100);Firmicutes(100);Clostridia(100);Clostridiales(100);Ruminococcaceae(100);Fastidiosipila(100);	Otu00956	0	0	1	6	0	0	1	36	10	19	3	0	0	0	0	0	0	0	0	0	0	0	0	0	0	0	0	0	0
Otu00957	76	Bacteria(100);Actinobacteria(100);Actinobacteria(100);Streptosporangiales(100);unclassified(100);unclassified(100);	Otu00957	0	0	0	0	9	0	11	0	0	0	2	0	0	0	0	0	0	0	0	50	0	0	0	0	0	0	0	2	2
Otu00958	75	Bacteria(100);Actinobacteria(100);Actinobacteria(100);Propionibacteriales(100);Nocardioidaceae(100);Thermasporomyces(100);	Otu00958	0	0	0	0	26	0	16	0	0	0	0	0	0	0	0	0	0	0	0	32	0	0	0	1	0	0	0	0	0
Otu00959	75	Bacteria(100);Bacteroidetes(100);Bacteroidia(100);Bacteroidales(100);Marinilabiaceae(100);unclassified(100);	Otu00959	0	1	2	70	0	0	0	0	0	0	0	0	0	0	0	0	0	2	0	0	0	0	0	0	0	0	0	0	0
Otu00960	75	Bacteria(100);Bacteroidetes(100);Flavobacteriia(100);Flavobacteriales(100);Flavobacteriaceae(100);unclassified(100);	Otu00960	53	0	0	0	9	0	0	0	0	0	0	0	0	0	0	0	0	0	0	0	0	0	0	0	0	12	1	0	0
Otu00961	75	Bacteria(100);Firmicutes(100);Clostridia(100);Clostridiales(100);Ruminococcaceae(100);unclassified(100);	Otu00961	0	0	0	0	0	0	0	0	0	0	0	0	1	69	0	0	0	0	0	0	0	2	0	0	0	0	3	0	0
Otu00962	75	Bacteria(100);Bacteroidetes(100);Bacteroidia(100);Bacteroidales(100);Prevotellaceae(100);unclassified(100);	Otu00962	0	0	0	0	0	0	0	0	73	1	0	0	0	0	0	0	1	0	0	0	0	0	0	0	0	0	0	0	0
Otu00963	74	Bacteria(100);Firmicutes(100);Bacilli(100);Bacillales(100);Bacillaceae(80);Bacillus(80);	Otu00963	0	3	0	0	1	0	0	0	0	0	1	0	0	0	0	0	0	0	0	38	0	0	2	1	2	23	0	3	0
Otu00964	74	Bacteria(100);Bacteroidetes(100);Bacteroidia(100);Bacteroidales(100);Bacteroidaceae(100);Bacteroides(100);	Otu00964	0	0	0	0	0	4	0	0	0	0	0	0	1	59	2	0	0	0	0	0	0	2	0	0	0	0	6	0	0
Otu00965	74	Bacteria(100);Bacteroidetes(100);Bacteroidia(100);Bacteroidales(100);Rikenellaceae(100);S50_wastewater-sludge_group(100);	Otu00965	0	0	0	0	0	0	0	0	0	0	0	1	34	1	37	0	0	0	0	0	1	0	0	0	0	0	0	0	0
Otu00966	73	Bacteria(100);Actinobacteria(100);Actinobacteria(100);Kineosporiales(94);Kineosporiaceae(94);Quadrisphaera(94);	Otu00966	0	0	0	0	2	52	0	0	0	0	0	0	0	7	1	0	0	0	0	2	2	1	4	0	0	0	1	1	0
Otu00967	73	Bacteria(100);Firmicutes(100);Clostridia(100);Clostridiales(100);Ruminococcaceae(100);Saccharofermentans(98);	Otu00967	0	0	0	0	0	0	0	18	27	10	9	0	0	2	0	0	1	2	1	0	0	0	0	0	1	0	2	0	0
Otu00968	73	Bacteria(100);Actinobacteria(100);Acidimicrobiia(100);Acidimicrobiales(100);unclassified(87);unclassified(87);	Otu00968	11	0	0	0	0	2	0	0	0	0	0	0	0	1	0	0	3	0	0	0	10	19	25	1	0	1	0	0	0
Otu00969	73	Bacteria(100);Fibrobacteres(100);Fibrobacteria(100);Fibrobacterales(100);possible_family_01(100);unclassified(100);	Otu00969	0	0	0	0	0	0	0	2	0	8	7	0	0	0	0	0	0	0	0	0	34	0	15	0	1	0	4	0	2
Otu00970	73	Bacteria(100);Bacteroidetes(100);Bacteroidia(100);Bacteroidales(100);Porphyromonadaceae(100);unclassified(93);	Otu00970	0	0	0	0	0	0	0	0	0	0	0	0	12	0	57	0	0	0	0	0	0	0	3	0	0	0	0	0	1
Otu00971	73	Bacteria(100);Actinobacteria(100);Actinobacteria(100);Corynebacteriales(100);Corynebacteriaceae(100);Corynebacterium_1(100);	Otu00971	0	0	0	0	73	0	0	0	0	0	0	0	0	0	0	0	0	0	0	0	0	0	0	0	0	0	0	0	0
Otu00972	73	Bacteria(100);Proteobacteria(100);Gammaproteobacteria(100);unclassified(100);unclassified(100);unclassified(100);	Otu00972	0	0	0	0	0	0	0	0	0	0	0	0	0	0	0	0	0	0	0	0	0	0	0	0	0	73	0	0	0
Otu00973	72	Bacteria(100);Firmicutes(100);Bacilli(100);Bacillales(100);Thermoactinomycetaceae(100);Planifilum(100);	Otu00973	0	0	0	0	5	0	15	0	1	0	5	0	0	0	0	0	0	0	0	27	0	0	0	8	2	1	0	4	4
Otu00974	72	Bacteria(100);Firmicutes(100);Clostridia(100);Clostridiales(100);Ruminococcaceae(100);Acetivibrio(89);	Otu00974	1	1	0	0	0	0	0	0	0	0	0	0	0	0	3	0	0	0	0	1	24	0	39	2	0	0	0	1	0
Otu00975	72	Bacteria(100);Bacteroidetes(100);Flavobacteriia(100);Flavobacteriales(100);NS9_marine_group(100);unclassified(100);	Otu00975	0	0	0	0	0	0	0	0	0	0	0	16	13	9	17	0	0	0	0	0	4	9	4	0	0	0	0	0	0
Otu00976	72	Bacteria(100);Actinobacteria(100);OPB41(100);unclassified(100);unclassified(100);unclassified(100);	Otu00976	0	0	0	0	0	0	0	0	0	0	1	0	13	0	17	0	0	0	0	0	0	0	0	0	11	0	2	11	17
Otu00977	72	Bacteria(100);Bacteroidetes(100);Bacteroidia(100);Bacteroidales(100);Bacteroidaceae(100);Bacteroides(100);	Otu00977	0	0	0	0	0	3	0	0	1	0	0	52	0	14	0	0	0	0	0	0	0	0	0	0	0	0	2	0	0
Otu00978	72	Bacteria(100);Bacteroidetes(100);Sphingobacteriia(100);Sphingobacteriales(100);Saprospiraceae(100);unclassified(100);	Otu00978	0	0	0	0	0	1	0	0	0	0	0	0	0	0	0	0	0	0	0	0	14	45	12	0	0	0	0	0	0
Otu00979	72	Bacteria(100);Proteobacteria(100);Alphaproteobacteria(100);Sphingomonadales(100);Sphingomonadaceae(100);Sphingopyxis(100);	Otu00979	0	0	0	0	0	57	0	0	0	0	0	0	0	0	0	0	0	0	0	0	3	1	11	0	0	0	0	0	0
Otu00980	72	Bacteria(100);Proteobacteria(100);Gammaproteobacteria(100);Oceanospirillales(100);Oceanospirillaceae(100);Pseudospirillum(100);	Otu00980	0	0	0	0	0	0	70	0	0	1	0	0	0	0	0	0	0	0	0	1	0	0	0	0	0	0	0	0	0
Otu00981	72	Bacteria(100);Actinobacteria(100);Actinobacteria(100);Micrococcales(100);unclassified(100);unclassified(100);	Otu00981	19	0	0	0	0	0	0	0	0	0	0	0	0	0	0	0	0	0	0	0	0	0	0	53	0	0	0	0	0
Otu00982	72	Bacteria(100);Elusimicrobia(100);Elusimicrobia(100);Lineage_IIb(100);unclassified(100);unclassified(100);	Otu00982	0	0	0	0	0	71	0	0	0	0	0	0	0	0	1	0	0	0	0	0	0	0	0	0	0	0	0	0	0
Otu00983	71	Bacteria(100);Actinobacteria(100);Actinobacteria(100);Corynebacteriales(100);Nocardiaceae(100);Gordonia(100);	Otu00983	0	0	0	0	3	3	0	0	0	0	0	0	4	6	9	0	1	0	1	0	5	23	11	0	1	0	0	1	3
Otu00984	71	Bacteria(100);Firmicutes(100);Clostridia(100);Clostridiales(100);Ruminococcaceae(100);Subdoligranulum(100);	Otu00984	0	0	0	0	0	10	0	5	3	0	0	0	2	9	1	0	1	0	0	0	0	38	0	0	0	0	1	0	1
Otu00985	71	Bacteria(100);Proteobacteria(100);Betaproteobacteria(100);Rhodocyclales(100);Rhodocyclaceae(100);Denitratisoma(100);	Otu00985	0	0	0	0	0	0	0	0	0	0	0	5	9	14	24	0	0	0	0	0	3	10	5	0	0	0	0	1	0
Otu00986	71	Bacteria(100);Bacteroidetes(100);Bacteroidia(100);Bacteroidales(100);Marinilabiaceae(100);unclassified(99);	Otu00986	0	53	0	0	5	0	0	0	0	0	0	0	0	1	0	4	1	4	1	0	0	0	0	0	0	0	0	2	0
Otu00987	71	Bacteria(100);Proteobacteria(100);Gammaproteobacteria(100);Run-SP154(100);unclassified(100);unclassified(100);	Otu00987	0	0	0	0	0	8	0	0	0	0	0	0	0	0	0	0	0	0	0	0	2	26	34	0	0	0	1	0	0
Otu00988	71	Bacteria(100);Bacteroidetes(100);Bacteroidia(100);Bacteroidales(100);Porphyromonadaceae(100);Paludibacter(100);	Otu00988	0	0	0	0	0	0	0	0	0	0	0	0	12	41	14	0	0	0	0	0	3	0	1	0	0	0	0	0	0
Otu00989	71	Bacteria(100);Actinobacteria(100);Actinobacteria(100);Streptomycetales(100);Streptomycetaceae(100);Streptomyces(100);	Otu00989	0	0	0	0	0	0	0	0	0	0	0	0	0	0	0	0	0	0	0	0	0	0	0	47	15	0	3	5	1
Otu00990	71	Bacteria(100);Bacteroidetes(100);unclassified(100);unclassified(100);unclassified(100);unclassified(100);	Otu00990	0	0	0	0	0	0	0	0	0	0	0	0	64	0	7	0	0	0	0	0	0	0	0	0	0	0	0	0	0
Otu00991	70	Bacteria(100);Proteobacteria(100);Alphaproteobacteria(100);Rhizobiales(100);Hyphomicrobiaceae(100);Devosia(100);	Otu00991	37	0	0	0	0	7	0	2	0	0	3	0	0	0	0	0	0	0	0	0	1	16	2	0	0	2	0	0	0
Otu00992	70	Bacteria(100);Actinobacteria(100);Actinobacteria(100);Micrococcales(100);Microbacteriaceae(100);unclassified(100);	Otu00992	2	0	0	0	5	0	0	0	0	0	0	0	0	0	0	0	0	0	0	7	0	0	0	25	9	5	0	12	5
Otu00993	70	Bacteria(100);Planctomycetes(100);Phycisphaerae(100);KCLunmb-38-53(100);unclassified(100);unclassified(100);	Otu00993	0	0	0	0	0	0	0	0	0	1	0	34	0	0	4	0	0	0	0	0	15	0	13	0	0	0	0	1	2
Otu00994	70	Bacteria(100);Acidobacteria(100);Holophagae(100);Subgroup_10(100);ABS-19(100);unclassified(100);	Otu00994	0	0	0	0	0	6	0	0	0	0	0	0	0	0	0	0	0	0	0	0	4	39	20	0	0	0	0	0	1
Otu00995	70	Bacteria(100);Proteobacteria(99);Deltaproteobacteria(99);Desulfovibrionales(99);Desulfovibrionaceae(98);Desulfovibrio(97);	Otu00995	0	0	0	0	0	0	0	0	11	0	0	0	0	0	0	0	1	0	0	0	0	0	0	0	0	0	57	0	1
Otu00996	70	Bacteria(100);Actinobacteria(100);OPB41(100);unclassified(100);unclassified(100);unclassified(100);	Otu00996	0	0	0	0	0	0	0	0	0	0	0	0	0	0	0	0	0	0	0	0	43	0	27	0	0	0	0	0	0
Otu00997	69	Bacteria(100);Firmicutes(100);Bacilli(100);Bacillales(100);Staphylococcaceae(100);Jeotgalicoccus(100);	Otu00997	1	7	0	1	14	1	2	0	1	0	5	0	0	0	0	0	0	1	0	0	0	1	0	7	3	12	6	2	5
Otu00998	69	Bacteria(100);Firmicutes(100);Clostridia(100);Clostridiales(100);Christensenellaceae(100);Christensenellaceae_R-7_group(100);	Otu00998	0	0	0	0	0	0	0	14	5	2	1	0	0	0	1	0	0	0	0	1	15	0	16	0	2	6	4	2	0
Otu00999	69	Bacteria(100);Bacteroidetes(100);Bacteroidia(100);Bacteroidales(100);GZKB124(100);unclassified(100);	Otu00999	0	1	1	40	0	1	0	2	0	0	0	0	0	0	0	15	0	4	1	0	0	0	0	0	3	0	0	1	0
Otu01000	69	Bacteria(100);Firmicutes(100);Clostridia(100);Clostridiales(100);Family_XIII(100);Anaerovorax(100);	Otu01000	0	0	0	0	0	0	0	35	13	6	0	0	0	0	1	0	0	1	0	0	10	0	3	0	0	0	0	0	0
Otu01001	69	Bacteria(100);Lentisphaerae(100);WCHB1-25(100);unclassified(100);unclassified(100);unclassified(100);	Otu01001	0	0	0	0	0	0	0	0	3	0	0	0	16	0	23	0	0	0	0	0	13	0	14	0	0	0	0	0	0
Otu01002	69	Bacteria(100);Firmicutes(100);Clostridia(100);Clostridiales(100);Ruminococcaceae(100);Fastidiosipila(100);	Otu01002	0	0	13	7	0	0	0	0	0	0	0	0	0	0	0	12	0	9	28	0	0	0	0	0	0	0	0	0	0
Otu01003	69	Bacteria(100);Bacteroidetes(100);unclassified(100);unclassified(100);unclassified(100);unclassified(100);	Otu01003	0	0	0	0	0	7	0	0	0	0	0	0	0	0	0	0	0	0	0	0	2	48	12	0	0	0	0	0	0
Otu01004	69	Bacteria(100);Firmicutes(100);Clostridia(100);Clostridiales(100);Lachnospiraceae(100);unclassified(100);	Otu01004	0	0	0	0	0	0	0	2	63	3	0	0	0	0	0	0	0	0	1	0	0	0	0	0	0	0	0	0	0
Otu01005	69	Bacteria(100);Lentisphaerae(100);Lentisphaerae_RFP12_gut_group(98);unclassified(98);unclassified(98);unclassified(98);	Otu01005	0	0	0	67	0	0	0	0	0	0	0	0	0	0	0	0	0	0	0	0	0	0	0	0	0	0	0	1	1
Otu01006	69	Bacteria(100);Proteobacteria(100);Betaproteobacteria(100);Burkholderiales(100);Alcaligenaceae(100);Sutterella(100);	Otu01006	0	0	0	0	0	0	0	0	68	0	1	0	0	0	0	0	0	0	0	0	0	0	0	0	0	0	0	0	0
Otu01007	68	Bacteria(100);Actinobacteria(100);Actinobacteria(100);Frankiales(100);Nakamurellaceae(100);Nakamurella(100);	Otu01007	5	0	0	0	0	4	20	0	0	0	0	0	1	9	6	0	0	0	0	0	4	13	5	0	0	0	1	0	0
Otu01008	68	Bacteria(100);Actinobacteria(100);Thermoleophilia(100);Solirubrobacterales(100);unclassified(70);unclassified(70);	Otu01008	0	0	0	0	0	0	1	0	0	0	0	46	6	3	9	0	0	0	0	3	0	0	0	0	0	0	0	0	0
Otu01009	68	Bacteria(100);Proteobacteria(100);Deltaproteobacteria(100);Bdellovibrionales(100);Bacteriovoracaceae(100);Peredibacter(100);	Otu01009	57	0	1	0	0	0	0	1	0	0	0	0	0	0	0	0	0	0	0	1	0	1	0	0	0	7	0	0	0
Otu01010	68	Bacteria(100);Bacteroidetes(100);Cytophagia(100);Cytophagales(100);Cyclobacteriaceae(100);Cyclobacterium(96);	Otu01010	0	0	0	0	23	1	0	0	0	0	0	0	0	0	0	0	0	0	0	3	0	0	0	39	0	2	0	0	0
Otu01011	68	Bacteria(100);Gemmatimonadetes(100);Gemmatimonadetes(100);AT425-EubC11_terrestrial_group(100);unclassified(100);unclassified(100);	Otu01011	12	0	0	0	0	0	0	1	0	0	0	0	0	0	0	0	0	0	0	55	0	0	0	0	0	0	0	0	0
Otu01012	67	Bacteria(100);Actinobacteria(100);Actinobacteria(100);Propionibacteriales(100);Propionibacteriaceae(100);Propioniciclava(100);	Otu01012	0	0	0	0	0	0	0	3	8	4	7	40	0	0	0	0	0	1	2	0	0	0	1	0	1	0	0	0	0
Otu01013	67	Bacteria(100);Firmicutes(100);Bacilli(100);Lactobacillales(100);Carnobacteriaceae(100);Atopostipes(100);	Otu01013	0	4	0	0	1	0	0	0	0	0	1	0	0	0	0	0	0	0	0	0	0	0	0	1	0	3	5	0	52
Otu01014	67	Bacteria(100);Proteobacteria(100);Betaproteobacteria(100);B1-7BS(83);unclassified(83);unclassified(83);	Otu01014	1	0	0	0	0	0	0	0	0	0	0	0	2	9	0	0	2	0	0	0	10	24	19	0	0	0	0	0	0
Otu01015	67	Bacteria(100);Proteobacteria(100);Betaproteobacteria(100);Rhodocyclales(100);Rhodocyclaceae(100);Azoarcus(100);	Otu01015	14	0	0	0	10	0	10	0	0	0	0	0	0	0	0	0	0	0	0	11	0	0	0	14	0	7	1	0	0
Otu01016	67	Bacteria(100);Firmicutes(100);Clostridia(100);Clostridiales(100);Ruminococcaceae(100);unclassified(100);	Otu01016	0	43	0	0	0	0	0	3	3	5	2	0	0	0	0	0	0	0	0	0	6	0	5	0	0	0	0	0	0
Otu01017	67	Bacteria(100);Firmicutes(100);Clostridia(100);Clostridiales(100);Ruminococcaceae(100);Fastidiosipila(100);	Otu01017	0	0	0	0	0	0	0	3	2	3	3	0	0	0	0	6	0	14	36	0	0	0	0	0	0	0	0	0	0
Otu01018	67	Bacteria(100);Proteobacteria(100);Alphaproteobacteria(100);Sphingomonadales(100);Sphingomonadaceae(100);Sphingobium(98);	Otu01018	0	0	0	0	0	23	0	0	0	0	0	0	0	4	1	0	0	0	0	0	5	19	15	0	0	0	0	0	0
Otu01019	67	Bacteria(100);Firmicutes(100);Clostridia(100);Clostridiales(100);Syntrophomonadaceae(100);Syntrophothermus(100);	Otu01019	0	2	7	0	0	0	0	0	0	0	0	0	0	0	0	23	5	25	5	0	0	0	0	0	0	0	0	0	0
Otu01020	67	Bacteria(100);Proteobacteria(100);Deltaproteobacteria(100);Syntrophobacterales(100);Syntrophaceae(100);Syntrophus(100);	Otu01020	0	0	0	0	0	0	0	0	0	0	0	0	13	2	33	0	0	0	0	0	7	0	12	0	0	0	0	0	0
Otu01021	67	Bacteria(100);Bacteroidetes(100);Flavobacteriia(100);Flavobacteriales(100);Flavobacteriaceae(100);Myroides(100);	Otu01021	0	0	0	0	65	0	0	0	0	0	0	0	0	0	0	0	0	0	0	1	0	0	0	1	0	0	0	0	0
Otu01022	67	Bacteria(100);Firmicutes(100);Clostridia(100);Clostridiales(100);Clostridiales_vadinBB60_group(100);unclassified(100);	Otu01022	1	0	19	47	0	0	0	0	0	0	0	0	0	0	0	0	0	0	0	0	0	0	0	0	0	0	0	0	0
Otu01023	67	Bacteria(100);Firmicutes(100);Clostridia(100);Clostridiales(100);Clostridiaceae_1(100);unclassified(100);	Otu01023	0	0	0	0	0	0	0	0	0	0	0	0	0	0	0	0	66	0	1	0	0	0	0	0	0	0	0	0	0
Otu01024	67	Bacteria(100);Proteobacteria(100);Deltaproteobacteria(100);Myxococcales(100);mle1-27(100);unclassified(100);	Otu01024	0	0	0	0	0	13	0	0	0	0	0	0	0	0	0	0	0	0	0	0	0	54	0	0	0	0	0	0	0
Otu01025	66	Bacteria(100);Bacteroidetes(100);Bacteroidia(100);Bacteroidales(100);PL-11B8_wastewater-sludge_group(100);unclassified(100);	Otu01025	0	0	0	1	2	0	0	1	0	0	0	0	3	12	0	0	1	0	0	1	1	0	0	0	0	0	44	0	0
Otu01026	66	Bacteria(100);Firmicutes(100);Clostridia(100);Clostridiales(100);Clostridiaceae_2(100);Alkaliphilus(89);	Otu01026	8	25	0	0	9	0	1	0	0	0	0	0	0	0	0	0	0	0	14	6	0	0	0	0	0	2	0	1	0
Otu01027	66	Bacteria(100);Bacteroidetes(100);Bacteroidia(100);Bacteroidales(100);Rikenellaceae(100);unclassified(100);	Otu01027	0	0	0	0	0	0	0	0	0	0	0	1	0	2	0	0	0	0	0	0	0	1	0	0	0	0	61	1	0
Otu01028	66	Bacteria(100);Proteobacteria(100);Alphaproteobacteria(100);Rhodobacterales(100);Rhodobacteraceae(100);unclassified(100);	Otu01028	0	0	0	0	0	0	0	0	0	0	0	0	0	4	1	0	0	0	0	0	19	21	21	0	0	0	0	0	0
Otu01029	66	Bacteria(100);Bacteroidetes(100);Flavobacteriia(100);Flavobacteriales(100);Flavobacteriaceae(100);unclassified(86);	Otu01029	47	0	0	0	0	4	0	0	0	0	0	0	0	0	0	0	12	0	0	0	0	0	0	1	0	0	2	0	0
Otu01030	66	Bacteria(100);Firmicutes(100);Clostridia(100);Clostridiales(100);Ruminococcaceae(100);Ruminococcaceae_UCG-014(100);	Otu01030	0	0	0	0	0	0	0	2	61	1	2	0	0	0	0	0	0	0	0	0	0	0	0	0	0	0	0	0	0
Otu01031	66	Bacteria(100);Tenericutes(100);Mollicutes(100);Haloplasmatales(100);Haloplasmataceae(100);Haloplasma(100);	Otu01031	0	45	0	0	6	0	0	0	0	0	0	0	0	0	0	0	0	0	0	0	0	0	0	0	0	14	0	0	1
Otu01032	66	Bacteria(100);Actinobacteria(100);Actinobacteria(100);Micrococcales(100);Intrasporangiaceae(100);Tetrasphaera(100);	Otu01032	0	0	0	0	2	0	0	0	0	0	0	0	21	20	23	0	0	0	0	0	0	0	0	0	0	0	0	0	0
Otu01033	66	Bacteria(100);Bacteroidetes(100);Bacteroidia(100);Bacteroidales(100);Rikenellaceae(100);Blvii28_wastewater-sludge_group(100);	Otu01033	0	0	0	66	0	0	0	0	0	0	0	0	0	0	0	0	0	0	0	0	0	0	0	0	0	0	0	0	0
Otu01034	65	Bacteria(100);Proteobacteria(100);Alphaproteobacteria(100);Rhodospirillales(100);Rhodospirillaceae(100);Defluviicoccus(100);	Otu01034	0	0	0	0	0	2	0	0	0	0	0	23	8	13	11	0	5	0	0	0	1	0	2	0	0	0	0	0	0
Otu01035	65	Bacteria(100);Bacteroidetes(100);Bacteroidia(100);Bacteroidales(100);unclassified(100);unclassified(100);	Otu01035	0	0	0	0	0	0	0	1	1	0	0	54	0	6	0	0	1	0	0	0	0	1	0	0	0	0	1	0	0
Otu01036	65	Bacteria(100);Tenericutes(100);Mollicutes(100);Acholeplasmatales(100);Acholeplasmataceae(100);Acholeplasma(100);	Otu01036	9	2	0	0	2	0	0	0	0	0	22	0	0	1	0	0	0	0	0	1	0	0	0	0	0	28	0	0	0
Otu01037	65	Bacteria(100);Firmicutes(100);Clostridia(100);Clostridiales(100);Syntrophomonadaceae(100);Syntrophomonas(100);	Otu01037	0	0	0	0	0	0	0	0	0	0	0	0	0	0	0	0	0	0	0	0	4	0	8	0	16	0	3	14	20
Otu01038	65	Bacteria(100);Gemmatimonadetes(100);Gemmatimonadetes(100);S0134_terrestrial_group(100);unclassified(100);unclassified(100);	Otu01038	0	0	0	0	1	0	9	0	0	0	15	0	0	0	0	0	0	0	0	37	0	0	0	0	2	0	0	0	1
Otu01039	65	Bacteria(100);Proteobacteria(100);Gammaproteobacteria(100);unclassified(100);unclassified(100);unclassified(100);	Otu01039	0	0	0	0	0	0	0	3	0	0	1	0	8	22	29	0	0	0	0	0	0	0	0	2	0	0	0	0	0
Otu01040	65	Bacteria(100);Proteobacteria(100);Alphaproteobacteria(100);Rhodospirillales(100);Acetobacteraceae(100);Acetobacter(100);	Otu01040	0	0	4	0	0	0	0	0	54	1	1	0	0	0	0	0	0	0	0	0	0	0	0	0	0	0	5	0	0
Otu01041	65	Bacteria(100);Proteobacteria(100);Alphaproteobacteria(100);Caulobacterales(100);Caulobacteraceae(100);unclassified(100);	Otu01041	0	0	0	0	0	7	0	0	0	0	0	0	0	0	0	0	0	0	0	0	7	20	31	0	0	0	0	0	0
Otu01042	65	Bacteria(100);Proteobacteria(100);Alphaproteobacteria(100);Rickettsiales(100);unclassified(100);unclassified(100);	Otu01042	0	0	0	0	0	31	0	0	0	0	0	0	0	0	0	0	0	0	0	0	2	19	13	0	0	0	0	0	0
Otu01043	65	Bacteria(100);Bacteroidetes(100);Bacteroidia(100);Bacteroidales(100);Bacteroidaceae(100);Bacteroides(100);	Otu01043	41	0	0	0	0	0	0	0	0	0	0	0	0	0	0	0	0	0	0	0	0	0	0	0	0	0	24	0	0
Otu01044	64	Bacteria(100);Actinobacteria(100);Actinobacteria(100);Corynebacteriales(100);Nocardiaceae(100);Gordonia(100);	Otu01044	0	0	0	0	3	0	0	0	0	0	1	0	5	2	3	0	0	0	0	0	5	16	17	0	3	0	3	3	3
Otu01045	64	Bacteria(100);Firmicutes(100);Clostridia(100);Clostridiales(100);Defluviitaleaceae(100);Defluviitalea(100);	Otu01045	0	9	1	0	0	0	0	2	3	20	1	0	0	0	0	0	0	0	0	0	0	0	0	0	7	0	4	12	5
Otu01046	64	Bacteria(100);Bacteroidetes(100);Bacteroidia(100);Bacteroidales(100);Porphyromonadaceae(100);Proteiniphilum(100);	Otu01046	0	0	0	0	0	0	0	6	41	6	0	0	0	0	0	0	2	0	0	0	0	0	0	0	1	0	7	1	0
Otu01047	64	Bacteria(100);Fibrobacteres(100);Fibrobacteria(100);Fibrobacterales(100);possible_family_01(100);unclassified(100);	Otu01047	0	0	0	0	0	0	0	0	0	1	0	0	0	0	0	0	0	0	0	0	41	1	18	0	2	0	0	1	0
Otu01048	64	Bacteria(100);Bacteroidetes(100);Sphingobacteriia(100);Sphingobacteriales(100);WCHB1-69(100);unclassified(100);	Otu01048	0	0	0	0	0	0	1	49	9	3	0	0	0	0	0	0	0	1	1	0	0	0	0	0	0	0	0	0	0
Otu01049	64	Bacteria(100);Firmicutes(100);Bacilli(100);Bacillales(100);Bacillaceae(100);unclassified(100);	Otu01049	0	0	1	0	59	0	0	0	0	0	0	0	0	0	0	0	0	0	0	0	0	0	0	2	0	0	1	0	1
Otu01050	64	Bacteria(100);Proteobacteria(100);Betaproteobacteria(100);Burkholderiales(100);Comamonadaceae(100);Caenimonas(91);	Otu01050	5	0	0	0	0	17	0	0	0	0	0	0	0	0	0	0	0	0	0	0	0	31	11	0	0	0	0	0	0
Otu01051	64	Bacteria(100);Planctomycetes(100);Phycisphaerae(100);KCLunmb-38-53(100);unclassified(100);unclassified(100);	Otu01051	0	0	0	0	0	0	0	0	0	0	0	0	9	0	53	0	0	0	0	0	2	0	0	0	0	0	0	0	0
Otu01052	64	Bacteria(100);Bacteroidetes(100);Bacteroidia(100);Bacteroidales(100);Rikenellaceae(100);Rikenellaceae_RC9_gut_group(100);	Otu01052	28	0	0	0	0	0	0	0	0	0	0	0	0	0	0	0	0	0	0	0	0	0	0	0	0	0	36	0	0
Otu01053	63	Bacteria(100);Proteobacteria(100);Alphaproteobacteria(100);Rhizobiales(100);unclassified(100);unclassified(100);	Otu01053	0	0	0	0	2	0	23	0	0	0	0	0	0	0	0	0	0	0	0	28	0	0	0	2	2	1	0	2	3
Otu01054	63	Bacteria(100);Actinobacteria(100);Actinobacteria(100);Micrococcales(100);Promicromonosporaceae(100);Cellulosimicrobium(100);	Otu01054	16	0	0	0	15	0	0	0	0	0	0	0	1	1	0	0	0	0	0	26	0	0	0	0	0	0	1	3	0
Otu01055	63	Bacteria(100);Proteobacteria(100);Deltaproteobacteria(100);Bdellovibrionales(100);Bacteriovoracaceae(100);Peredibacter(100);	Otu01055	52	0	0	0	1	0	0	5	0	0	0	0	0	0	0	0	4	0	0	0	0	0	0	0	1	0	0	0	0
Otu01056	63	Bacteria(100);Proteobacteria(100);Gammaproteobacteria(100);Oceanospirillales(70);Alcanivoracaceae(70);Alcanivorax(70);	Otu01056	43	0	0	0	2	0	0	0	0	0	0	1	0	0	0	0	0	0	0	1	0	0	0	0	0	16	0	0	0
Otu01057	63	Bacteria(100);Bacteroidetes(100);Sphingobacteriia(100);Sphingobacteriales(100);Saprospiraceae(100);unclassified(100);	Otu01057	0	0	0	0	0	0	0	0	0	0	0	31	5	23	4	0	0	0	0	0	0	0	0	0	0	0	0	0	0
Otu01058	63	Bacteria(100);Planctomycetes(100);Phycisphaerae(100);Phycisphaerales(100);Phycisphaeraceae(100);SM1A02(100);	Otu01058	0	0	0	0	0	53	0	0	0	0	0	0	0	0	0	0	0	0	0	0	4	6	0	0	0	0	0	0	0
Otu01059	63	Bacteria(100);Actinobacteria(100);Actinobacteria(100);Micrococcales(100);unclassified(100);unclassified(100);	Otu01059	0	0	0	0	51	0	0	0	0	0	0	0	0	0	0	0	0	0	0	0	0	0	0	0	0	6	0	0	6
Otu01060	63	Bacteria(100);Firmicutes(100);Clostridia(100);Clostridiales(100);Ruminococcaceae(100);Ruminococcaceae_UCG-012(100);	Otu01060	0	0	0	0	0	0	0	0	0	0	0	0	0	0	0	0	0	0	0	0	34	0	29	0	0	0	0	0	0
Otu01061	62	Bacteria(100);Actinobacteria(100);Actinobacteria(100);Micrococcales(100);Intrasporangiaceae(100);Ornithinibacter(100);	Otu01061	0	1	0	0	1	21	0	0	0	0	0	0	0	0	0	0	0	0	0	0	2	13	5	0	8	0	0	8	3
Otu01062	62	Bacteria(100);Actinobacteria(100);Actinobacteria(100);PeM15(100);unclassified(100);unclassified(100);	Otu01062	0	0	0	0	0	0	0	0	0	0	0	13	20	6	10	0	0	0	0	0	2	5	6	0	0	0	0	0	0
Otu01063	62	Bacteria(100);Proteobacteria(100);Alphaproteobacteria(100);Rhodobacterales(100);Rhodobacteraceae(100);Paracocccus(97);	Otu01063	2	0	0	0	0	0	0	0	0	0	0	0	0	0	0	0	0	0	0	2	0	0	0	46	0	8	2	2	0
Otu01064	62	Bacteria(100);Proteobacteria(100);Deltaproteobacteria(100);Syntrophobacterales(100);Syntrophobacteraceae(100);Syntrophobacter(100);	Otu01064	0	0	0	0	0	0	0	0	0	0	0	0	26	1	15	0	0	0	0	0	8	0	12	0	0	0	0	0	0
Otu01065	62	Bacteria(100);Planctomycetes(100);Phycisphaerae(100);Phycisphaerales(100);Phycisphaeraceae(100);SM1A02(100);	Otu01065	0	0	0	0	0	14	0	0	0	0	0	0	0	0	0	0	0	0	0	0	12	27	8	1	0	0	0	0	0
Otu01066	62	Bacteria(100);Bacteroidetes(100);Bacteroidia(100);Bacteroidales(100);Porphyromonadaceae(100);unclassified(100);	Otu01066	0	2	0	1	0	0	0	0	0	0	0	0	0	0	0	0	0	0	0	0	0	0	0	34	0	24	1	0	0
Otu01067	62	Bacteria(100);Firmicutes(100);Clostridia(100);Clostridiales(100);Family_XIII(100);unclassified(100);	Otu01067	0	0	7	3	0	0	0	0	0	0	0	0	0	0	0	16	0	26	10	0	0	0	0	0	0	0	0	0	0
Otu01068	62	Bacteria(100);Bacteroidetes(100);Sphingobacteriia(100);Sphingobacteriales(100);AKYH767(100);unclassified(100);	Otu01068	0	0	0	0	0	0	0	0	0	0	0	0	0	0	0	0	0	0	0	0	11	36	15	0	0	0	0	0	0
Otu01069	62	Bacteria(100);Actinobacteria(100);Actinobacteria(100);Micrococcales(100);Micrococcaceae(100);Arthrobacter(51);	Otu01069	0	0	0	0	7	0	53	0	0	0	0	0	0	0	0	0	0	0	0	0	0	0	0	2	0	0	0	0	0
Otu01070	62	Bacteria(100);unclassified(99);unclassified(99);unclassified(99);unclassified(99);unclassified(99);	Otu01070	0	0	0	0	0	0	0	0	0	0	0	0	0	0	0	0	0	0	0	1	0	0	0	0	0	0	61	0	0
Otu01071	62	Bacteria(100);Actinobacteria(100);Actinobacteria(100);Micrococcales(100);Jonesiaceae(100);Jonesia(100);	Otu01071	61	0	1	0	0	0	0	0	0	0	0	0	0	0	0	0	0	0	0	0	0	0	0	0	0	0	0	0	0
Otu01072	62	Bacteria(100);Proteobacteria(100);Gammaproteobacteria(100);Oceanospirillales(100);Halomonadaceae(100);Halomonas(100);	Otu01072	0	0	0	0	0	0	0	0	0	0	0	0	0	0	0	0	0	0	0	0	0	0	0	61	0	0	0	0	1
Otu01073	61	Bacteria(100);Actinobacteria(100);Actinobacteria(100);Propionibacteriales(100);Nocardioidaceae(100);Aeromicrobium(100);	Otu01073	2	1	0	0	0	0	9	2	0	0	0	0	0	0	0	0	2	0	0	18	0	0	3	1	3	13	3	3	1
Otu01074	61	Bacteria(100);Bacteroidetes(100);Bacteroidia(100);Bacteroidales(100);Porphyromonadaceae(100);Dysgonomonas(100);	Otu01074	0	0	0	0	0	1	0	0	2	0	0	0	6	32	8	0	0	0	0	0	3	3	1	0	0	0	5	0	0
Otu01075	61	Bacteria(100);Proteobacteria(100);Betaproteobacteria(100);Burkholderiales(100);Comamonadaceae(100);unclassified(89);	Otu01075	0	0	0	0	0	0	0	0	2	0	0	1	6	9	39	0	0	0	0	0	0	0	1	0	0	1	1	0	1
Otu01076	61	Bacteria(100);Firmicutes(100);Clostridia(100);Clostridiales(100);Ruminococcaceae(100);Ruminiclostridium_5(99);	Otu01076	2	4	0	0	0	0	0	0	19	1	0	0	0	1	0	0	30	0	0	0	0	0	0	0	3	0	1	0	0
Otu01077	61	Bacteria(100);Proteobacteria(100);Gammaproteobacteria(100);Xanthomonadales(100);Xanthomonadales_Incertae_Sedis(100);unclassified(100);	Otu01077	0	0	0	0	0	6	0	0	0	0	0	11	8	4	7	0	0	0	0	0	8	9	8	0	0	0	0	0	0
Otu01078	61	Bacteria(100);Proteobacteria(100);Gammaproteobacteria(100);Chromatiales(100);unclassified(58);unclassified(58);	Otu01078	14	0	0	0	0	10	0	7	0	1	0	0	0	0	0	0	0	0	0	0	7	11	11	0	0	0	0	0	0
Otu01079	61	Bacteria(100);Firmicutes(100);OPB54(100);unclassified(100);unclassified(100);unclassified(100);	Otu01079	2	11	0	0	2	0	0	0	0	1	0	0	0	0	0	0	0	0	0	0	0	0	0	1	0	42	0	2	0
Otu01080	61	Bacteria(100);Proteobacteria(100);Betaproteobacteria(100);Burkholderiales(100);Comamonadaceae(100);Ottowia(81);	Otu01080	0	0	0	0	3	0	2	45	0	2	8	0	0	0	0	0	0	0	0	1	0	0	0	0	0	0	0	0	0
Otu01081	61	Bacteria(100);Proteobacteria(100);Deltaproteobacteria(100);Bdellovibrionales(100);Bacteriovoracaceae(100);Peredibacter(100);	Otu01081	0	0	0	0	0	0	0	0	0	0	0	0	2	0	2	0	0	0	0	0	1	52	4	0	0	0	0	0	0
Otu01082	61	Bacteria(100);Firmicutes(100);Clostridia(100);Clostridiales(100);Peptococcaceae(100);Desulfitibacter(100);	Otu01082	0	0	1	0	0	0	2	0	0	0	1	0	0	0	0	0	0	0	0	0	0	0	0	16	0	41	0	0	0
Otu01083	61	Bacteria(100);Bacteroidetes(100);Sphingobacteriia(100);Sphingobacteriales(100);unclassified(100);unclassified(100);	Otu01083	0	0	0	0	0	0	0	59	0	1	0	0	0	0	0	0	1	0	0	0	0	0	0	0	0	0	0	0	0
Otu01084	61	Bacteria(100);Firmicutes(100);Clostridia(100);Clostridiales(100);Ruminococcaceae(100);[Eubacterium]_coprostanoligenes_group(100);	Otu01084	0	0	0	0	0	0	0	0	0	0	0	0	0	0	0	15	0	23	23	0	0	0	0	0	0	0	0	0	0
Otu01085	61	Bacteria(100);Actinobacteria(100);Actinobacteria(100);PeM15(97);unclassified(97);unclassified(97);	Otu01085	0	0	0	0	0	0	0	0	0	0	0	0	22	19	20	0	0	0	0	0	0	0	0	0	0	0	0	0	0
Otu01086	61	Bacteria(100);Proteobacteria(100);Betaproteobacteria(100);B1-7BS(100);unclassified(100);unclassified(100);	Otu01086	0	0	0	0	5	0	0	0	0	0	0	0	0	0	0	0	0	0	0	56	0	0	0	0	0	0	0	0	0
Otu01087	60	Bacteria(100);Firmicutes(100);Clostridia(100);Clostridiales(100);Family_XIII(100);Family_XIII_AD3011_group(100);	Otu01087	10	0	0	0	0	0	0	0	0	0	0	0	1	14	3	2	6	2	7	0	0	0	0	0	3	0	3	2	7
Otu01088	60	Bacteria(100);Bacteroidetes(100);Bacteroidia(100);Bacteroidales(100);Prevotellaceae(100);Prevotella_7(97);	Otu01088	0	0	0	0	0	0	0	0	1	0	0	0	1	5	0	0	53	0	0	0	0	0	0	0	0	0	0	0	0
Otu01089	60	Bacteria(100);Spirochaetae(100);Spirochaetes(100);Spirochaetales(100);Spirochaetaceae(100);Salinispira(97);	Otu01089	57	0	0	0	0	0	0	0	0	0	0	0	0	0	0	0	0	0	0	0	0	2	0	0	0	1	0	0	0
Otu01090	60	Bacteria(100);Bacteroidetes(100);Sphingobacteriia(100);Sphingobacteriales(100);Saprospiraceae(100);unclassified(100);	Otu01090	0	0	0	0	0	0	0	58	0	1	1	0	0	0	0	0	0	0	0	0	0	0	0	0	0	0	0	0	0
Otu01091	59	Bacteria(100);Bacteroidetes(100);unclassified(100);unclassified(100);unclassified(100);unclassified(100);	Otu01091	0	0	7	8	0	0	0	15	2	12	0	0	0	0	0	0	0	0	0	0	3	0	4	0	3	0	0	4	1
Otu01092	59	Bacteria(100);Bacteroidetes(100);Bacteroidia(100);Bacteroidales(100);Bacteroidaceae(100);Bacteroides(100);	Otu01092	0	0	0	0	0	3	0	0	17	0	0	0	0	4	2	0	4	0	0	0	0	1	0	0	0	0	27	0	1
Otu01093	59	Bacteria(100);Firmicutes(100);Clostridia(100);Clostridiales(100);Family_XIII(100);Anaerovorax(100);	Otu01093	0	0	0	0	1	0	0	0	0	0	0	0	3	15	12	0	0	0	0	0	9	12	7	0	0	0	0	0	0
Otu01094	59	Bacteria(100);Firmicutes(100);Clostridia(100);Clostridiales(100);unclassified(100);unclassified(100);	Otu01094	0	0	6	8	0	0	0	23	5	15	0	0	0	0	0	0	1	1	0	0	0	0	0	0	0	0	0	0	0
Otu01095	59	Bacteria(100);Proteobacteria(100);Gammaproteobacteria(100);Xanthomonadales(100);Xanthomonadaceae(100);Luteimonas(63);	Otu01095	13	0	0	0	21	0	0	0	0	1	0	0	0	0	0	0	0	0	0	3	0	0	0	11	0	9	1	0	0
Otu01096	59	Bacteria(100);Firmicutes(100);Clostridia(100);Clostridiales(100);Clostridiaceae_1(100);Clostridium_sensu_stricto_13(94);	Otu01096	0	0	0	0	0	7	0	0	0	0	0	0	0	0	6	0	0	0	0	0	0	44	0	2	0	0	0	0	0
Otu01097	59	Bacteria(100);Firmicutes(100);Clostridia(100);Clostridiales(100);Family_XII(100);unclassified(100);	Otu01097	0	0	0	0	0	0	0	0	0	0	0	0	0	0	0	0	0	0	0	0	12	25	22	0	0	0	0	0	0
Otu01098	59	Bacteria(100);Firmicutes(100);Clostridia(100);Clostridiales(100);Lachnospiraceae(100);Coprococcus_1(75);	Otu01098	0	0	0	0	0	0	0	0	0	0	0	0	0	0	0	0	0	0	0	0	0	0	0	0	0	1	58	0	0
Otu01099	59	Bacteria(100);Firmicutes(100);Clostridia(100);Clostridiales(100);Lachnospiraceae(100);unclassified(100);	Otu01099	0	0	0	0	0	0	0	0	59	0	0	0	0	0	0	0	0	0	0	0	0	0	0	0	0	0	0	0	0
Otu01100	59	Bacteria(100);Bacteroidetes(100);Bacteroidia(100);Bacteroidales(100);Prevotellaceae(100);unclassified(100);	Otu01100	0	0	0	0	0	0	0	0	0	0	0	0	0	59	0	0	0	0	0	0	0	0	0	0	0	0	0	0	0
Otu01101	58	Archaea(100);Euryarchaeota(100);Methanobacteria(100);Methanobacteriales(100);Methanobacteriaceae(100);Methanobrevibacter(100);	Otu01101	0	1	0	0	0	0	0	7	8	1	15	0	0	0	1	1	11	8	4	0	0	1	0	0	0	0	0	0	0
Otu01102	58	Bacteria(100);Actinobacteria(100);Actinobacteria(100);PeM15(100);unclassified(100);unclassified(100);	Otu01102	0	0	0	0	0	2	0	0	0	0	0	7	8	10	2	0	0	0	0	0	5	10	12	0	2	0	0	0	0
Otu01103	58	Bacteria(100);Chlorobi(100);Chlorobia(100);Chlorobiales(100);SJA-28(100);unclassified(100);	Otu01103	0	0	0	0	0	0	0	0	0	0	0	0	10	4	7	0	0	0	0	0	11	9	14	0	2	0	1	0	0
Otu01104	58	Bacteria(100);Actinobacteria(100);Actinobacteria(100);PeM15(100);unclassified(100);unclassified(100);	Otu01104	0	0	0	0	0	0	0	0	0	0	0	20	16	3	10	0	0	0	0	0	3	2	4	0	0	0	0	0	0
Otu01105	58	Bacteria(100);Actinobacteria(100);Acidimicrobiia(100);Acidimicrobiales(100);unclassified(97);unclassified(97);	Otu01105	0	0	0	0	0	0	0	0	0	0	0	0	24	17	15	0	0	0	0	0	1	0	1	0	0	0	0	0	0
Otu01106	58	Bacteria(100);Firmicutes(100);Clostridia(100);Clostridiales(100);Lachnospiraceae(100);unclassified(100);	Otu01106	1	0	0	0	0	0	0	0	0	0	0	0	34	1	22	0	0	0	0	0	0	0	0	0	0	0	0	0	0
Otu01107	58	Bacteria(100);Firmicutes(100);Clostridia(100);Clostridiales(100);Family_XIII(100);unclassified(90);	Otu01107	0	0	0	0	0	0	0	13	27	16	0	0	0	0	0	2	0	0	0	0	0	0	0	0	0	0	0	0	0
Otu01108	58	Bacteria(100);Firmicutes(100);Clostridia(100);Clostridiales(100);Lachnospiraceae(100);unclassified(100);	Otu01108	0	0	0	0	0	0	0	0	0	0	0	0	0	0	0	0	0	0	0	0	0	0	0	0	6	0	42	7	3
Otu01109	58	Bacteria(100);Bacteroidetes(100);Flavobacteriia(100);Flavobacteriales(100);Flavobacteriaceae(100);unclassified(92);	Otu01109	53	0	0	0	0	0	0	0	0	0	0	0	0	0	0	0	0	0	0	0	0	0	0	0	0	3	2	0	0
Otu01110	58	Bacteria(100);Firmicutes(100);Clostridia(100);Clostridiales(100);Christensenellaceae(100);Christensenellaceae_R-7_group(100);	Otu01110	0	0	0	0	0	1	0	0	0	0	0	0	0	0	0	0	0	0	0	0	0	0	0	0	0	0	57	0	0
Otu01111	57	Bacteria(100);Firmicutes(100);Clostridia(100);Clostridiales(100);Ruminococcaceae(100);unclassified(100);	Otu01111	0	0	0	0	0	0	0	1	4	1	0	0	19	1	20	0	0	0	0	0	7	0	2	1	1	0	0	0	0
Otu01112	57	Bacteria(100);Firmicutes(100);Clostridia(100);Clostridiales(100);Clostridiaceae_1(100);unclassified(93);	Otu01112	0	0	0	0	0	0	0	12	2	5	11	0	0	0	0	0	2	7	10	0	0	0	0	0	5	0	1	2	0
Otu01113	57	Bacteria(100);Proteobacteria(100);Betaproteobacteria(100);unclassified(100);unclassified(100);unclassified(100);	Otu01113	0	0	0	0	0	7	0	0	0	0	0	0	1	1	0	0	0	0	0	0	19	29	0	0	0	0	0	0	0
Otu01114	57	Bacteria(100);Proteobacteria(100);Deltaproteobacteria(100);Syntrophobacterales(100);Syntrophaceae(100);Syntrophus(100);	Otu01114	0	0	0	0	0	0	0	0	0	0	0	0	5	0	0	0	0	0	0	1	20	0	31	0	0	0	0	0	0
Otu01115	57	Bacteria(100);Bacteroidetes(100);Sphingobacteriia(100);Sphingobacteriales(100);Saprospiraceae(100);Phaeodactylibacter(100);	Otu01115	0	0	0	0	0	0	0	52	0	4	0	0	0	0	0	0	0	1	0	0	0	0	0	0	0	0	0	0	0
Otu01116	57	Bacteria(100);Proteobacteria(100);Gammaproteobacteria(100);Oceanospirillales(100);Alcanivoracaceae(97);Alcanivorax(97);	Otu01116	0	0	0	0	54	0	0	0	0	0	0	0	0	0	0	0	0	0	0	1	0	0	0	0	0	0	0	0	2
Otu01117	56	Bacteria(100);Firmicutes(100);Bacilli(100);Bacillales(100);Planococcaceae(100);Rummeliibacillus(100);	Otu01117	0	5	0	0	2	0	0	0	3	0	0	0	0	0	0	0	1	1	3	5	0	0	0	1	15	0	8	6	6
Otu01118	56	Bacteria(100);Cloacimonetes(100);Cloacimonetes_Incertae_Sedis(100);Unknown_Order(100);Unknown_Family(100);Candidatus_Cloacamonas(100);	Otu01118	0	0	0	0	0	0	0	21	3	22	0	0	0	0	0	0	0	0	0	0	5	0	5	0	0	0	0	0	0
Otu01119	56	Bacteria(100);Chloroflexi(100);Chloroflexia(100);Chloroflexales(100);Roseiflexaceae(100);Roseiflexus(100);	Otu01119	0	0	0	0	0	3	0	0	0	0	0	0	0	0	0	0	0	0	0	0	5	37	11	0	0	0	0	0	0
Otu01120	56	Bacteria(100);Firmicutes(100);Clostridia(100);Clostridiales(100);Ruminococcaceae(100);unclassified(100);	Otu01120	0	0	0	47	0	0	0	4	3	2	0	0	0	0	0	0	0	0	0	0	0	0	0	0	0	0	0	0	0
Otu01121	56	Bacteria(100);Firmicutes(100);Clostridia(100);Clostridiales(100);Lachnospiraceae(100);unclassified(100);	Otu01121	0	0	0	0	0	0	0	0	55	1	0	0	0	0	0	0	0	0	0	0	0	0	0	0	0	0	0	0	0
Otu01122	56	Bacteria(100);Firmicutes(100);Clostridia(100);Clostridiales(100);Lachnospiraceae(100);Anaerosporobacter(97);	Otu01122	0	0	0	0	0	4	0	0	0	0	0	0	0	0	0	0	0	0	0	0	0	52	0	0	0	0	0	0	0
Otu01123	55	Bacteria(100);Firmicutes(100);Bacilli(100);Bacillales(100);Bacillaceae(100);Aeribacillus(100);	Otu01123	0	2	2	0	6	0	3	0	0	0	1	2	1	1	2	0	0	0	0	8	0	0	0	2	3	0	5	4	13
Otu01124	55	Bacteria(100);Firmicutes(100);Bacilli(100);Lactobacillales(100);Aerococcaceae(100);Facklamia(100);	Otu01124	0	0	0	0	14	0	2	0	0	0	1	0	0	0	0	0	0	0	0	0	0	0	0	0	0	12	26	0	0
Otu01125	55	Bacteria(100);Proteobacteria(100);Deltaproteobacteria(100);Syntrophobacterales(100);Syntrophobacteraceae(100);Syntrophobacter(100);	Otu01125	0	0	0	0	0	0	0	0	0	0	0	0	28	0	22	0	0	0	0	1	0	0	4	0	0	0	0	0	0
Otu01126	55	Bacteria(100);Bacteroidetes(100);Sphingobacteriia(100);Sphingobacteriales(100);Sphingobacteriaceae(100);Sphingobacterium(100);	Otu01126	20	0	0	0	0	0	0	0	0	0	0	0	0	0	0	0	0	0	0	0	0	0	0	4	0	31	0	0	0
Otu01127	55	Bacteria(100);Firmicutes(100);Clostridia(100);Clostridiales(100);Family_XI(100);Tissierella(80);	Otu01127	0	0	0	0	25	0	0	0	0	0	0	0	0	0	29	0	0	0	1	0	0	0	0	0	0	0	0	0	0
Otu01128	54	Bacteria(100);Firmicutes(100);Clostridia(100);D8A-2(100);unclassified(100);unclassified(100);	Otu01128	0	0	7	2	0	0	0	1	0	2	0	0	6	0	1	7	0	12	3	0	0	0	2	0	5	0	1	4	1
Otu01129	54	Bacteria(100);Firmicutes(100);Clostridia(100);Clostridiales(100);Family_XI(100);Anaerosalibacter(100);	Otu01129	0	6	2	0	28	0	0	0	0	0	0	0	0	0	1	1	4	0	2	2	0	0	0	2	0	0	3	3	0
Otu01130	54	Bacteria(100);Firmicutes(100);Clostridia(100);Clostridiales(100);Family_XI(100);Tissierella(100);	Otu01130	4	0	0	0	4	0	0	3	8	1	0	0	0	0	0	0	0	0	0	1	2	0	0	0	1	11	19	0	0
Otu01131	54	Bacteria(100);Firmicutes(100);OPB54(100);unclassified(100);unclassified(100);unclassified(100);	Otu01131	0	0	0	0	14	0	5	0	0	0	7	0	0	0	0	2	0	0	0	20	0	0	0	2	0	2	0	1	1
Otu01132	54	Bacteria(100);Firmicutes(100);Clostridia(100);Clostridiales(100);Caldicoprobacteraceae(100);Caldicoprobacter(100);	Otu01132	0	1	0	0	6	0	2	0	0	0	2	0	0	0	0	0	0	0	0	3	0	0	0	0	1	38	1	0	0
Otu01133	54	Bacteria(100);Atribacteria(100);Atribacteria_Incertae_Sedis(100);Unknown_Order(100);Unknown_Family(100);Candidatus_Caldatribacterium(100);	Otu01133	0	1	2	0	0	0	0	0	0	0	0	0	0	0	0	0	0	0	0	0	0	0	0	0	21	0	2	16	12
Otu01134	54	Bacteria(100);Bacteroidetes(100);Sphingobacteriia(100);Sphingobacteriales(100);LiUU-11-161(100);unclassified(100);	Otu01134	0	0	0	0	0	31	0	0	0	0	0	0	0	0	0	0	0	0	0	0	1	20	2	0	0	0	0	0	0
Otu01135	54	Bacteria(100);Firmicutes(100);Bacilli(100);Bacillales(100);Bacillaceae(100);Paucisalibacillus(100);	Otu01135	0	0	0	0	50	0	0	0	0	0	0	0	0	0	0	0	0	0	0	0	0	0	0	0	2	0	2	0	0
Otu01136	54	Bacteria(100);unclassified(100);unclassified(100);unclassified(100);unclassified(100);unclassified(100);	Otu01136	0	0	35	17	0	0	0	0	0	0	0	0	0	0	0	2	0	0	0	0	0	0	0	0	0	0	0	0	0
Otu01137	54	Bacteria(100);Verrucomicrobia(100);OPB35_soil_group(100);unclassified(100);unclassified(100);unclassified(100);	Otu01137	0	0	0	0	0	26	0	0	0	0	0	0	0	0	0	0	0	0	0	0	0	28	0	0	0	0	0	0	0
Otu01138	53	Bacteria(100);Proteobacteria(100);Alphaproteobacteria(100);Rhizobiales(100);Phyllobacteriaceae(100);Aquamicrobium(53);	Otu01138	0	2	0	0	7	0	0	2	0	0	3	0	0	0	0	0	0	0	0	1	0	0	0	20	3	7	5	2	1
Otu01139	53	Bacteria(100);Firmicutes(100);Clostridia(100);Clostridiales(100);Ruminococcaceae(100);unclassified(100);	Otu01139	0	0	0	0	0	0	0	1	30	1	0	0	0	1	0	0	1	0	0	0	0	0	0	0	3	0	15	1	0
Otu01140	53	Bacteria(100);Firmicutes(100);Clostridia(100);Clostridiales(100);Family_XI(100);Tepidimicrobium(100);	Otu01140	0	8	0	0	0	0	26	0	0	0	1	0	0	0	0	0	0	0	0	13	0	0	0	0	1	3	0	1	0
Otu01141	53	Bacteria(100);Proteobacteria(100);Betaproteobacteria(100);Burkholderiales(100);Alcaligenaceae(100);unclassified(100);	Otu01141	0	0	0	0	3	0	2	0	0	0	16	0	0	0	0	0	0	0	0	17	0	0	0	11	0	2	2	0	0
Otu01142	53	Bacteria(100);Actinobacteria(100);Actinobacteria(100);Micrococcales(100);Micrococcaceae(100);Enteractinococcus(100);	Otu01142	0	0	0	0	41	0	0	0	0	0	0	0	0	0	0	0	0	0	0	5	0	0	0	2	2	0	3	0	0
Otu01143	53	Bacteria(100);Proteobacteria(100);Betaproteobacteria(100);Rhodocyclales(100);Rhodocyclaceae(100);unclassified(100);	Otu01143	0	0	0	0	0	0	0	0	0	0	0	0	10	32	3	0	0	0	0	0	0	4	0	0	0	0	4	0	0
Otu01144	53	Bacteria(100);Thermotogae(100);Thermotogae(100);Thermotogales(100);Thermotogaceae(100);Defluviitoga(100);	Otu01144	0	47	2	0	1	0	2	0	0	0	0	0	0	0	0	0	0	0	0	1	0	0	0	0	0	0	0	0	0
Otu01145	53	Bacteria(100);Firmicutes(100);Clostridia(100);Clostridiales(100);Ruminococcaceae(100);Fastidiosipila(100);	Otu01145	0	0	0	0	0	0	0	10	13	9	0	0	0	0	0	0	0	0	0	0	0	0	0	0	0	0	21	0	0
Otu01146	53	Bacteria(100);Bacteroidetes(100);unclassified(100);unclassified(100);unclassified(100);unclassified(100);	Otu01146	0	0	0	0	0	2	0	0	0	0	0	0	0	0	0	0	0	0	0	0	12	21	18	0	0	0	0	0	0
Otu01147	53	Bacteria(100);Planctomycetes(100);OM190(100);unclassified(100);unclassified(100);unclassified(100);	Otu01147	0	0	0	0	0	0	0	0	0	0	0	0	1	0	0	0	0	0	0	0	15	34	3	0	0	0	0	0	0
Otu01148	53	Bacteria(100);Proteobacteria(100);Gammaproteobacteria(100);Oceanospirillales(100);Alcanivoracaceae(61);Alcanivorax(61);	Otu01148	0	0	0	0	8	0	0	0	0	0	0	0	0	0	0	0	0	0	0	3	0	0	0	26	0	16	0	0	0
Otu01149	53	Bacteria(100);Proteobacteria(100);Gammaproteobacteria(100);Chromatiales(100);Chromatiaceae(100);unclassified(100);	Otu01149	0	0	0	0	0	0	0	0	0	0	0	0	30	6	17	0	0	0	0	0	0	0	0	0	0	0	0	0	0
Otu01150	53	Bacteria(100);Bacteroidetes(100);Bacteroidia(100);Bacteroidales(100);unclassified(95);unclassified(95);	Otu01150	0	0	0	0	0	0	0	0	0	0	0	10	0	43	0	0	0	0	0	0	0	0	0	0	0	0	0	0	0
Otu01151	53	Bacteria(100);Firmicutes(100);Bacilli(100);Bacillales(100);Paenibacillaceae(100);Paenibacillus(100);	Otu01151	0	0	0	0	0	0	0	0	0	0	0	0	0	0	0	0	0	0	0	0	0	0	0	4	0	49	0	0	0
Otu01152	53	Bacteria(100);Proteobacteria(100);Gammaproteobacteria(100);unclassified(100);unclassified(100);unclassified(100);	Otu01152	0	0	0	0	0	0	53	0	0	0	0	0	0	0	0	0	0	0	0	0	0	0	0	0	0	0	0	0	0
Otu01153	52	Bacteria(100);Actinobacteria(100);Actinobacteria(100);Micrococcales(100);Microbacteriaceae(100);Leucobacter(100);	Otu01153	16	0	0	0	2	0	6	0	0	0	0	2	1	5	1	0	0	0	0	3	0	0	0	4	4	5	0	1	2
Otu01154	52	Bacteria(100);Gemmatimonadetes(100);Gemmatimonadetes(100);S0134_terrestrial_group(100);unclassified(100);unclassified(100);	Otu01154	0	0	0	0	3	0	23	0	0	0	3	0	0	0	0	0	0	0	0	18	0	0	0	0	2	0	0	3	0
Otu01155	52	Bacteria(100);Firmicutes(100);OPB54(100);unclassified(100);unclassified(100);unclassified(100);	Otu01155	0	0	0	0	0	0	0	0	0	0	0	0	0	0	0	22	0	24	2	0	0	0	0	0	0	0	1	0	3
Otu01156	52	Bacteria(100);Bacteroidetes(100);Bacteroidia(100);Bacteroidales(100);Rikenellaceae(100);Rikenellaceae_RC9_gut_group(100);	Otu01156	0	0	0	0	0	0	0	0	17	1	0	0	0	0	0	0	7	0	0	0	0	0	0	0	0	0	27	0	0
Otu01157	52	Bacteria(100);Planctomycetes(100);Phycisphaerae(100);Phycisphaerales(100);Phycisphaeraceae(100);SM1A02(100);	Otu01157	0	0	0	0	0	32	0	0	0	0	0	0	0	0	0	0	0	0	0	0	3	16	1	0	0	0	0	0	0
Otu01158	52	Bacteria(100);Aminicenantes(100);unclassified(100);unclassified(100);unclassified(100);unclassified(100);	Otu01158	0	0	0	0	0	0	0	0	0	0	0	0	0	0	0	0	0	0	0	0	34	0	18	0	0	0	0	0	0
Otu01159	52	Bacteria(100);Proteobacteria(100);Deltaproteobacteria(100);Myxococcales(100);unclassified(100);unclassified(100);	Otu01159	0	0	0	0	0	0	0	0	0	0	0	0	0	0	0	0	0	0	0	0	0	51	1	0	0	0	0	0	0
Otu01160	51	Archaea(100);Euryarchaeota(100);Methanobacteria(100);Methanobacteriales(100);Methanobacteriaceae(100);Methanobrevibacter(100);	Otu01160	0	0	0	0	1	0	0	0	1	1	1	0	12	5	11	0	0	0	0	1	1	4	0	0	3	0	2	6	2
Otu01161	51	Bacteria(100);Proteobacteria(100);Alphaproteobacteria(100);Rhodobacterales(100);Rhodobacteraceae(100);Gemmobacter(100);	Otu01161	0	0	0	0	0	1	0	0	0	0	0	0	5	10	13	0	0	0	0	0	3	6	4	0	2	0	1	3	3
Otu01162	51	Bacteria(100);Firmicutes(100);Clostridia(100);Clostridiales(100);Eubacteriaceae(100);Acetobacterium(100);	Otu01162	0	0	0	0	0	1	0	0	1	0	0	0	16	21	6	0	0	0	0	0	0	3	1	0	0	0	1	0	1
Otu01163	51	Bacteria(100);Proteobacteria(100);Alphaproteobacteria(100);Rhizobiales(100);Hyphomicrobiaceae(100);Prosthecomicrobium(100);	Otu01163	0	0	0	0	0	9	0	0	0	0	0	0	0	0	0	0	0	0	0	0	9	1	23	0	2	0	1	4	2
Otu01164	51	Bacteria(100);Firmicutes(100);Clostridia(100);Clostridiales(100);Ruminococcaceae(100);Ruminococcaceae_UCG-012(100);	Otu01164	0	31	0	0	0	0	3	0	0	0	0	0	0	0	0	0	0	0	0	0	0	0	0	4	6	0	0	4	3
Otu01165	51	Bacteria(100);Bacteroidetes(100);Bacteroidia(100);Bacteroidales(100);M2PB4-65_termite_group(100);unclassified(100);	Otu01165	0	0	0	0	0	0	0	0	0	0	0	0	0	1	0	0	0	0	0	0	0	0	0	0	0	0	50	0	0
Otu01166	51	Bacteria(100);Firmicutes(100);Clostridia(100);Clostridiales(100);Peptostreptococcaceae(100);Peptostreptococcus(100);	Otu01166	0	0	0	0	0	0	0	0	0	0	0	0	0	0	0	0	49	0	2	0	0	0	0	0	0	0	0	0	0
Otu01167	51	Bacteria(100);Firmicutes(100);Bacilli(100);Lactobacillales(100);Lactobacillaceae(93);Lactobacillus(93);	Otu01167	0	0	0	0	0	0	0	0	0	0	0	0	0	0	0	0	5	0	0	0	0	0	0	0	0	0	46	0	0
Otu01168	50	Bacteria(100);Firmicutes(100);Clostridia(100);Clostridiales(100);Caldicoprobacteraceae(100);Caldicoprobacter(100);	Otu01168	0	2	0	0	1	0	0	0	0	0	3	0	0	0	0	4	2	13	19	3	0	0	0	0	0	1	1	1	0
Otu01169	50	Bacteria(100);Firmicutes(100);Clostridia(100);Clostridiales(100);Christensenellaceae(100);Christensenellaceae_R-7_group(100);	Otu01169	0	0	0	0	0	0	0	0	1	0	0	0	16	8	9	0	0	0	0	0	2	1	10	0	2	0	0	1	0
Otu01170	50	Bacteria(100);Proteobacteria(100);Alphaproteobacteria(100);Rhizobiales(100);Rhodobiaceae(100);Parvibaculum(100);	Otu01170	30	1	0	0	0	0	0	9	0	2	0	0	0	0	0	0	0	0	0	2	0	0	0	2	0	4	0	0	0
Otu01171	50	Bacteria(100);Proteobacteria(100);Deltaproteobacteria(100);Desulfuromonadales(100);GR-WP33-58(100);unclassified(100);	Otu01171	0	0	0	0	13	0	0	3	0	0	0	0	0	0	0	0	0	0	0	7	0	0	0	2	1	22	2	0	0
Otu01172	50	Bacteria(100);Firmicutes(100);OPB54(84);unclassified(84);unclassified(84);unclassified(84);	Otu01172	0	0	0	0	0	0	0	0	0	0	1	0	0	0	0	25	0	17	6	0	0	0	0	0	1	0	0	0	0
Otu01173	50	Bacteria(100);Spirochaetae(100);Spirochaetes(100);Spirochaetales(100);Spirochaetaceae(100);Treponema(74);	Otu01173	0	0	3	27	0	0	0	0	0	0	0	0	0	0	0	2	0	1	17	0	0	0	0	0	0	0	0	0	0
Otu01174	50	Bacteria(100);Proteobacteria(100);Alphaproteobacteria(100);Sphingomonadales(100);Sphingomonadaceae(100);Zymomonas(100);	Otu01174	0	0	0	0	0	4	0	0	0	0	0	0	0	0	0	0	0	0	0	0	18	7	21	0	0	0	0	0	0
Otu01175	50	Bacteria(100);Firmicutes(100);Clostridia(100);Clostridiales(100);Clostridiaceae_1(100);Clostridium_sensu_stricto_16(100);	Otu01175	0	0	0	0	0	0	0	0	0	0	0	42	0	0	7	0	0	0	0	0	1	0	0	0	0	0	0	0	0
Otu01176	50	Bacteria(100);Firmicutes(100);Bacilli(100);Bacillales(100);Bacillaceae(100);unclassified(96);	Otu01176	0	0	0	0	48	0	0	0	0	0	0	0	0	0	0	0	0	0	0	2	0	0	0	0	0	0	0	0	0
Otu01177	50	Bacteria(100);Firmicutes(100);Clostridia(100);Clostridiales(100);Ruminococcaceae(100);Fastidiosipila(100);	Otu01177	0	0	7	43	0	0	0	0	0	0	0	0	0	0	0	0	0	0	0	0	0	0	0	0	0	0	0	0	0
Otu01178	49	Bacteria(100);Firmicutes(100);Bacilli(100);Lactobacillales(100);Leuconostocaceae(100);Weissella(100);	Otu01178	0	1	2	0	16	0	0	0	0	0	0	0	1	1	2	0	3	0	0	3	0	0	1	5	3	1	6	0	4
Otu01179	49	Bacteria(100);Actinobacteria(100);Actinobacteria(100);Micrococcales(100);Microbacteriaceae(100);Leucobacter(94);	Otu01179	4	2	0	0	23	0	0	1	0	1	1	0	0	0	0	0	0	0	0	5	0	0	0	4	0	3	2	0	3
Otu01180	49	Bacteria(100);Bacteroidetes(100);Bacteroidia(100);Bacteroidia_Incertae_Sedis(100);unclassified(100);unclassified(100);	Otu01180	0	0	1	18	0	0	0	9	6	2	0	0	0	0	0	0	0	0	0	0	0	0	0	0	8	0	0	3	2
Otu01181	49	Bacteria(100);Proteobacteria(100);Deltaproteobacteria(100);Desulfobacterales(100);Desulfobulbaceae(100);Desulfobulbus(100);	Otu01181	0	0	0	0	0	0	0	7	0	1	0	0	3	24	9	0	0	0	0	0	0	1	0	0	0	0	0	1	3
Otu01182	49	Bacteria(100);Firmicutes(100);Clostridia(100);Clostridiales(100);Family_XIII(100);Mogibacterium(100);	Otu01182	11	0	0	0	0	0	0	0	0	0	0	0	0	0	0	0	16	0	2	0	0	3	0	0	3	0	12	0	2
Otu01183	49	Bacteria(100);Proteobacteria(100);Alphaproteobacteria(100);Rhizobiales(100);unclassified(100);unclassified(100);	Otu01183	0	0	0	0	0	4	0	2	0	0	3	0	0	0	0	0	0	0	0	0	19	10	11	0	0	0	0	0	0
Otu01184	49	Bacteria(100);Firmicutes(100);Clostridia(100);Clostridiales(100);unclassified(100);unclassified(100);	Otu01184	0	15	0	0	0	0	0	0	0	0	0	0	0	0	0	3	0	0	6	0	0	0	0	0	3	0	0	3	19
Otu01185	49	Bacteria(100);Actinobacteria(100);Actinobacteria(100);Streptosporangiales(100);Streptosporangiaceae(100);Nonomuraea(100);	Otu01185	0	0	0	0	16	0	10	0	0	0	1	0	0	0	0	0	0	0	0	20	0	0	0	1	0	0	1	0	0
Otu01186	49	Bacteria(100);Proteobacteria(100);Alphaproteobacteria(100);Rhizobiales(100);A0839(100);unclassified(100);	Otu01186	0	0	0	0	0	8	0	0	0	0	0	0	0	0	0	0	0	0	0	0	13	12	16	0	0	0	0	0	0
Otu01187	49	Bacteria(100);Proteobacteria(100);Betaproteobacteria(100);B1-7BS(100);unclassified(100);unclassified(100);	Otu01187	0	0	0	0	0	0	25	0	0	0	0	0	1	0	0	0	0	0	0	23	0	0	0	0	0	0	0	0	0
Otu01188	49	Bacteria(100);Proteobacteria(100);Gammaproteobacteria(100);Oceanospirillales(100);Oceanospirillaceae(100);Pseudospirillum(100);	Otu01188	0	0	0	0	4	0	0	0	0	0	0	0	0	0	0	0	0	0	0	0	0	0	0	29	0	16	0	0	0
Otu01189	49	Bacteria(100);Firmicutes(100);Bacilli(100);Bacillales(100);Paenibacillaceae(100);unclassified(100);	Otu01189	0	0	0	0	0	0	1	0	0	0	44	0	0	0	0	0	0	0	0	4	0	0	0	0	0	0	0	0	0
Otu01190	49	Bacteria(100);Firmicutes(100);Clostridia(100);Clostridiales(100);Lachnospiraceae(100);unclassified(100);	Otu01190	0	0	0	0	0	0	0	0	46	3	0	0	0	0	0	0	0	0	0	0	0	0	0	0	0	0	0	0	0
Otu01191	49	Bacteria(100);Firmicutes(100);Clostridia(100);Clostridiales(100);Ruminococcaceae(100);Fastidiosipila(98);	Otu01191	0	0	0	0	0	0	0	0	0	0	0	0	0	0	0	0	0	5	44	0	0	0	0	0	0	0	0	0	0
Otu01192	48	Bacteria(100);Actinobacteria(100);Actinobacteria(100);Micrococcales(100);Microbacteriaceae(100);Galbitalea(82);	Otu01192	5	0	0	0	2	23	0	0	0	0	2	0	0	0	0	0	5	0	0	2	3	0	4	0	0	0	0	1	1
Otu01193	48	Bacteria(100);Proteobacteria(100);Alphaproteobacteria(100);Sphingomonadales(100);Erythrobacteraceae(98);unclassified(66);	Otu01193	12	0	0	0	11	0	2	0	0	0	0	0	0	0	0	0	0	0	0	13	0	0	0	0	1	7	1	0	1
Otu01194	48	Bacteria(100);Bacteroidetes(100);Bacteroidia(100);Bacteroidales(100);Porphyromonadaceae(100);Petrimonas(98);	Otu01194	0	6	0	0	2	0	0	0	1	0	0	0	0	0	0	1	0	0	0	0	0	0	0	0	3	31	2	0	2
Otu01195	48	Bacteria(100);Bacteroidetes(100);Bacteroidia(100);Bacteroidales(100);Porphyromonadaceae(100);Petrimonas(100);	Otu01195	0	0	0	0	0	0	0	0	1	0	0	0	0	0	0	14	0	13	6	0	0	0	0	0	3	8	0	1	2
Otu01196	48	Bacteria(100);Actinobacteria(100);Acidimicrobiia(100);Acidimicrobiales(100);Iamiaceae(100);Iamia(100);	Otu01196	7	0	0	0	5	0	0	0	0	0	0	0	0	0	0	0	0	0	0	13	0	0	0	11	2	9	0	1	0
Otu01197	48	Bacteria(100);Proteobacteria(100);Gammaproteobacteria(100);Thiotrichales(100);Piscirickettsiaceae(100);Methylophaga(82);	Otu01197	0	1	0	0	20	0	1	0	0	0	0	0	0	0	0	0	0	0	0	5	0	0	0	5	0	16	0	0	0
Otu01198	48	Bacteria(100);Tenericutes(100);Mollicutes(100);Haloplasmatales(100);Haloplasmataceae(100);Haloplasma(100);	Otu01198	0	4	0	0	0	0	0	0	0	0	0	1	0	0	0	0	0	0	0	0	0	0	0	1	0	42	0	0	0
Otu01199	48	Bacteria(100);Bacteroidetes(100);Flavobacteriia(100);Flavobacteriales(100);Flavobacteriaceae(100);unclassified(100);	Otu01199	0	0	1	0	27	0	7	0	0	0	0	0	0	0	0	0	0	0	0	13	0	0	0	0	0	0	0	0	0
Otu01200	48	Bacteria(100);Bacteroidetes(100);WCHB1-32(100);unclassified(100);unclassified(100);unclassified(100);	Otu01200	0	0	0	0	0	6	0	0	0	0	0	0	0	20	0	0	0	0	0	0	0	22	0	0	0	0	0	0	0
Otu01201	48	Bacteria(100);Firmicutes(100);Clostridia(100);Clostridiales(100);Ruminococcaceae(98);unclassified(75);	Otu01201	0	0	0	0	0	0	0	0	0	0	0	0	0	0	0	2	44	2	0	0	0	0	0	0	0	0	0	0	0
Otu01202	48	Bacteria(100);Bacteroidetes(100);Sphingobacteriia(100);Sphingobacteriales(100);Saprospiraceae(100);unclassified(100);	Otu01202	0	0	0	0	0	0	0	46	0	1	1	0	0	0	0	0	0	0	0	0	0	0	0	0	0	0	0	0	0
Otu01203	47	Bacteria(100);Firmicutes(100);Clostridia(100);Clostridiales(100);Clostridiaceae_1(100);Clostridium_sensu_stricto_7(100);	Otu01203	0	23	0	0	1	0	0	0	1	0	0	0	0	0	0	0	5	1	2	3	0	0	0	0	2	0	1	8	0
Otu01204	47	Bacteria(100);Firmicutes(100);Clostridia(100);Clostridiales(100);Clostridiaceae_1(100);Clostridium_sensu_stricto_1(96);	Otu01204	0	23	0	0	6	0	1	3	0	7	2	0	0	0	0	0	0	0	0	0	0	0	0	0	2	0	0	1	2
Otu01205	47	Bacteria(100);Firmicutes(100);Bacilli(100);Lactobacillales(100);Aerococcaceae(100);Globicatella(76);	Otu01205	0	0	6	2	16	0	0	1	0	2	7	0	0	0	0	0	0	0	0	7	0	0	0	0	0	0	6	0	0
Otu01206	47	Bacteria(100);Bacteroidetes(100);Flavobacteriia(100);Flavobacteriales(100);Flavobacteriaceae(100);Cloacibacterium(59);	Otu01206	1	0	0	0	0	0	0	0	0	0	0	0	1	9	4	0	0	0	0	0	0	12	20	0	0	0	0	0	0
Otu01207	47	Bacteria(100);Bacteroidetes(100);Bacteroidia(100);Bacteroidales(100);Porphyromonadaceae(100);unclassified(100);	Otu01207	0	0	0	0	0	1	0	0	0	0	0	0	6	9	18	0	0	0	0	0	4	9	0	0	0	0	0	0	0
Otu01208	47	Bacteria(100);Firmicutes(100);Clostridia(100);Thermoanaerobacterales(100);Thermoanaerobacteraceae(100);Gelria(100);	Otu01208	0	0	0	0	0	0	0	0	0	0	0	2	6	0	1	0	0	0	0	0	31	0	7	0	0	0	0	0	0
Otu01209	47	Bacteria(100);unclassified(100);unclassified(100);unclassified(100);unclassified(100);unclassified(100);	Otu01209	0	1	3	40	0	0	0	0	0	0	0	0	0	0	0	1	0	2	0	0	0	0	0	0	0	0	0	0	0
Otu01210	47	Bacteria(100);Firmicutes(100);Clostridia(100);Clostridiales(100);Family_XI(100);Anaerosalibacter(100);	Otu01210	0	0	0	0	0	0	0	0	1	0	0	0	0	0	0	0	41	0	0	0	0	0	0	0	1	0	0	0	4
Otu01211	47	Bacteria(100);Bacteroidetes(100);Sphingobacteriia(90);Sphingobacteriales(90);Saprospiraceae(90);unclassified(90);	Otu01211	0	0	0	0	0	5	0	0	0	0	0	0	0	0	0	0	0	0	0	0	3	37	2	0	0	0	0	0	0
Otu01212	47	Bacteria(100);Actinobacteria(100);Actinobacteria(100);unclassified(100);unclassified(100);unclassified(100);	Otu01212	0	0	0	0	0	0	0	0	0	0	0	0	0	0	0	0	0	0	0	0	2	43	2	0	0	0	0	0	0
Otu01213	47	Bacteria(100);unclassified(100);unclassified(100);unclassified(100);unclassified(100);unclassified(100);	Otu01213	0	0	0	0	0	45	0	0	0	0	0	0	0	0	0	0	0	0	0	0	0	2	0	0	0	0	0	0	0
Otu01214	47	Bacteria(100);Bacteroidetes(100);Sphingobacteriia(100);Sphingobacteriales(100);Sphingobacteriaceae(100);Sphingobacterium(98);	Otu01214	0	0	0	0	44	0	0	0	0	0	0	0	0	0	0	0	0	0	0	0	0	0	0	0	0	0	0	0	3
Otu01215	47	Bacteria(100);Fusobacteria(100);Fusobacteriia(100);Fusobacteriales(100);Fusobacteriaceae(100);Fusobacterium(100);	Otu01215	0	0	0	0	0	0	0	0	0	0	0	0	0	0	0	0	47	0	0	0	0	0	0	0	0	0	0	0	0
Otu01216	47	Bacteria(100);Tenericutes(100);Mollicutes(100);Acholeplasmatales(100);Acholeplasmataceae(100);Acholeplasma(100);	Otu01216	0	47	0	0	0	0	0	0	0	0	0	0	0	0	0	0	0	0	0	0	0	0	0	0	0	0	0	0	0
Otu01217	47	Bacteria(100);Bacteroidetes(100);Sphingobacteriia(100);Sphingobacteriales(100);PHOS-HE51(100);unclassified(100);	Otu01217	0	0	0	0	0	47	0	0	0	0	0	0	0	0	0	0	0	0	0	0	0	0	0	0	0	0	0	0	0
Otu01218	46	Bacteria(100);Actinobacteria(100);Thermoleophilia(100);unclassified(90);unclassified(90);unclassified(90);	Otu01218	3	1	0	0	0	0	0	0	0	0	0	0	6	12	13	0	1	1	1	2	0	0	0	0	2	4	0	0	0
Otu01219	46	Bacteria(100);Firmicutes(100);Clostridia(100);Clostridiales(100);Family_XI(100);Tissierella(100);	Otu01219	0	24	0	0	5	0	0	0	0	0	0	0	0	0	0	0	0	0	0	1	0	0	0	1	0	13	1	1	0
Otu01220	46	Bacteria(100);Firmicutes(100);OPB54(100);unclassified(100);unclassified(100);unclassified(100);	Otu01220	0	21	0	3	0	0	16	0	0	3	0	0	0	0	0	0	0	0	0	2	0	0	0	0	0	1	0	0	0
Otu01221	46	Bacteria(100);Actinobacteria(100);Actinobacteria(100);Pseudonocardiales(100);Pseudonocardiaceae(100);Saccharomonospora(100);	Otu01221	0	0	0	0	13	0	0	0	0	0	0	0	0	0	0	0	0	0	0	1	0	0	0	0	6	0	13	6	7
Otu01222	46	Bacteria(100);Firmicutes(100);Clostridia(100);Clostridiales(100);Christensenellaceae(100);Christensenellaceae_R-7_group(100);	Otu01222	0	1	0	0	0	0	0	0	0	0	0	0	14	0	5	0	0	0	0	0	10	0	16	0	0	0	0	0	0
Otu01223	46	Bacteria(100);Proteobacteria(100);Gammaproteobacteria(100);Oceanospirillales(100);Oceanospirillaceae(100);Pseudospirillum(100);	Otu01223	5	0	0	0	6	0	18	8	0	0	0	0	0	0	0	0	0	0	0	9	0	0	0	0	0	0	0	0	0
Otu01224	46	Bacteria(100);Proteobacteria(100);Alphaproteobacteria(100);Rickettsiales(100);SM2D12(100);unclassified(100);	Otu01224	0	0	0	0	0	8	0	0	0	0	0	0	0	0	0	0	0	0	0	0	11	22	5	0	0	0	0	0	0
Otu01225	46	Bacteria(100);Bacteroidetes(100);Sphingobacteriia(100);Sphingobacteriales(100);Saprospiraceae(100);unclassified(61);	Otu01225	0	0	0	0	0	2	0	0	0	0	0	0	0	0	0	0	0	0	0	0	7	25	12	0	0	0	0	0	0
Otu01226	46	Bacteria(100);Proteobacteria(100);Betaproteobacteria(100);unclassified(100);unclassified(100);unclassified(100);	Otu01226	0	0	0	0	0	20	0	0	0	0	0	0	1	0	0	0	0	0	0	0	1	24	0	0	0	0	0	0	0
Otu01227	46	Bacteria(100);Proteobacteria(100);Deltaproteobacteria(100);Myxococcales(100);Polyangiaceae(100);Sorangium(90);	Otu01227	0	0	0	0	0	6	0	0	0	0	0	0	0	2	0	0	0	0	0	0	0	35	3	0	0	0	0	0	0
Otu01228	46	Bacteria(100);Bacteroidetes(100);Bacteroidia(100);Bacteroidales(100);Prevotellaceae(100);unclassified(92);	Otu01228	0	0	0	0	0	0	0	0	41	0	0	0	0	4	0	0	0	0	0	0	0	0	0	0	0	0	1	0	0
Otu01229	46	Bacteria(100);Acidobacteria(100);Holophagae(100);Subgroup_10(100);ABS-19(100);unclassified(100);	Otu01229	0	0	0	0	0	0	0	0	0	0	0	39	0	7	0	0	0	0	0	0	0	0	0	0	0	0	0	0	0
Otu01230	46	Bacteria(100);Bacteroidetes(100);Bacteroidia(100);Bacteroidales(100);Rikenellaceae(100);unclassified(100);	Otu01230	0	0	24	22	0	0	0	0	0	0	0	0	0	0	0	0	0	0	0	0	0	0	0	0	0	0	0	0	0
Otu01231	46	Bacteria(100);Firmicutes(100);Clostridia(100);Clostridiales(100);Clostridiales_vadinBB60_group(100);unclassified(100);	Otu01231	0	0	0	31	0	0	0	15	0	0	0	0	0	0	0	0	0	0	0	0	0	0	0	0	0	0	0	0	0
Otu01232	46	Bacteria(100);Firmicutes(100);Clostridia(100);Clostridiales(100);Lachnospiraceae(100);Lachnoclostridium(100);	Otu01232	0	0	0	0	0	0	0	0	46	0	0	0	0	0	0	0	0	0	0	0	0	0	0	0	0	0	0	0	0
Otu01233	46	Bacteria(100);Proteobacteria(100);Gammaproteobacteria(100);Oceanospirillales(100);Alcanivoracaceae(100);Alcanivorax(100);	Otu01233	0	0	0	0	0	0	0	0	0	0	0	0	0	0	0	0	0	0	0	0	0	0	0	46	0	0	0	0	0
Otu01234	46	Bacteria(100);Proteobacteria(100);Gammaproteobacteria(100);Alteromonadales(90);unclassified(90);unclassified(90);	Otu01234	0	0	0	0	0	0	0	0	0	0	0	0	0	0	0	0	0	0	0	0	0	0	0	46	0	0	0	0	0
Otu01235	45	Bacteria(100);Firmicutes(100);Clostridia(100);Clostridiales(100);Christensenellaceae(100);Christensenellaceae_R-7_group(100);	Otu01235	0	0	0	0	0	0	0	16	6	1	2	0	0	0	0	6	1	1	0	0	0	0	0	0	2	0	9	1	0
Otu01236	45	Bacteria(100);Actinobacteria(100);Acidimicrobiia(100);Acidimicrobiales(100);unclassified(98);unclassified(98);	Otu01236	0	0	0	0	0	18	0	2	0	0	0	0	2	4	0	0	0	0	0	0	1	8	10	0	0	0	0	0	0
Otu01237	45	Bacteria(100);unclassified(100);unclassified(100);unclassified(100);unclassified(100);unclassified(100);	Otu01237	0	0	0	0	0	7	0	0	0	0	0	0	1	1	1	0	0	0	0	0	4	21	10	0	0	0	0	0	0
Otu01238	45	Bacteria(100);Proteobacteria(100);Alphaproteobacteria(100);Sphingomonadales(100);Erythrobacteraceae(100);Altererythrobacter(100);	Otu01238	1	0	0	0	0	0	30	0	0	0	0	0	1	5	4	0	0	0	0	4	0	0	0	0	0	0	0	0	0
Otu01239	45	Bacteria(100);Actinobacteria(100);unclassified(66);unclassified(66);unclassified(66);unclassified(66);	Otu01239	0	0	0	0	0	0	0	0	0	0	0	0	13	13	16	0	0	0	1	0	0	1	0	0	1	0	0	0	0
Otu01240	45	Bacteria(100);Proteobacteria(96);Deltaproteobacteria(92);unclassified(92);unclassified(92);unclassified(92);	Otu01240	0	0	0	12	0	0	0	22	0	2	0	0	0	0	0	0	0	0	0	0	0	0	0	0	4	0	0	3	2
Otu01241	45	Bacteria(100);Actinobacteria(100);Thermoleophilia(100);unclassified(100);unclassified(100);unclassified(100);	Otu01241	0	0	0	0	0	7	0	0	0	0	0	0	0	0	0	0	0	0	0	0	9	15	14	0	0	0	0	0	0
Otu01242	45	Bacteria(100);Firmicutes(100);Clostridia(100);Clostridiales(100);Christensenellaceae(100);Christensenellaceae_R-7_group(100);	Otu01242	0	0	0	0	0	0	0	26	2	12	5	0	0	0	0	0	0	0	0	0	0	0	0	0	0	0	0	0	0
Otu01243	45	Bacteria(100);Proteobacteria(100);SPOTSOCT00m83(100);unclassified(100);unclassified(100);unclassified(100);	Otu01243	0	0	0	0	0	25	0	0	0	0	0	0	0	0	0	0	0	0	0	0	2	17	1	0	0	0	0	0	0
Otu01244	45	Bacteria(100);Actinobacteria(100);Actinobacteria(100);Micrococcales(100);Demequinaceae(100);Demequina(100);	Otu01244	28	0	0	0	0	0	0	0	0	0	0	0	0	0	0	0	0	0	0	0	0	0	0	7	0	7	3	0	0
Otu01245	45	Bacteria(100);Firmicutes(100);Clostridia(100);Clostridiales(100);Family_XI(100);Tepidimicrobium(100);	Otu01245	0	0	0	0	0	0	0	0	0	0	0	0	0	0	0	10	0	7	28	0	0	0	0	0	0	0	0	0	0
Otu01246	45	Bacteria(100);Bacteroidetes(100);Cytophagia(100);Cytophagales(100);Cytophagaceae(100);Leadbetterella(100);	Otu01246	0	0	0	0	0	6	0	0	0	0	0	0	0	0	0	0	0	0	0	0	0	38	1	0	0	0	0	0	0
Otu01247	45	Bacteria(100);Proteobacteria(100);Gammaproteobacteria(100);Oceanospirillales(100);unclassified(67);unclassified(67);	Otu01247	0	1	0	0	0	0	0	0	0	0	0	0	0	0	0	0	0	0	0	0	0	0	0	43	0	1	0	0	0
Otu01248	45	Bacteria(100);Bacteroidetes(100);SB-5(100);unclassified(100);unclassified(100);unclassified(100);	Otu01248	0	0	0	0	0	0	0	0	0	0	0	0	0	0	0	0	0	0	0	0	22	0	23	0	0	0	0	0	0
Otu01249	45	Bacteria(100);Tenericutes(100);Mollicutes(100);Haloplasmatales(100);Haloplasmataceae(100);Haloplasma(100);	Otu01249	0	0	0	0	0	0	0	0	0	0	0	0	0	0	0	0	0	0	0	1	0	0	0	0	0	44	0	0	0
Otu01250	45	Bacteria(100);unclassified(100);unclassified(100);unclassified(100);unclassified(100);unclassified(100);	Otu01250	0	0	0	0	0	0	0	0	0	0	0	0	0	2	0	0	0	0	0	0	0	43	0	0	0	0	0	0	0
Otu01251	45	Bacteria(100);Firmicutes(100);Clostridia(100);Clostridiales(100);Family_XI(100);Helcococcus(100);	Otu01251	0	0	0	0	0	0	0	0	0	0	0	0	0	0	0	0	0	0	0	0	0	0	0	0	0	0	45	0	0
Otu01252	44	Bacteria(100);Firmicutes(100);Bacilli(100);Lactobacillales(100);Carnobacteriaceae(100);Atopostipes(100);	Otu01252	0	13	1	0	13	0	0	0	1	1	0	0	0	1	0	0	0	0	1	0	0	0	0	4	2	0	2	0	5
Otu01253	44	Bacteria(100);Proteobacteria(100);Alphaproteobacteria(100);Rhizobiales(100);Brucellaceae(100);Ochrobactrum(69);	Otu01253	0	0	0	0	1	0	16	0	2	0	0	0	2	1	1	0	0	0	0	0	0	0	8	4	4	5	0	0	0
Otu01254	44	Bacteria(100);Actinobacteria(100);Actinobacteria(100);PeM15(100);unclassified(100);unclassified(100);	Otu01254	0	0	0	0	0	0	0	0	0	0	0	0	0	0	0	0	0	0	0	0	7	17	14	0	1	0	0	4	1
Otu01255	44	Bacteria(100);Proteobacteria(100);Alphaproteobacteria(100);Rhizobiales(100);Phyllobacteriaceae(100);unclassified(61);	Otu01255	1	0	0	0	0	6	0	0	0	0	0	0	0	0	0	0	0	0	0	0	14	14	8	1	0	0	0	0	0
Otu01256	44	Bacteria(100);Proteobacteria(100);Alphaproteobacteria(100);Rhizobiales(100);Bradyrhizobiaceae(100);Afipia(61);	Otu01256	0	0	0	0	0	0	0	0	0	0	0	0	8	6	10	0	0	0	0	0	6	2	12	0	0	0	0	0	0
Otu01257	44	Bacteria(100);Proteobacteria(100);Alphaproteobacteria(100);Rhizobiales(100);Xanthobacteraceae(96);Variibacter(94);	Otu01257	0	0	0	0	0	0	0	0	0	0	0	0	18	10	14	0	1	0	1	0	0	0	0	0	0	0	0	0	0
Otu01258	44	Bacteria(100);Actinobacteria(100);Acidimicrobiia(100);Acidimicrobiales(100);unclassified(100);unclassified(100);	Otu01258	0	0	0	0	0	0	0	0	0	0	0	0	2	0	0	0	0	0	0	0	9	17	16	0	0	0	0	0	0
Otu01259	44	Bacteria(100);Firmicutes(100);Clostridia(100);Clostridiales(100);Lachnospiraceae(100);Cellulosilyticum(83);	Otu01259	0	0	0	0	0	0	0	0	0	2	0	0	0	0	0	0	0	0	0	0	9	0	32	0	0	0	0	1	0
Otu01260	44	Bacteria(100);Bacteroidetes(100);Sphingobacteriia(100);Sphingobacteriales(100);PHOS-HE51(100);unclassified(100);	Otu01260	0	0	0	0	0	11	0	0	0	0	0	0	0	0	0	0	0	0	0	0	3	21	9	0	0	0	0	0	0
Otu01261	44	Bacteria(100);Firmicutes(100);Clostridia(100);unclassified(100);unclassified(100);unclassified(100);	Otu01261	0	0	2	0	0	0	0	0	0	0	0	0	0	0	0	6	0	17	19	0	0	0	0	0	0	0	0	0	0
Otu01262	44	Bacteria(100);Elusimicrobia(100);Elusimicrobia(100);Lineage_IIa(100);unclassified(100);unclassified(100);	Otu01262	0	0	0	0	0	0	0	0	0	0	0	0	0	0	0	0	0	0	0	0	18	13	13	0	0	0	0	0	0
Otu01263	44	Bacteria(100);Actinobacteria(100);OPB41(100);unclassified(100);unclassified(100);unclassified(100);	Otu01263	0	0	0	0	0	0	0	0	0	0	0	0	0	0	0	0	0	0	0	2	20	0	22	0	0	0	0	0	0
Otu01264	43	Bacteria(100);Proteobacteria(100);Deltaproteobacteria(100);Myxococcales(100);BIrii41(100);unclassified(100);	Otu01264	11	0	0	0	2	0	2	0	0	0	1	0	0	0	0	0	0	0	0	2	0	0	0	4	6	3	3	2	7
Otu01265	43	Bacteria(100);Cloacimonetes(100);GZKB75(100);unclassified(100);unclassified(100);unclassified(100);	Otu01265	0	0	0	11	0	0	0	2	3	2	0	1	0	0	0	1	1	0	0	0	0	0	0	0	11	0	0	8	3
Otu01266	43	Bacteria(100);Bacteroidetes(100);Bacteroidia(100);Bacteroidales(100);Rikenellaceae(100);Alistipes(100);	Otu01266	0	0	0	0	0	3	0	0	10	2	0	0	0	3	0	0	0	0	0	0	0	1	2	0	0	0	22	0	0
Otu01267	43	Bacteria(100);Firmicutes(100);Clostridia(100);Clostridiales(100);Ruminococcaceae(100);unclassified(98);	Otu01267	0	0	0	0	0	0	0	0	0	0	0	24	3	0	1	0	0	0	0	0	2	0	11	0	0	0	0	1	1
Otu01268	43	Bacteria(100);Actinobacteria(100);Actinobacteria(100);Micrococcales(100);Brevibacteriaceae(100);Brevibacterium(100);	Otu01268	0	22	5	0	10	0	0	0	0	0	0	0	0	0	0	0	0	0	0	0	0	0	0	0	1	0	2	2	1
Otu01269	43	Bacteria(100);Proteobacteria(100);Alphaproteobacteria(100);Rhodobacterales(100);Rhodobacteraceae(100);Rubellimicrobium(98);	Otu01269	0	0	0	0	0	0	0	21	0	2	14	0	0	0	0	0	0	0	0	0	0	0	0	2	0	2	1	1	0
Otu01270	43	Bacteria(100);Bacteroidetes(100);Bacteroidetes_vadinHA17(83);unclassified(83);unclassified(83);unclassified(83);	Otu01270	0	0	0	6	0	0	0	18	13	3	0	0	0	0	0	0	0	0	0	0	2	0	1	0	0	0	0	0	0
Otu01271	43	Bacteria(100);Firmicutes(100);Clostridia(100);Clostridiales(100);Family_XI(100);Tepidimicrobium(100);	Otu01271	0	0	0	0	6	0	20	0	0	0	7	0	0	0	0	0	0	0	0	3	0	0	0	1	0	6	0	0	0
Otu01272	43	Bacteria(100);Proteobacteria(100);Deltaproteobacteria(100);Myxococcales(100);KD3-10(100);unclassified(100);	Otu01272	0	0	0	0	0	8	0	0	0	0	0	0	0	1	0	0	0	0	0	0	1	30	3	0	0	0	0	0	0
Otu01273	43	Bacteria(100);Proteobacteria(100);Betaproteobacteria(100);Burkholderiales(100);Comamonadaceae(100);Ottowia(96);	Otu01273	0	0	0	0	0	0	2	30	0	5	5	0	0	0	0	0	1	0	0	0	0	0	0	0	0	0	0	0	0
Otu01274	43	Bacteria(100);Chloroflexi(100);unclassified(100);unclassified(100);unclassified(100);unclassified(100);	Otu01274	0	0	0	0	1	0	0	0	0	0	0	10	11	4	17	0	0	0	0	0	0	0	0	0	0	0	0	0	0
Otu01275	43	Bacteria(100);Bacteroidetes(100);Flavobacteriia(100);Flavobacteriales(100);NS9_marine_group(100);unclassified(100);	Otu01275	0	0	0	0	0	0	0	0	0	0	0	0	0	1	0	0	0	0	0	0	12	19	11	0	0	0	0	0	0
Otu01276	43	Bacteria(100);Acidobacteria(100);Acidobacteria(100);Subgroup_3(100);SJA-149(100);unclassified(100);	Otu01276	0	0	0	0	0	16	0	0	0	0	0	0	0	0	0	0	0	0	0	0	2	24	1	0	0	0	0	0	0
Otu01277	43	Bacteria(100);Proteobacteria(100);Gammaproteobacteria(100);Xanthomonadales(100);Xanthomonadales_Incertae_Sedis(100);Candidatus_Competibacter(100);	Otu01277	0	0	0	0	0	0	0	0	0	0	0	0	0	9	0	0	0	0	0	0	0	24	10	0	0	0	0	0	0
Otu01278	43	Bacteria(100);Firmicutes(100);OPB54(100);unclassified(100);unclassified(100);unclassified(100);	Otu01278	0	0	0	0	0	0	38	0	0	0	4	0	0	0	0	0	0	0	0	1	0	0	0	0	0	0	0	0	0
Otu01279	43	Bacteria(100);Bacteroidetes(100);unclassified(100);unclassified(100);unclassified(100);unclassified(100);	Otu01279	0	0	0	0	0	0	0	0	0	0	0	0	0	0	0	0	0	0	0	0	4	27	12	0	0	0	0	0	0
Otu01280	43	Bacteria(100);Bacteroidetes(100);Flavobacteriia(100);Flavobacteriales(100);Flavobacteriaceae(100);Galbibacter(100);	Otu01280	0	0	0	0	0	0	40	0	0	0	0	0	0	0	0	0	0	0	0	3	0	0	0	0	0	0	0	0	0
Otu01281	43	Bacteria(100);Bacteroidetes(100);Cytophagia(100);Cytophagales(100);Cyclobacteriaceae(100);Algoriphagus(100);	Otu01281	43	0	0	0	0	0	0	0	0	0	0	0	0	0	0	0	0	0	0	0	0	0	0	0	0	0	0	0	0
Otu01282	42	Bacteria(100);Actinobacteria(100);Acidimicrobiia(100);Acidimicrobiales(100);unclassified(100);unclassified(100);	Otu01282	6	0	0	0	1	0	0	11	0	2	3	0	0	0	0	0	0	0	0	1	0	0	0	3	2	7	6	0	0
Otu01283	42	Bacteria(100);Firmicutes(100);Bacilli(100);Bacillales(100);Staphylococcaceae(100);Jeotgalicoccus(100);	Otu01283	0	0	0	0	22	0	0	0	0	0	0	0	1	0	0	0	0	0	0	0	1	0	0	4	6	1	3	3	1
Otu01284	42	Bacteria(100);Proteobacteria(100);Alphaproteobacteria(100);Rhodobacterales(100);Rhodobacteraceae(100);Amaricoccus(100);	Otu01284	0	0	0	0	1	0	0	0	0	0	0	0	4	12	9	0	0	0	0	0	1	8	6	0	1	0	0	0	0
Otu01285	42	Bacteria(100);Lentisphaerae(100);WCHB1-41(100);unclassified(100);unclassified(100);unclassified(100);	Otu01285	1	0	0	0	0	0	0	1	0	0	0	0	0	0	0	0	0	0	0	0	14	1	9	0	10	0	0	6	0
Otu01286	42	Bacteria(100);Firmicutes(100);Clostridia(100);Clostridiales(100);Family_XIII(100);[Eubacterium]_brachy_group(84);	Otu01286	0	0	0	0	0	0	0	0	0	0	0	0	0	8	0	0	6	7	14	0	0	4	0	0	2	0	1	0	0
Otu01287	42	Bacteria(100);Proteobacteria(100);Betaproteobacteria(100);Burkholderiales(100);Burkholderiaceae(100);Lautropia(100);	Otu01287	16	0	0	0	0	8	0	6	0	0	1	0	0	0	0	0	0	0	0	0	3	1	7	0	0	0	0	0	0
Otu01288	42	Bacteria(100);Lentisphaerae(100);Lentisphaerae_RFP12_gut_group(100);unclassified(100);unclassified(100);unclassified(100);	Otu01288	0	0	0	0	0	0	0	0	2	0	0	0	8	0	21	0	0	0	0	0	7	0	1	0	0	0	0	3	0
Otu01289	42	Bacteria(100);Proteobacteria(100);Alphaproteobacteria(100);Rhodobacterales(100);Rhodobacteraceae(100);Paracocccus(100);	Otu01289	0	0	0	0	0	2	0	0	0	0	0	0	2	29	4	0	0	0	0	0	0	2	3	0	0	0	0	0	0
Otu01290	42	Bacteria(100);Actinobacteria(100);Actinobacteria(100);Streptomycetales(100);Streptomycetaceae(100);Kitasatospora(89);	Otu01290	0	0	0	0	31	0	6	1	2	0	0	0	0	0	0	0	0	0	0	0	0	0	0	0	1	0	0	1	0
Otu01291	42	Bacteria(100);Proteobacteria(100);Gammaproteobacteria(100);Cellvibrionales(98);unclassified(98);unclassified(98);	Otu01291	0	20	0	0	1	0	0	0	0	0	0	0	0	0	0	0	0	0	0	1	0	0	0	0	0	0	0	1	19
Otu01292	42	Bacteria(100);Firmicutes(100);Bacilli(100);C178B(100);unclassified(100);unclassified(100);	Otu01292	0	0	0	0	18	0	15	0	0	0	1	0	0	0	0	0	0	0	0	7	0	0	0	0	0	0	0	1	0
Otu01293	42	Bacteria(100);Firmicutes(100);Bacilli(100);Bacillales(100);Paenibacillaceae(100);Thermobacillus(91);	Otu01293	0	0	0	0	2	0	0	0	1	0	37	0	0	0	0	2	0	0	0	0	0	0	0	0	0	0	0	0	0
Otu01294	42	Bacteria(100);Firmicutes(100);Bacilli(100);Bacillales(100);Bacillaceae(100);Bacillus(65);	Otu01294	0	0	0	0	22	0	2	0	0	0	0	0	0	0	0	0	0	0	0	14	0	0	0	0	0	4	0	0	0
Otu01295	42	Bacteria(100);Bacteroidetes(100);Bacteroidia(100);Bacteroidales(100);Porphyromonadaceae(100);unclassified(100);	Otu01295	0	0	0	21	0	0	0	2	10	9	0	0	0	0	0	0	0	0	0	0	0	0	0	0	0	0	0	0	0
Otu01296	42	Bacteria(100);Bacteroidetes(100);Sphingobacteriia(100);Sphingobacteriales(100);Saprospiraceae(100);unclassified(100);	Otu01296	0	0	0	0	0	30	0	0	0	0	0	0	0	0	0	0	0	0	0	0	2	9	1	0	0	0	0	0	0
Otu01297	42	Bacteria(100);Bacteroidetes(100);Bacteroidia(100);Bacteroidales(100);Porphyromonadaceae(100);Paludibacter(100);	Otu01297	0	0	0	0	0	20	0	0	0	0	0	0	0	9	0	0	0	0	0	0	3	10	0	0	0	0	0	0	0
Otu01298	42	Bacteria(100);Bacteroidetes(100);Sphingobacteriia(100);Sphingobacteriales(100);env.OPS_17(100);unclassified(100);	Otu01298	0	0	0	0	0	24	0	0	0	0	0	0	0	0	0	0	0	0	0	0	1	17	0	0	0	0	0	0	0
Otu01299	42	Bacteria(100);Chlorobi(100);Chlorobia(100);Chlorobiales(100);OPB56(100);unclassified(100);	Otu01299	0	0	0	0	0	12	0	0	0	0	0	0	0	0	0	0	0	0	0	0	0	22	8	0	0	0	0	0	0
Otu01300	42	Bacteria(100);Firmicutes(100);Clostridia(100);Clostridiales(100);Family_XI(100);unclassified(100);	Otu01300	0	41	0	0	0	0	0	0	0	0	0	0	0	0	1	0	0	0	0	0	0	0	0	0	0	0	0	0	0
Otu01301	42	Bacteria(100);Firmicutes(100);Clostridia(100);Clostridiales(100);Clostridiaceae_1(100);Fonticella(100);	Otu01301	0	1	0	0	0	0	0	0	0	0	0	0	0	41	0	0	0	0	0	0	0	0	0	0	0	0	0	0	0
Otu01302	42	Bacteria(100);Bacteroidetes(100);unclassified(100);unclassified(100);unclassified(100);unclassified(100);	Otu01302	0	0	0	0	0	0	0	0	41	0	1	0	0	0	0	0	0	0	0	0	0	0	0	0	0	0	0	0	0
Otu01303	41	Bacteria(100);Actinobacteria(100);Thermoleophilia(100);Solirubrobacterales(100);480-2(100);unclassified(100);	Otu01303	0	0	0	0	0	0	0	0	0	0	0	0	14	9	11	0	0	0	1	0	2	0	3	0	1	0	0	0	0
Otu01304	41	Bacteria(100);Firmicutes(100);Clostridia(59);Clostridiales(57);unclassified(57);unclassified(57);	Otu01304	0	0	9	7	0	0	0	19	1	3	1	0	0	0	0	0	0	0	0	0	0	0	0	0	0	0	1	0	0
Otu01305	41	Bacteria(100);Proteobacteria(100);Alphaproteobacteria(100);Rhodobacterales(100);Rhodobacteraceae(100);Amaricoccus(100);	Otu01305	0	0	0	0	15	0	3	0	0	0	0	0	0	0	0	0	0	0	0	19	0	0	0	2	1	1	0	0	0
Otu01306	41	Bacteria(100);Firmicutes(100);OPB54(100);unclassified(100);unclassified(100);unclassified(100);	Otu01306	0	23	0	1	0	0	0	5	3	8	0	0	0	0	0	0	0	0	0	0	0	0	0	0	1	0	0	0	0
Otu01307	41	Bacteria(100);Bacteroidetes(100);Flavobacteriia(100);Flavobacteriales(100);Flavobacteriaceae(100);Moheibacter(100);	Otu01307	11	0	0	0	13	0	0	6	0	2	0	0	0	0	0	0	0	0	0	8	0	0	0	0	0	0	0	0	1
Otu01308	41	Bacteria(100);Proteobacteria(100);Alphaproteobacteria(100);Rhizobiales(100);Hyphomicrobiaceae(100);unclassified(86);	Otu01308	0	0	0	0	0	5	0	0	0	0	0	0	0	0	0	0	0	0	0	0	5	12	18	0	0	0	0	1	0
Otu01309	41	Bacteria(100);Proteobacteria(100);Betaproteobacteria(100);Rhodocyclales(100);Rhodocyclaceae(100);Zoogloea(100);	Otu01309	0	0	0	0	0	12	0	0	0	0	0	0	0	0	0	0	0	0	0	0	2	18	8	0	0	0	0	0	1
Otu01310	41	Bacteria(100);Firmicutes(100);Clostridia(100);Clostridiales(100);Lachnospiraceae(100);unclassified(100);	Otu01310	0	0	0	0	0	0	1	1	37	1	0	0	0	0	0	0	0	0	1	0	0	0	0	0	0	0	0	0	0
Otu01311	41	Bacteria(100);Firmicutes(100);Clostridia(100);Clostridiales(100);Ruminococcaceae(100);Ruminococcaceae_UCG-014(100);	Otu01311	0	0	0	0	0	0	0	1	38	0	0	0	0	0	0	0	0	0	0	0	0	0	0	0	1	0	1	0	0
Otu01312	41	Bacteria(100);Proteobacteria(100);Deltaproteobacteria(100);Bdellovibrionales(100);Bdellovibrionaceae(100);Bdellovibrio(100);	Otu01312	0	0	0	0	0	25	0	0	0	0	0	0	0	0	0	0	0	0	0	0	2	11	3	0	0	0	0	0	0
Otu01313	41	Bacteria(100);Proteobacteria(100);Alphaproteobacteria(100);Rickettsiales(100);Rickettsiaceae(100);unclassified(100);	Otu01313	0	0	0	0	0	10	0	0	0	0	0	0	0	0	0	0	0	0	0	0	2	25	4	0	0	0	0	0	0
Otu01314	41	Bacteria(100);Firmicutes(100);Clostridia(100);Clostridiales(100);Clostridiaceae_1(100);Thermobrachium(100);	Otu01314	0	0	0	0	0	0	0	0	0	0	0	0	0	0	0	0	25	6	9	0	0	0	0	0	1	0	0	0	0
Otu01315	41	Bacteria(100);Firmicutes(100);Clostridia(100);Clostridiales(100);Clostridiaceae_1(100);unclassified(83);	Otu01315	0	0	0	0	0	0	0	0	0	4	3	0	0	0	0	0	1	0	33	0	0	0	0	0	0	0	0	0	0
Otu01316	41	Bacteria(100);Firmicutes(100);Clostridia(100);Clostridiales(100);Lachnospiraceae(100);unclassified(100);	Otu01316	0	0	0	0	0	0	0	0	2	0	0	0	0	0	0	0	0	0	0	0	0	0	1	0	0	0	38	0	0
Otu01317	41	Bacteria(100);Firmicutes(100);Clostridia(100);Clostridiales(100);Lachnospiraceae(100);unclassified(100);	Otu01317	0	0	0	0	0	0	0	0	38	2	0	0	0	0	0	0	0	0	1	0	0	0	0	0	0	0	0	0	0
Otu01318	41	Bacteria(100);Proteobacteria(100);Alphaproteobacteria(100);Sphingomonadales(100);Erythrobacteraceae(79);Altererythrobacter(69);	Otu01318	32	0	0	0	0	0	0	1	0	0	0	0	0	0	0	0	0	0	0	8	0	0	0	0	0	0	0	0	0
Otu01319	41	Bacteria(100);Proteobacteria(100);Gammaproteobacteria(100);unclassified(100);unclassified(100);unclassified(100);	Otu01319	4	0	0	0	0	0	37	0	0	0	0	0	0	0	0	0	0	0	0	0	0	0	0	0	0	0	0	0	0
Otu01320	41	Bacteria(100);Bacteroidetes(100);Cytophagia(100);Cytophagales(100);Cytophagaceae(100);Leadbetterella(100);	Otu01320	40	0	0	0	0	0	0	0	0	0	0	0	0	0	0	0	0	0	0	0	0	0	1	0	0	0	0	0	0
Otu01321	41	Bacteria(100);Firmicutes(100);Clostridia(100);Clostridiales(100);unclassified(100);unclassified(100);	Otu01321	0	0	0	0	0	0	0	0	0	0	0	0	0	0	0	0	0	4	37	0	0	0	0	0	0	0	0	0	0
Otu01322	41	Bacteria(100);Bacteroidetes(100);Flavobacteriia(100);Flavobacteriales(100);Flavobacteriaceae(100);unclassified(100);	Otu01322	0	0	0	0	0	0	0	0	0	0	0	0	0	0	0	0	0	0	0	0	0	0	0	41	0	0	0	0	0
Otu01323	40	Bacteria(100);Firmicutes(100);Clostridia(100);Clostridiales(100);Caldicoprobacteraceae(100);Caldicoprobacter(100);	Otu01323	0	0	1	3	0	0	0	0	0	0	0	0	0	0	0	1	0	3	1	2	0	0	0	0	6	10	0	8	5
Otu01324	40	Bacteria(100);Proteobacteria(100);Alphaproteobacteria(100);Rhizobiales(100);Phyllobacteriaceae(98);Nitratireductor(70);	Otu01324	11	8	0	0	0	0	0	2	0	0	5	0	0	0	0	0	0	0	0	0	0	0	0	0	6	4	3	1	0
Otu01325	40	Bacteria(100);Armatimonadetes(100);unclassified(100);unclassified(100);unclassified(100);unclassified(100);	Otu01325	0	0	0	0	0	2	0	0	0	0	0	0	0	2	0	0	0	0	0	0	7	14	14	0	1	0	0	0	0
Otu01326	40	Bacteria(100);Actinobacteria(100);Actinobacteria(100);unclassified(100);unclassified(100);unclassified(100);	Otu01326	0	0	0	0	0	4	0	0	0	0	0	0	0	0	0	0	0	0	0	0	5	20	9	0	0	0	0	2	0
Otu01327	40	Bacteria(100);Proteobacteria(100);Deltaproteobacteria(100);Desulfuromonadales(100);unclassified(100);unclassified(100);	Otu01327	0	0	0	0	0	0	0	0	0	0	0	0	1	31	0	0	0	0	0	0	8	0	0	0	0	0	0	0	0
Otu01328	40	Bacteria(100);Firmicutes(100);Clostridia(100);Clostridiales(100);Clostridiaceae_1(100);Clostridium_sensu_stricto_13(64);	Otu01328	0	0	0	0	0	0	0	0	0	0	0	1	0	0	35	0	0	0	0	0	4	0	0	0	0	0	0	0	0
Otu01329	40	Bacteria(100);Actinobacteria(100);Actinobacteria(100);Micrococcales(100);Promicromonosporaceae(100);Promicromonospora(100);	Otu01329	0	0	0	0	2	0	11	0	0	0	0	0	0	0	0	0	0	0	0	27	0	0	0	0	0	0	0	0	0
Otu01330	40	Bacteria(100);Firmicutes(100);Bacilli(100);Bacillales(100);Staphylococcaceae(100);Nosocomiicoccus(93);	Otu01330	0	0	0	0	2	0	0	0	0	0	37	0	0	0	0	0	0	0	0	0	0	0	0	0	0	0	0	1	0
Otu01331	40	Bacteria(100);Firmicutes(100);Clostridia(100);Clostridiales(100);Lachnospiraceae(100);unclassified(100);	Otu01331	0	0	0	0	0	0	0	0	0	0	0	0	0	0	0	0	0	0	0	0	0	0	0	0	2	0	35	3	0
Otu01332	40	Bacteria(100);Spirochaetae(100);Spirochaetes(100);Spirochaetales(100);Spirochaetaceae(100);Spirochaeta_2(100);	Otu01332	0	0	0	0	0	0	0	0	0	0	0	0	0	0	0	0	0	0	0	0	19	0	21	0	0	0	0	0	0
Otu01333	40	Bacteria(100);Firmicutes(100);Clostridia(100);Clostridiales(100);Ruminococcaceae(100);unclassified(100);	Otu01333	0	0	0	0	0	0	0	0	0	0	0	0	0	38	2	0	0	0	0	0	0	0	0	0	0	0	0	0	0
Otu01334	40	Bacteria(100);Actinobacteria(100);Actinobacteria(100);Micromonosporales(95);Micromonosporaceae(95);unclassified(95);	Otu01334	0	0	0	0	0	0	13	0	0	0	0	0	0	0	0	0	0	0	0	27	0	0	0	0	0	0	0	0	0
Otu01335	39	Bacteria(100);Firmicutes(100);Clostridia(100);Clostridiales(100);Gracilibacteraceae(100);Lutispora(100);	Otu01335	0	1	1	0	0	0	0	0	0	1	0	3	17	1	4	0	0	0	0	0	0	0	0	0	8	0	0	1	2
Otu01336	39	Bacteria(100);Actinobacteria(100);unclassified(98);unclassified(98);unclassified(98);unclassified(98);	Otu01336	6	1	0	0	0	0	0	0	0	0	0	0	13	3	9	0	0	0	0	0	0	1	0	0	1	0	2	2	1
Otu01337	39	Bacteria(100);Firmicutes(100);Clostridia(100);Clostridiales(100);unclassified(100);unclassified(100);	Otu01337	0	0	0	0	0	0	0	6	16	2	0	0	3	0	0	0	4	1	0	0	0	0	0	0	3	0	3	1	0
Otu01338	39	Bacteria(100);Firmicutes(100);OPB54(100);unclassified(100);unclassified(100);unclassified(100);	Otu01338	0	1	0	0	3	1	10	0	0	0	8	0	0	0	0	0	0	0	0	1	0	0	0	5	0	10	0	0	0
Otu01339	39	Bacteria(100);Proteobacteria(100);Alphaproteobacteria(100);Rhizobiales(100);Hyphomicrobiaceae(100);Hyphomicrobium(100);	Otu01339	0	0	0	0	0	0	0	0	0	0	0	0	0	0	1	0	0	1	0	0	0	3	5	0	16	0	0	9	4
Otu01340	39	Bacteria(100);Proteobacteria(100);Deltaproteobacteria(100);Bdellovibrionales(100);Bdellovibrionaceae(100);Bdellovibrio(100);	Otu01340	28	0	0	0	0	0	0	0	0	0	0	0	4	1	1	0	0	0	0	0	3	1	0	0	0	0	1	0	0
Otu01341	39	Bacteria(100);Firmicutes(100);Clostridia(100);Clostridiales(100);Ruminococcaceae(100);Ruminococcaceae_UCG-010(100);	Otu01341	0	0	0	2	0	0	0	15	1	17	0	0	0	0	0	0	0	0	0	0	1	0	3	0	0	0	0	0	0
Otu01342	39	Bacteria(100);Firmicutes(100);Bacilli(100);Bacillales(100);Planococcaceae(100);unclassified(75);	Otu01342	0	0	0	0	0	0	0	1	1	2	33	0	0	0	0	0	1	0	0	0	0	0	0	0	0	0	1	0	0
Otu01343	39	Bacteria(100);Firmicutes(100);Bacilli(100);Bacillales(100);Paenibacillaceae(100);Paenibacillus(95);	Otu01343	15	0	0	2	0	0	0	0	0	0	0	0	0	1	0	0	0	0	0	0	0	0	0	0	0	20	0	0	1
Otu01344	39	Bacteria(100);Chlorobi(100);Chlorobia(100);Chlorobiales(100);SJA-28(100);unclassified(100);	Otu01344	0	0	0	0	0	2	0	0	0	0	0	0	0	4	0	0	0	0	0	0	8	7	18	0	0	0	0	0	0
Otu01345	39	Bacteria(100);Bacteroidetes(100);Cytophagia(100);Cytophagales(100);Flammeovirgaceae(100);Luteivirga(100);	Otu01345	9	0	0	0	7	0	6	0	0	0	0	0	0	0	0	0	0	0	0	5	0	0	0	0	0	12	0	0	0
Otu01346	39	Bacteria(100);unclassified(77);unclassified(77);unclassified(77);unclassified(77);unclassified(77);	Otu01346	0	0	0	0	0	0	0	0	1	1	0	0	0	0	0	0	0	0	0	0	0	0	0	0	7	0	0	7	23
Otu01347	39	Bacteria(100);Spirochaetae(100);Spirochaetes(100);Spirochaetales(100);unclassified(100);unclassified(100);	Otu01347	0	0	0	0	0	0	0	0	0	0	0	0	27	0	6	0	0	0	0	0	2	0	4	0	0	0	0	0	0
Otu01348	39	Bacteria(100);Bacteroidetes(100);Sphingobacteriia(100);Sphingobacteriales(100);Saprospiraceae(100);unclassified(100);	Otu01348	0	0	0	0	0	7	0	0	0	0	0	0	0	0	0	0	0	0	0	0	3	13	16	0	0	0	0	0	0
Otu01349	39	Bacteria(100);Proteobacteria(100);Alphaproteobacteria(100);Rhizobiales(100);Hyphomicrobiaceae(98);Rhodoplanes(98);	Otu01349	0	0	0	0	0	0	0	0	0	0	0	0	17	9	13	0	0	0	0	0	0	0	0	0	0	0	0	0	0
Otu01350	39	Bacteria(100);Chlorobi(100);Ignavibacteria(100);Ignavibacteriales(100);BSV26(100);unclassified(100);	Otu01350	0	0	0	0	0	31	0	0	0	0	0	0	0	0	0	0	0	0	0	0	2	6	0	0	0	0	0	0	0
Otu01351	39	Bacteria(100);Firmicutes(100);Clostridia(100);Clostridiales(100);Ruminococcaceae(100);unclassified(98);	Otu01351	0	0	0	0	0	0	0	0	0	0	0	0	0	0	0	0	5	11	23	0	0	0	0	0	0	0	0	0	0
Otu01352	39	Bacteria(100);Bacteroidetes(100);Bacteroidia(100);Bacteroidales(100);Prevotellaceae(100);unclassified(100);	Otu01352	0	0	0	0	0	0	0	0	0	0	0	0	2	35	0	0	0	0	0	0	0	0	0	0	0	0	2	0	0
Otu01353	39	Bacteria(100);Actinobacteria(100);Thermoleophilia(100);Gaiellales(100);unclassified(100);unclassified(100);	Otu01353	0	0	0	0	0	0	0	0	0	0	0	0	24	7	8	0	0	0	0	0	0	0	0	0	0	0	0	0	0
Otu01354	39	Bacteria(100);Firmicutes(100);Clostridia(100);Clostridiales(100);Family_XIII(100);unclassified(100);	Otu01354	0	0	0	0	0	0	0	0	0	0	0	0	0	1	31	0	0	0	0	0	0	7	0	0	0	0	0	0	0
Otu01355	39	Bacteria(100);Bacteroidetes(100);Bacteroidia(100);Bacteroidales(100);Bacteroidaceae(100);Bacteroides(100);	Otu01355	21	0	0	0	0	0	0	0	0	0	0	0	0	0	0	0	0	0	0	0	0	0	0	0	0	0	18	0	0
Otu01356	39	Bacteria(100);Proteobacteria(100);Betaproteobacteria(100);Nitrosomonadales(100);Nitrosomonadaceae(100);Nitrosomonas(100);	Otu01356	0	0	0	0	0	0	0	35	0	4	0	0	0	0	0	0	0	0	0	0	0	0	0	0	0	0	0	0	0
Otu01357	39	Bacteria(100);Firmicutes(100);Clostridia(100);Clostridiales(100);Ruminococcaceae(100);Saccharofermentans(100);	Otu01357	0	0	0	0	0	0	0	0	0	0	0	0	1	38	0	0	0	0	0	0	0	0	0	0	0	0	0	0	0
Otu01358	39	Bacteria(100);Firmicutes(100);unclassified(100);unclassified(100);unclassified(100);unclassified(100);	Otu01358	0	0	0	0	4	0	0	0	0	0	35	0	0	0	0	0	0	0	0	0	0	0	0	0	0	0	0	0	0
Otu01359	39	Bacteria(100);Bacteroidetes(100);Flavobacteriia(100);Flavobacteriales(100);Flavobacteriaceae(100);unclassified(100);	Otu01359	0	0	0	0	0	0	33	0	0	0	0	0	0	0	0	0	0	0	0	6	0	0	0	0	0	0	0	0	0
Otu01360	39	Bacteria(100);Firmicutes(100);Clostridia(100);Clostridiales(100);Family_XI(100);Peptoniphilus(100);	Otu01360	0	0	0	0	0	0	0	0	0	0	0	0	0	0	0	0	39	0	0	0	0	0	0	0	0	0	0	0	0
Otu01361	39	Bacteria(100);Proteobacteria(100);Betaproteobacteria(100);unclassified(100);unclassified(100);unclassified(100);	Otu01361	39	0	0	0	0	0	0	0	0	0	0	0	0	0	0	0	0	0	0	0	0	0	0	0	0	0	0	0	0
Otu01362	38	Bacteria(100);Actinobacteria(100);Actinobacteria(100);Corynebacteriales(100);Nocardiaceae(100);Gordonia(100);	Otu01362	0	0	0	0	3	0	4	1	0	0	0	0	5	1	2	0	0	0	0	2	2	4	8	0	1	0	1	3	1
Otu01363	38	Bacteria(100);Proteobacteria(100);Alphaproteobacteria(100);Rhizobiales(100);Phyllobacteriaceae(98);unclassified(91);	Otu01363	0	0	0	0	4	3	1	0	0	0	0	0	0	0	0	0	0	0	0	1	1	1	1	0	5	17	0	4	0
Otu01364	38	Bacteria(100);Firmicutes(100);Clostridia(100);Clostridiales(100);Caldicoprobacteraceae(90);Caldicoprobacter(90);	Otu01364	0	1	0	6	0	0	0	0	0	0	0	0	0	0	0	1	0	2	0	0	0	0	0	10	5	2	2	3	6
Otu01365	38	Bacteria(100);Firmicutes(100);Clostridia(100);Clostridiales(100);Ruminococcaceae(100);Fastidiosipila(100);	Otu01365	0	0	0	0	0	0	0	0	2	2	2	1	0	0	0	4	0	5	20	0	0	0	0	0	0	2	0	0	0
Otu01366	38	Bacteria(100);Proteobacteria(100);Alphaproteobacteria(100);Sphingomonadales(100);DSSF69(100);unclassified(100);	Otu01366	6	0	0	0	13	0	4	0	0	0	6	0	0	0	0	0	0	0	0	4	0	0	0	0	0	5	0	0	0
Otu01367	38	Bacteria(100);Firmicutes(100);Clostridia(100);Clostridiales(100);Christensenellaceae(100);Christensenellaceae_R-7_group(100);	Otu01367	0	0	0	0	0	0	0	0	0	0	0	0	1	30	3	0	0	0	0	0	0	0	2	0	1	0	0	1	0
Otu01368	38	Bacteria(100);Firmicutes(100);Clostridia(100);Clostridiales(100);Caldicoprobacteraceae(100);Caldicoprobacter(100);	Otu01368	0	33	1	0	0	0	0	1	0	1	0	0	0	0	0	0	0	0	0	1	0	0	0	1	0	0	0	0	0
Otu01369	38	Bacteria(100);Actinobacteria(100);Actinobacteria(100);Kineosporiales(76);Kineosporiaceae(76);unclassified(76);	Otu01369	0	0	0	0	0	8	0	0	0	0	0	0	0	1	0	0	0	0	0	0	12	4	13	0	0	0	0	0	0
Otu01370	38	Bacteria(100);Gemmatimonadetes(100);Gemmatimonadetes(100);S0134_terrestrial_group(100);unclassified(100);unclassified(100);	Otu01370	0	0	0	0	4	0	2	0	0	0	27	0	0	0	0	0	0	0	0	3	0	0	0	0	2	0	0	0	0
Otu01371	38	Bacteria(100);Firmicutes(100);Clostridia(100);Clostridiales(100);Ruminococcaceae(100);Fastidiosipila(100);	Otu01371	0	0	0	0	0	0	0	11	11	11	4	0	0	0	0	0	0	0	1	0	0	0	0	0	0	0	0	0	0
Otu01372	38	Bacteria(100);Gemmatimonadetes(100);Gemmatimonadetes(100);Gemmatimonadales(100);Gemmatimonadaceae(100);Gemmatimonas(100);	Otu01372	0	0	0	0	0	1	0	0	0	0	0	0	0	0	0	0	0	0	0	0	3	29	5	0	0	0	0	0	0
Otu01373	38	Bacteria(100);Firmicutes(100);Clostridia(100);Clostridiales(100);Ruminococcaceae(100);unclassified(100);	Otu01373	0	0	0	0	0	0	0	0	0	0	0	0	1	0	0	0	0	0	0	0	23	0	14	0	0	0	0	0	0
Otu01374	38	Bacteria(100);Verrucomicrobia(100);OPB35_soil_group(100);unclassified(100);unclassified(100);unclassified(100);	Otu01374	0	0	0	0	0	1	0	0	0	0	0	0	0	0	0	0	0	0	0	0	1	36	0	0	0	0	0	0	0
Otu01375	38	Bacteria(100);Planctomycetes(100);OM190(100);unclassified(100);unclassified(100);unclassified(100);	Otu01375	0	0	0	0	0	25	0	0	0	0	0	0	0	0	0	0	0	0	0	0	0	11	2	0	0	0	0	0	0
Otu01376	38	Bacteria(100);Actinobacteria(100);Actinobacteria(100);Micrococcales(100);Microbacteriaceae(100);unclassified(95);	Otu01376	35	0	0	0	0	0	0	0	0	0	0	0	0	0	0	0	0	0	0	0	0	0	0	1	0	2	0	0	0
Otu01377	38	Bacteria(100);Bacteroidetes(100);Bacteroidia(100);Bacteroidales(100);unclassified(100);unclassified(100);	Otu01377	0	0	0	0	0	0	0	0	0	0	0	0	0	2	0	0	0	0	0	0	0	0	0	0	0	0	36	0	0
Otu01378	38	Bacteria(100);Spirochaetae(100);Spirochaetes(100);Spirochaetales(100);Spirochaetaceae(100);Spirochaeta_2(100);	Otu01378	0	0	0	0	0	0	0	0	0	0	0	0	0	0	0	0	0	0	0	0	25	0	13	0	0	0	0	0	0
Otu01379	38	Bacteria(100);Firmicutes(100);Clostridia(100);D8A-2(100);unclassified(100);unclassified(100);	Otu01379	0	0	0	0	0	0	0	0	0	0	0	0	0	0	0	0	0	0	0	0	33	0	5	0	0	0	0	0	0
Otu01380	38	Bacteria(100);Firmicutes(100);Bacilli(100);Bacillales(100);Thermoactinomycetaceae(100);Melghirimyces(100);	Otu01380	0	0	0	0	0	0	0	0	0	0	0	0	0	0	0	0	0	0	0	0	0	0	0	37	1	0	0	0	0
Otu01381	38	Bacteria(100);Firmicutes(100);Clostridia(100);Clostridiales(100);Family_XI(100);Anaerococcus(100);	Otu01381	0	0	0	0	0	0	0	0	0	0	0	0	0	0	0	0	37	1	0	0	0	0	0	0	0	0	0	0	0
Otu01382	38	Bacteria(100);Firmicutes(100);Clostridia(100);Clostridiales(100);Lachnospiraceae(100);unclassified(100);	Otu01382	0	0	0	0	0	0	0	0	0	0	0	0	0	0	0	0	0	0	0	0	0	0	0	0	0	0	38	0	0
Otu01383	37	Bacteria(100);Firmicutes(100);Clostridia(100);Clostridiales(100);unclassified(76);unclassified(76);	Otu01383	0	0	1	2	0	0	0	2	0	1	0	0	0	0	0	2	1	7	20	0	0	0	0	0	0	0	0	1	0
Otu01384	37	Bacteria(100);Actinobacteria(100);Actinobacteria(100);Micromonosporales(100);Micromonosporaceae(100);Stackebrandtia(100);	Otu01384	0	1	0	0	1	0	0	0	0	0	1	0	0	0	0	0	0	0	0	0	0	0	0	0	13	0	2	8	11
Otu01385	37	Bacteria(100);Firmicutes(100);Clostridia(100);Clostridiales(100);Family_XI(100);unclassified(100);	Otu01385	0	0	0	0	0	0	0	2	1	1	0	0	0	0	0	0	0	0	1	0	0	0	0	0	4	0	28	0	0
Otu01386	37	Bacteria(100);Proteobacteria(100);Alphaproteobacteria(100);Rhodobacterales(100);Rhodobacteraceae(100);Amaricoccus(100);	Otu01386	0	0	0	0	0	3	0	0	0	0	0	0	0	8	0	0	0	0	0	0	5	4	16	0	0	0	1	0	0
Otu01387	37	Bacteria(100);Bacteroidetes(100);Bacteroidia(100);Bacteroidales(100);PL-11B8_wastewater-sludge_group(100);unclassified(100);	Otu01387	0	0	0	0	1	0	0	0	14	2	0	0	0	0	0	0	12	0	0	0	0	7	0	0	0	0	1	0	0
Otu01388	37	Bacteria(100);Actinobacteria(100);Actinobacteria(100);Corynebacteriales(100);Nocardiaceae(100);Skermania(95);	Otu01388	0	0	0	0	0	0	0	0	0	0	0	0	0	1	3	1	0	0	0	0	0	23	9	0	0	0	0	0	0
Otu01389	37	Bacteria(100);Bacteroidetes(100);Bacteroidia(100);Bacteroidales(100);Bacteroidales_UCG-001(99);unclassified(99);	Otu01389	0	0	0	0	1	0	0	0	4	1	0	0	0	0	0	0	0	0	0	0	0	0	0	0	0	0	31	0	0
Otu01390	37	Bacteria(100);Spirochaetae(100);Spirochaetes(100);Spirochaetales(100);unclassified(83);unclassified(83);	Otu01390	0	0	0	0	0	0	0	0	0	0	0	0	14	0	4	0	0	0	0	0	7	0	12	0	0	0	0	0	0
Otu01391	37	Bacteria(100);Bacteroidetes(100);Sphingobacteriia(98);Sphingobacteriales(98);Saprospiraceae(98);unclassified(98);	Otu01391	0	0	0	0	0	0	0	0	0	0	0	0	0	9	0	0	0	0	0	0	3	11	14	0	0	0	0	0	0
Otu01392	37	Bacteria(100);Firmicutes(100);Bacilli(100);Bacillales(95);unclassified(95);unclassified(95);	Otu01392	0	0	0	0	18	0	0	0	0	0	4	0	0	0	0	0	0	0	0	14	0	0	1	0	0	0	0	0	0
Otu01393	37	Bacteria(100);Bacteroidetes(100);Bacteroidia(100);Bacteroidales(100);Porphyromonadaceae(100);unclassified(100);	Otu01393	0	0	0	0	0	0	0	0	0	0	0	24	0	6	0	0	0	0	0	0	0	6	0	0	1	0	0	0	0
Otu01394	37	Bacteria(100);Acidobacteria(55);Holophagae(55);Subgroup_7(55);unclassified(55);unclassified(55);	Otu01394	0	1	0	0	0	0	0	0	0	0	0	16	0	0	0	0	0	0	0	0	0	14	6	0	0	0	0	0	0
Otu01395	37	Bacteria(100);Firmicutes(100);Clostridia(100);Clostridiales(100);Clostridiales_vadinBB60_group(100);unclassified(100);	Otu01395	0	0	0	30	0	0	0	4	1	2	0	0	0	0	0	0	0	0	0	0	0	0	0	0	0	0	0	0	0
Otu01396	37	Bacteria(100);Acidobacteria(100);Holophagae(100);Subgroup_10(100);ABS-19(100);unclassified(100);	Otu01396	0	0	0	0	0	0	0	0	0	0	0	0	0	0	0	0	0	0	0	2	15	0	20	0	0	0	0	0	0
Otu01397	37	Bacteria(100);Proteobacteria(100);Deltaproteobacteria(100);Myxococcales(100);mle1-27(100);unclassified(100);	Otu01397	0	0	0	0	0	16	0	0	0	0	0	0	0	0	0	0	0	0	0	0	0	21	0	0	0	0	0	0	0
Otu01398	37	Bacteria(100);Proteobacteria(100);Betaproteobacteria(100);Rhodocyclales(100);Rhodocyclaceae(100);Propionivibrio(100);	Otu01398	0	0	0	0	0	0	0	0	0	0	0	0	3	34	0	0	0	0	0	0	0	0	0	0	0	0	0	0	0
Otu01399	37	Bacteria(100);Proteobacteria(100);Betaproteobacteria(100);Neisseriales(55);Neisseriaceae(55);unclassified(55);	Otu01399	0	0	0	0	0	31	0	0	0	0	0	0	0	0	0	0	0	0	0	0	0	6	0	0	0	0	0	0	0
Otu01400	37	Bacteria(100);Firmicutes(100);Clostridia(95);Clostridiales(95);unclassified(92);unclassified(92);	Otu01400	0	0	0	0	0	0	0	0	0	0	0	0	0	0	0	0	0	2	35	0	0	0	0	0	0	0	0	0	0
Otu01401	37	Bacteria(100);Bacteroidetes(100);Sphingobacteriia(95);Sphingobacteriales(95);Saprospiraceae(95);unclassified(95);	Otu01401	0	0	0	0	0	0	0	0	0	0	0	0	0	0	0	0	0	0	0	0	1	36	0	0	0	0	0	0	0
Otu01402	37	Bacteria(100);Firmicutes(100);Clostridia(100);Clostridiales(100);Lachnospiraceae(100);unclassified(100);	Otu01402	0	0	0	0	0	0	0	0	37	0	0	0	0	0	0	0	0	0	0	0	0	0	0	0	0	0	0	0	0
Otu01403	36	Bacteria(100);Firmicutes(100);Bacilli(100);Bacillales(100);Thermoactinomycetaceae(100);unclassified(100);	Otu01403	0	1	0	0	6	0	2	0	0	0	6	0	0	0	0	0	0	0	0	2	0	0	0	13	0	0	1	4	1
Otu01404	36	Bacteria(100);Firmicutes(100);Clostridia(100);Clostridiales(100);Lachnospiraceae(100);Mobilitalea(100);	Otu01404	0	0	2	0	0	0	0	2	0	2	0	0	0	0	0	0	0	0	0	0	0	0	0	0	3	1	1	1	24
Otu01405	36	Bacteria(100);Bacteroidetes(100);Bacteroidia(100);Bacteroidales(100);Porphyromonadaceae(100);Proteiniphilum(100);	Otu01405	0	0	0	0	0	0	0	0	0	0	0	0	0	0	0	5	0	7	1	0	0	0	0	0	10	0	1	6	6
Otu01406	36	Bacteria(100);Proteobacteria(100);Alphaproteobacteria(100);Rhizobiales(100);A0839(100);unclassified(100);	Otu01406	0	0	0	0	0	0	0	0	0	0	0	0	0	0	0	0	0	0	0	1	11	3	17	0	1	0	0	3	0
Otu01407	36	Bacteria(100);Firmicutes(100);Clostridia(100);Clostridiales(100);Family_XI(100);Sedimentibacter(100);	Otu01407	0	0	0	0	0	0	0	10	15	8	1	0	0	0	0	0	0	0	0	0	0	0	0	0	2	0	0	0	0
Otu01408	36	Bacteria(100);Firmicutes(100);unclassified(87);unclassified(87);unclassified(87);unclassified(87);	Otu01408	0	2	0	0	0	0	0	0	0	0	0	0	0	0	0	7	0	20	6	0	0	0	0	0	1	0	0	0	0
Otu01409	36	Bacteria(100);Proteobacteria(100);Gammaproteobacteria(100);Cellvibrionales(100);Porticoccaceae(53);unclassified(100);	Otu01409	0	1	0	0	20	0	4	0	0	0	0	0	0	0	0	0	0	0	0	10	0	0	0	0	0	1	0	0	0
Otu01410	36	Bacteria(100);Proteobacteria(100);Betaproteobacteria(100);Rhodocyclales(100);Rhodocyclaceae(100);Propionivibrio(59);	Otu01410	0	0	0	0	0	2	0	0	0	0	0	0	5	26	1	0	0	0	0	0	0	2	0	0	0	0	0	0	0
Otu01411	36	Bacteria(100);Firmicutes(100);Clostridia(100);Clostridiales(100);Ruminococcaceae(100);Ruminococcaceae_UCG-014(100);	Otu01411	0	0	0	0	0	0	0	2	32	1	0	0	0	0	0	0	0	0	1	0	0	0	0	0	0	0	0	0	0
Otu01412	36	Bacteria(100);Firmicutes(100);Clostridia(100);Clostridiales(100);Ruminococcaceae(100);Fastidiosipila(100);	Otu01412	0	0	0	0	0	0	0	0	0	0	0	0	0	0	0	0	4	0	0	0	0	0	0	0	15	0	0	12	5
Otu01413	36	Bacteria(100);Proteobacteria(100);Betaproteobacteria(100);Burkholderiales(100);Oxalobacteraceae(100);Undibacterium(100);	Otu01413	0	0	0	0	0	13	0	0	0	0	0	0	0	0	0	0	0	0	0	0	2	19	2	0	0	0	0	0	0
Otu01414	36	Bacteria(100);Proteobacteria(100);Gammaproteobacteria(100);Methylococcales(100);Methylococcaceae(100);Methylocaldum(100);	Otu01414	0	0	0	0	0	0	0	0	0	0	0	0	22	7	7	0	0	0	0	0	0	0	0	0	0	0	0	0	0
Otu01415	36	Bacteria(100);Bacteroidetes(100);Flavobacteriia(100);Flavobacteriales(100);Flavobacteriaceae(100);unclassified(95);	Otu01415	0	0	0	0	1	0	0	0	0	0	0	0	0	0	0	0	0	0	0	33	0	0	0	2	0	0	0	0	0
Otu01416	36	Bacteria(100);Planctomycetes(100);Phycisphaerae(100);Phycisphaerales(100);Phycisphaeraceae(100);SM1A02(100);	Otu01416	0	0	0	0	0	22	0	0	0	0	0	0	0	0	1	0	0	0	0	0	0	13	0	0	0	0	0	0	0
Otu01417	36	Bacteria(100);Proteobacteria(100);Betaproteobacteria(100);Rhodocyclales(100);Rhodocyclaceae(100);Azoarcus(100);	Otu01417	35	0	0	0	0	0	0	0	0	0	0	0	0	0	0	0	0	0	0	0	0	0	0	0	0	0	0	0	1
Otu01418	36	Bacteria(100);Firmicutes(100);Bacilli(100);Bacillales(100);Bacillaceae(100);Paucisalibacillus(100);	Otu01418	0	34	0	0	0	0	0	0	0	0	0	0	0	0	0	0	0	0	0	0	0	0	0	0	2	0	0	0	0
Otu01419	36	Bacteria(100);unclassified(92);unclassified(92);unclassified(92);unclassified(92);unclassified(92);	Otu01419	29	0	0	0	0	0	0	0	0	0	0	0	0	0	0	0	0	0	0	0	0	0	0	0	0	7	0	0	0
Otu01420	35	Bacteria(100);Proteobacteria(100);Alphaproteobacteria(100);Rhodobacterales(100);Rhodobacteraceae(100);Amaricoccus(100);	Otu01420	0	0	1	0	0	0	0	0	0	0	0	0	6	7	4	0	0	0	0	0	6	2	6	0	1	0	0	0	2
Otu01421	35	Bacteria(100);Actinobacteria(100);Actinobacteria(100);PeM15(100);unclassified(100);unclassified(100);	Otu01421	0	0	0	0	0	0	0	0	0	0	0	0	4	1	1	0	0	0	0	0	5	14	9	0	1	0	0	0	0
Otu01422	35	Bacteria(100);Firmicutes(100);Clostridia(100);Clostridiales(100);Ruminococcaceae(100);[Eubacterium]_coprostanoligenes_group(100);	Otu01422	0	0	0	0	0	0	0	5	5	4	0	0	7	0	8	0	4	0	0	0	0	0	0	0	2	0	0	0	0
Otu01423	35	Bacteria(100);Firmicutes(100);Bacilli(100);Bacillales(100);Bacillaceae(100);unclassified(72);	Otu01423	0	14	0	0	2	0	0	0	0	0	0	0	0	0	0	0	0	0	0	5	0	0	0	7	2	2	3	0	0
Otu01424	35	Bacteria(100);Firmicutes(100);Clostridia(100);Clostridiales(100);Ruminococcaceae(100);[Eubacterium]_coprostanoligenes_group(100);	Otu01424	0	0	3	0	0	0	0	0	0	0	0	0	0	0	0	0	3	1	14	0	0	0	0	0	0	0	12	2	0
Otu01425	35	Bacteria(100);Firmicutes(100);Clostridia(100);Clostridiales(100);Christensenellaceae(100);Christensenellaceae_R-7_group(100);	Otu01425	0	0	0	0	0	0	0	0	0	0	0	8	16	0	8	0	0	0	0	0	1	0	2	0	0	0	0	0	0
Otu01426	35	Bacteria(100);Tenericutes(100);Mollicutes(100);Haloplasmatales(100);Haloplasmataceae(100);Haloplasma(100);	Otu01426	0	19	0	0	0	0	12	0	0	0	0	0	0	0	0	0	0	0	0	2	0	0	0	0	0	0	1	1	0
Otu01427	35	Bacteria(100);Proteobacteria(100);Alphaproteobacteria(100);Rhizobiales(100);Hyphomicrobiaceae(100);Pedomicrobium(100);	Otu01427	0	0	0	0	0	1	0	0	0	0	0	0	0	0	0	0	0	0	0	0	8	3	23	0	0	0	0	0	0
Otu01428	35	Bacteria(100);Firmicutes(100);Clostridia(100);Clostridiales(100);Peptococcaceae(69);unclassified(69);	Otu01428	0	0	0	0	0	0	30	0	0	0	0	0	0	0	0	0	0	0	0	4	0	0	0	0	1	0	0	0	0
Otu01429	35	Bacteria(100);Proteobacteria(100);Gammaproteobacteria(100);Cellvibrionales(100);Cellvibrionaceae(100);Simiduia(100);	Otu01429	0	0	0	0	0	11	0	0	0	0	0	0	0	0	0	0	0	0	0	0	0	23	1	0	0	0	0	0	0
Otu01430	35	Bacteria(100);Planctomycetes(100);Phycisphaerae(100);Phycisphaerales(100);Phycisphaeraceae(100);SM1A02(100);	Otu01430	0	0	0	0	0	24	0	0	0	0	0	0	0	0	0	0	0	0	0	0	3	8	0	0	0	0	0	0	0
Otu01431	35	Bacteria(100);Firmicutes(100);Bacilli(100);Bacillales(100);Paenibacillaceae(100);Thermobacillus(100);	Otu01431	0	0	0	0	0	0	2	0	0	0	21	0	0	0	0	0	0	0	0	0	0	0	0	0	0	12	0	0	0
Otu01432	35	Bacteria(100);Bacteroidetes(100);Bacteroidia(100);Bacteroidia_Incertae_Sedis(100);Prolixibacteraceae(100);Prolixibacter(100);	Otu01432	0	0	0	0	0	0	0	0	0	0	0	0	0	27	0	0	0	0	0	0	0	8	0	0	0	0	0	0	0
Otu01433	35	Bacteria(100);Proteobacteria(100);Gammaproteobacteria(100);unclassified(100);unclassified(100);unclassified(100);	Otu01433	0	0	0	0	0	0	0	0	0	0	0	0	0	0	0	0	0	0	0	0	0	0	0	0	0	35	0	0	0
Otu01434	35	Bacteria(100);Verrucomicrobia(100);OPB35_soil_group(100);unclassified(100);unclassified(100);unclassified(100);	Otu01434	0	0	0	0	0	0	0	0	0	0	0	0	0	0	0	0	0	0	0	0	0	35	0	0	0	0	0	0	0
Otu01435	34	Bacteria(100);Proteobacteria(100);Betaproteobacteria(100);Burkholderiales(100);Comamonadaceae(100);Comamonas(96);	Otu01435	10	0	0	0	5	0	0	0	3	0	0	3	0	1	0	0	4	0	0	2	1	2	3	0	0	0	0	0	0
Otu01436	34	Bacteria(100);Acidobacteria(100);Acidobacteria(100);Subgroup_3(100);Unknown_Family(100);Candidatus_Solibacter(100);	Otu01436	0	0	0	0	0	0	0	1	0	1	0	0	10	0	2	0	0	0	0	0	5	0	6	0	5	0	0	4	0
Otu01437	34	Bacteria(100);Firmicutes(100);OPB54(100);unclassified(100);unclassified(100);unclassified(100);	Otu01437	0	0	0	3	0	0	0	0	0	0	0	0	0	0	0	8	0	8	2	0	0	0	0	0	3	0	3	3	4
Otu01438	34	Bacteria(100);Firmicutes(100);Clostridia(100);Clostridiales(100);Syntrophomonadaceae(100);Dethiobacter(100);	Otu01438	0	1	0	3	0	0	0	0	0	1	0	0	0	0	0	8	0	11	4	0	0	0	0	0	4	0	0	2	0
Otu01439	34	Bacteria(100);Firmicutes(100);Clostridia(95);Clostridiales(84);unclassified(84);unclassified(84);	Otu01439	0	0	0	1	0	0	0	2	0	0	0	0	0	0	0	0	0	2	1	0	12	0	16	0	0	0	0	0	0
Otu01440	34	Bacteria(100);Bacteroidetes(100);Bacteroidia(100);Bacteroidales(100);Bacteroidaceae(100);Bacteroides(100);	Otu01440	0	0	0	0	0	0	0	9	2	12	0	0	0	0	0	0	0	1	0	0	0	0	0	0	0	0	10	0	0
Otu01441	34	Bacteria(100);Bacteroidetes(100);Bacteroidia(100);Bacteroidales(100);M2PB4-65_termite_group(100);unclassified(100);	Otu01441	0	0	0	0	0	0	0	1	1	0	0	0	0	1	0	0	0	0	0	0	20	0	11	0	0	0	0	0	0
Otu01442	34	Bacteria(100);Planctomycetes(100);OM190(100);unclassified(100);unclassified(100);unclassified(100);	Otu01442	0	0	0	0	0	2	0	0	0	0	0	0	0	0	0	0	0	0	0	0	6	13	12	0	0	0	1	0	0
Otu01443	34	Bacteria(100);Planctomycetes(100);Phycisphaerae(100);Phycisphaerales(100);Phycisphaeraceae(100);SM1A02(100);	Otu01443	0	0	0	0	0	0	0	0	0	0	0	0	4	19	0	0	0	0	0	0	6	2	3	0	0	0	0	0	0
Otu01444	34	Bacteria(100);Actinobacteria(100);Actinobacteria(100);Micrococcales(100);unclassified(100);unclassified(100);	Otu01444	0	3	0	0	0	0	0	0	0	0	0	0	0	0	0	0	0	0	0	0	0	0	0	26	1	0	1	3	0
Otu01445	34	Bacteria(100);Cloacimonetes(100);unclassified(100);unclassified(100);unclassified(100);unclassified(100);	Otu01445	0	0	3	5	0	0	0	0	0	0	0	0	0	0	0	16	0	9	1	0	0	0	0	0	0	0	0	0	0
Otu01446	34	Bacteria(100);Proteobacteria(100);Alphaproteobacteria(100);unclassified(90);unclassified(90);unclassified(90);	Otu01446	0	0	0	0	0	9	0	0	0	0	0	0	0	0	0	0	0	0	0	0	6	9	10	0	0	0	0	0	0
Otu01447	34	Bacteria(100);Firmicutes(100);Bacilli(100);Bacillales(100);Bacillaceae(100);Oceanobacillus(86);	Otu01447	0	5	0	0	27	0	0	0	0	0	0	0	0	0	0	0	0	0	0	0	0	0	0	1	0	0	1	0	0
Otu01448	34	Bacteria(100);Spirochaetae(100);Spirochaetes(100);Spirochaetales(100);Spirochaetaceae(100);unclassified(100);	Otu01448	0	0	22	1	0	0	0	0	0	10	0	1	0	0	0	0	0	0	0	0	0	0	0	0	0	0	0	0	0
Otu01449	34	Bacteria(100);Actinobacteria(100);Actinobacteria(100);unclassified(100);unclassified(100);unclassified(100);	Otu01449	0	0	0	0	0	0	0	0	0	0	0	0	0	0	0	0	0	0	0	0	8	14	12	0	0	0	0	0	0
Otu01450	34	Bacteria(100);Proteobacteria(100);Gammaproteobacteria(100);Oceanospirillales(100);Oceanospirillaceae(100);Marinospirillum(100);	Otu01450	1	32	0	0	0	0	0	0	0	0	0	0	0	0	0	0	0	0	0	0	0	0	0	1	0	0	0	0	0
Otu01451	34	Bacteria(100);Bacteroidetes(100);Sphingobacteriia(100);Sphingobacteriales(100);env.OPS_17(100);unclassified(100);	Otu01451	0	0	0	0	0	23	0	0	0	0	0	0	0	0	0	0	0	0	0	0	4	7	0	0	0	0	0	0	0
Otu01452	34	Bacteria(100);Chlamydiae(100);Chlamydiae(100);Chlamydiales(100);Simkaniaceae(100);unclassified(100);	Otu01452	0	0	0	0	0	0	0	0	0	0	0	0	17	4	13	0	0	0	0	0	0	0	0	0	0	0	0	0	0
Otu01453	34	Bacteria(100);Bacteroidetes(100);Bacteroidia(100);Bacteroidia_Incertae_Sedis(100);Draconibacteriaceae(100);unclassified(100);	Otu01453	0	0	0	0	0	15	0	0	0	0	0	0	0	0	0	0	0	0	0	0	0	16	3	0	0	0	0	0	0
Otu01454	34	Bacteria(100);Spirochaetae(100);Spirochaetes(100);Spirochaetales(100);Spirochaetaceae(100);Sphaerochaeta(100);	Otu01454	0	0	7	0	0	0	0	0	0	26	0	0	0	0	0	0	1	0	0	0	0	0	0	0	0	0	0	0	0
Otu01455	34	Bacteria(100);Firmicutes(100);Clostridia(100);Clostridiales(100);Lachnospiraceae(100);unclassified(100);	Otu01455	0	0	0	0	0	0	0	0	5	0	0	0	0	0	0	0	0	0	0	0	0	0	0	0	0	0	29	0	0
Otu01456	34	Bacteria(100);Firmicutes(100);Clostridia(100);Clostridiales(100);Lachnospiraceae(100);unclassified(100);	Otu01456	0	0	0	0	0	0	0	0	0	0	0	0	0	30	0	0	0	0	0	0	0	4	0	0	0	0	0	0	0
Otu01457	34	Bacteria(100);Bacteroidetes(100);Flavobacteriia(100);Flavobacteriales(100);Flavobacteriaceae(100);Moheibacter(100);	Otu01457	0	0	0	0	33	0	0	0	0	0	1	0	0	0	0	0	0	0	0	0	0	0	0	0	0	0	0	0	0
Otu01458	34	Bacteria(100);Bacteroidetes(100);Bacteroidia(100);Bacteroidales(100);Porphyromonadaceae(100);Parabacteroides(100);	Otu01458	0	0	0	0	0	0	0	0	34	0	0	0	0	0	0	0	0	0	0	0	0	0	0	0	0	0	0	0	0
Otu01459	34	Bacteria(100);Firmicutes(100);Clostridia(100);Clostridiales(100);Lachnospiraceae(100);unclassified(100);	Otu01459	0	0	0	0	0	0	0	0	0	0	0	0	0	34	0	0	0	0	0	0	0	0	0	0	0	0	0	0	0
Otu01460	33	Bacteria(100);Actinobacteria(100);Actinobacteria(100);Corynebacteriales(100);Nocardiaceae(100);Gordonia(95);	Otu01460	0	0	0	0	2	1	2	0	0	0	0	0	4	3	0	0	0	0	0	3	4	7	6	0	1	0	0	0	0
Otu01461	33	Bacteria(100);Firmicutes(100);Clostridia(100);Clostridiales(100);Syntrophomonadaceae(100);Dethiobacter(100);	Otu01461	0	0	0	0	0	0	0	2	1	4	0	0	0	0	0	3	0	1	8	0	0	0	0	0	2	0	0	2	10
Otu01462	33	Bacteria(100);Firmicutes(100);Clostridia(100);Clostridiales(100);Caldicoprobacteraceae(100);Caldicoprobacter(100);	Otu01462	0	15	2	0	0	0	4	0	0	2	0	0	0	0	0	0	0	0	0	1	0	0	0	0	4	0	0	4	1
Otu01463	33	Bacteria(100);Actinobacteria(100);Actinobacteria(100);unclassified(67);unclassified(67);unclassified(67);	Otu01463	0	0	0	0	3	4	0	0	0	0	0	0	1	6	1	0	0	0	0	0	0	9	9	0	0	0	0	0	0
Otu01464	33	Bacteria(100);Firmicutes(100);Clostridia(100);D8A-2(100);unclassified(100);unclassified(100);	Otu01464	0	0	0	1	0	0	0	0	0	3	0	0	0	0	0	0	0	0	0	0	20	0	5	0	2	0	0	2	0
Otu01465	33	Bacteria(100);Firmicutes(100);Clostridia(100);Clostridiales(100);Family_XI(100);Tepidimicrobium(79);	Otu01465	0	10	5	0	0	0	0	0	0	0	0	0	0	0	1	3	0	5	9	0	0	0	0	0	0	0	0	0	0
Otu01466	33	Bacteria(100);Firmicutes(100);Clostridia(100);Clostridiales(100);Christensenellaceae(100);Christensenellaceae_R-7_group(100);	Otu01466	0	0	0	0	0	0	0	0	0	0	1	0	6	0	6	0	0	0	0	0	10	0	10	0	0	0	0	0	0
Otu01467	33	Bacteria(100);Firmicutes(100);Clostridia(100);Clostridiales(100);Lachnospiraceae(100);unclassified(100);	Otu01467	0	0	0	0	0	0	0	0	0	0	0	0	1	14	0	0	0	0	0	0	0	0	0	0	1	0	16	0	1
Otu01468	33	Bacteria(100);Bacteroidetes(100);Bacteroidia(100);Bacteroidales(100);Porphyromonadaceae(100);Macellibacteroides(100);	Otu01468	0	0	0	0	0	14	0	0	2	0	0	0	0	0	0	0	0	0	0	0	2	0	0	0	0	0	15	0	0
Otu01469	33	Bacteria(100);Proteobacteria(100);Deltaproteobacteria(100);Sh765B-TzT-29(100);unclassified(100);unclassified(100);	Otu01469	0	0	0	0	0	5	0	0	0	0	0	0	0	0	0	0	0	0	0	0	6	18	4	0	0	0	0	0	0
Otu01470	33	Bacteria(100);Proteobacteria(100);Deltaproteobacteria(100);Myxococcales(100);mle1-27(100);unclassified(100);	Otu01470	0	0	0	0	0	3	0	0	0	0	0	0	0	0	0	0	0	0	0	0	1	26	3	0	0	0	0	0	0
Otu01471	33	Bacteria(100);Firmicutes(100);Clostridia(100);Clostridiales(100);Lachnospiraceae(100);unclassified(92);	Otu01471	0	0	0	0	0	0	0	0	9	0	0	0	0	14	0	0	0	0	0	0	0	0	0	0	0	0	10	0	0
Otu01472	33	Bacteria(100);Proteobacteria(100);Deltaproteobacteria(100);Myxococcales(100);Cystobacteraceae(92);unclassified(92);	Otu01472	0	0	0	0	0	0	0	0	0	0	0	0	0	0	0	0	0	0	0	0	1	29	3	0	0	0	0	0	0
Otu01473	33	Bacteria(100);Bacteroidetes(100);Bacteroidia(100);Bacteroidales(100);Prevotellaceae(100);Prevotellaceae_UCG-004(94);	Otu01473	0	0	0	0	0	0	0	1	17	15	0	0	0	0	0	0	0	0	0	0	0	0	0	0	0	0	0	0	0
Otu01474	33	Bacteria(100);Firmicutes(100);Clostridia(100);Clostridiales(100);Family_XI(100);Sporanaerobacter(100);	Otu01474	0	2	0	0	0	0	0	0	0	0	0	0	0	0	0	0	30	0	0	0	0	0	0	0	1	0	0	0	0
Otu01475	33	Bacteria(100);Proteobacteria(100);Deltaproteobacteria(100);Myxococcales(100);mle1-27(100);unclassified(100);	Otu01475	0	0	0	0	0	15	0	0	0	0	0	0	0	1	0	0	0	0	0	0	0	17	0	0	0	0	0	0	0
Otu01476	33	Bacteria(100);Lentisphaerae(100);WCHB1-41(100);unclassified(100);unclassified(100);unclassified(100);	Otu01476	0	0	0	0	0	0	0	0	0	0	0	0	0	0	0	0	0	0	0	0	26	0	7	0	0	0	0	0	0
Otu01477	33	Bacteria(100);Caldiserica(100);Caldisericia(100);Caldisericales(100);WCHB1-02(100);unclassified(100);	Otu01477	0	0	0	0	0	0	0	0	0	0	0	0	0	0	0	0	0	0	0	0	27	0	6	0	0	0	0	0	0
Otu01478	32	Bacteria(100);Proteobacteria(100);Alphaproteobacteria(100);Rhizobiales(100);Phyllobacteriaceae(100);Aquamicrobium(85);	Otu01478	1	3	0	0	7	0	0	9	1	0	2	0	0	1	0	0	0	0	0	4	0	0	0	0	1	0	2	0	1
Otu01479	32	Bacteria(100);Firmicutes(100);Clostridia(100);Clostridiales(100);Caldicoprobacteraceae(100);Caldicoprobacter(100);	Otu01479	0	0	5	3	0	0	0	2	0	0	0	0	0	0	0	1	1	0	0	0	0	0	0	0	6	3	2	4	5
Otu01480	32	Bacteria(100);Actinobacteria(100);Actinobacteria(100);Micrococcales(100);Microbacteriaceae(100);Leucobacter(59);	Otu01480	0	0	0	0	0	0	1	0	0	0	0	0	15	5	5	0	0	0	0	0	1	1	0	0	2	0	0	1	1
Otu01481	32	Bacteria(100);Proteobacteria(100);Betaproteobacteria(100);unclassified(100);unclassified(100);unclassified(100);	Otu01481	6	1	0	0	0	0	0	0	0	0	0	0	0	0	0	2	0	0	0	0	0	0	0	1	1	19	0	1	1
Otu01482	32	Bacteria(100);Actinobacteria(100);Thermoleophilia(100);unclassified(100);unclassified(100);unclassified(100);	Otu01482	0	0	0	0	0	0	0	0	0	0	0	0	0	1	0	0	0	0	0	0	2	8	8	0	7	0	0	3	3
Otu01483	32	Bacteria(100);Firmicutes(100);Bacilli(100);Bacillales(100);Planococcaceae(100);Psychrobacillus(95);	Otu01483	0	0	0	0	4	0	1	1	1	0	23	0	0	0	0	0	0	0	0	1	0	0	0	0	1	0	0	0	0
Otu01484	32	Bacteria(100);Firmicutes(100);Clostridia(100);Clostridiales(100);Family_XIII(100);Mogibacterium(100);	Otu01484	0	0	0	0	0	0	0	0	0	0	0	0	0	0	1	0	11	0	1	0	0	0	0	0	10	0	4	4	1
Otu01485	32	Bacteria(100);Actinobacteria(100);Actinobacteria(100);Micromonosporales(100);Micromonosporaceae(100);unclassified(79);	Otu01485	1	0	0	0	0	0	8	0	0	0	0	0	0	0	0	0	0	0	0	0	0	0	1	0	8	0	0	11	3
Otu01486	32	Bacteria(100);Firmicutes(100);Bacilli(100);Bacillales(100);unclassified(97);unclassified(97);	Otu01486	0	0	0	0	0	0	2	0	0	0	4	0	0	0	0	0	0	0	0	0	0	0	0	0	2	21	1	2	0
Otu01487	32	Bacteria(100);Acidobacteria(100);Holophagae(100);Subgroup_7(100);unclassified(100);unclassified(100);	Otu01487	0	0	0	0	0	10	0	0	0	0	0	0	0	0	0	0	0	0	0	0	2	13	6	1	0	0	0	0	0
Otu01488	32	Bacteria(100);unclassified(82);unclassified(82);unclassified(82);unclassified(82);unclassified(82);	Otu01488	0	0	0	0	1	0	0	0	0	0	0	0	22	0	4	0	0	0	0	0	4	0	1	0	0	0	0	0	0
Otu01489	32	Bacteria(100);Bacteroidetes(100);Flavobacteriia(100);Flavobacteriales(100);Flavobacteriaceae(100);Flavobacterium(100);	Otu01489	0	0	0	0	0	0	0	0	0	0	4	1	0	0	0	0	0	0	0	21	0	0	0	0	0	4	0	0	2
Otu01490	32	Bacteria(100);Firmicutes(100);OPB54(100);unclassified(100);unclassified(100);unclassified(100);	Otu01490	1	20	0	0	0	0	0	0	0	0	0	0	0	0	0	1	0	0	0	0	0	0	0	0	0	9	1	0	0
Otu01491	32	Bacteria(100);Bacteroidetes(100);Bacteroidia(100);Bacteroidales(100);Porphyromonadaceae(100);unclassified(100);	Otu01491	0	0	0	0	0	0	0	0	0	0	0	0	0	0	0	0	0	0	0	0	1	2	0	0	0	0	28	1	0
Otu01492	32	Bacteria(100);Actinobacteria(100);Actinobacteria(100);Pseudonocardiales(100);Pseudonocardiaceae(100);Pseudonocardia(100);	Otu01492	0	1	0	0	9	0	18	0	0	0	0	0	0	0	0	0	0	0	0	4	0	0	0	0	0	0	0	0	0
Otu01493	32	Bacteria(100);Bacteroidetes(100);Sphingobacteriia(100);Sphingobacteriales(100);Chitinophagaceae(100);Terrimonas(100);	Otu01493	0	0	0	0	0	16	0	0	0	0	0	0	0	2	0	0	0	0	0	0	8	6	0	0	0	0	0	0	0
Otu01494	32	Bacteria(100);Firmicutes(100);Clostridia(100);Clostridiales(100);Ruminococcaceae(100);unclassified(100);	Otu01494	0	0	0	0	0	0	0	0	0	0	0	0	12	0	5	0	0	0	0	0	5	0	10	0	0	0	0	0	0
Otu01495	32	Bacteria(100);unclassified(100);unclassified(100);unclassified(100);unclassified(100);unclassified(100);	Otu01495	0	0	0	0	0	0	0	0	0	0	0	0	1	0	0	0	0	0	0	0	24	0	7	0	0	0	0	0	0
Otu01496	32	Bacteria(100);TM6(100);unclassified(100);unclassified(100);unclassified(100);unclassified(100);	Otu01496	0	0	0	0	0	1	0	0	0	0	0	0	0	0	0	0	0	0	0	0	0	10	21	0	0	0	0	0	0
Otu01497	32	Bacteria(100);Proteobacteria(100);Deltaproteobacteria(100);Myxococcales(100);Polyangiaceae(100);unclassified(100);	Otu01497	0	0	0	0	0	7	0	0	0	0	0	0	0	0	0	0	0	0	0	0	0	21	4	0	0	0	0	0	0
Otu01498	32	Bacteria(100);Bacteroidetes(100);Flavobacteriia(100);Flavobacteriales(100);Flavobacteriaceae(100);unclassified(72);	Otu01498	30	0	0	0	0	1	0	0	0	0	0	0	0	0	0	0	0	0	0	0	0	0	0	0	0	0	0	0	1
Otu01499	32	Bacteria(100);Bacteroidetes(100);Flavobacteriia(100);Flavobacteriales(100);Flavobacteriaceae(100);unclassified(100);	Otu01499	0	18	0	0	13	0	0	0	0	0	0	0	0	0	0	0	0	0	0	1	0	0	0	0	0	0	0	0	0
Otu01500	32	Bacteria(100);Firmicutes(100);Clostridia(100);Clostridiales(100);Family_XII(100);Acidaminobacter(100);	Otu01500	0	0	0	0	0	0	0	0	0	0	0	0	0	0	0	0	0	0	0	0	1	29	2	0	0	0	0	0	0
Otu01501	32	Bacteria(100);Proteobacteria(100);Deltaproteobacteria(100);Myxococcales(100);Haliangiaceae(100);Haliangium(100);	Otu01501	0	0	0	0	0	14	0	0	0	0	0	0	0	0	0	0	0	0	0	0	0	16	2	0	0	0	0	0	0
Otu01502	32	Bacteria(100);Chlamydiae(100);Chlamydiae(100);Chlamydiales(100);unclassified(97);unclassified(97);	Otu01502	0	0	0	0	0	0	0	0	0	0	0	25	3	0	4	0	0	0	0	0	0	0	0	0	0	0	0	0	0
Otu01503	32	Bacteria(100);Proteobacteria(100);Alphaproteobacteria(100);Rhodobacterales(100);Rhodobacteraceae(100);unclassified(85);	Otu01503	0	0	0	0	17	0	1	0	0	0	0	0	0	0	0	0	0	0	0	14	0	0	0	0	0	0	0	0	0
Otu01504	32	Bacteria(100);Firmicutes(100);Bacilli(100);Lactobacillales(100);unclassified(100);unclassified(100);	Otu01504	0	0	1	0	0	0	0	0	0	0	0	0	0	0	0	0	0	0	0	0	0	0	0	0	0	0	31	0	0
Otu01505	32	Bacteria(100);Firmicutes(100);Bacilli(100);Bacillales(100);Bacillaceae(100);Bacillus(95);	Otu01505	0	0	0	0	28	0	0	0	0	0	0	0	0	0	0	0	0	0	0	4	0	0	0	0	0	0	0	0	0
Otu01506	32	Bacteria(100);Bacteroidetes(100);unclassified(100);unclassified(100);unclassified(100);unclassified(100);	Otu01506	0	0	0	0	0	4	0	0	0	0	0	0	0	0	0	0	0	0	0	0	0	28	0	0	0	0	0	0	0
Otu01507	32	Bacteria(100);Spirochaetae(100);Spirochaetes(100);Spirochaetales(100);Spirochaetaceae(100);Sphaerochaeta(100);	Otu01507	0	0	23	0	0	0	0	0	0	9	0	0	0	0	0	0	0	0	0	0	0	0	0	0	0	0	0	0	0
Otu01508	32	Bacteria(100);Proteobacteria(100);Deltaproteobacteria(100);Oligoflexales(100);unclassified(100);unclassified(100);	Otu01508	0	0	0	0	0	12	0	0	0	0	0	0	0	0	0	0	0	0	0	0	0	20	0	0	0	0	0	0	0
Otu01509	31	Bacteria(100);Proteobacteria(100);Gammaproteobacteria(100);Pseudomonadales(100);Pseudomonadaceae(100);unclassified(100);	Otu01509	4	0	3	1	3	1	0	0	8	0	0	0	0	0	1	0	0	0	0	2	0	1	0	2	0	1	3	0	1
Otu01510	31	Bacteria(100);Proteobacteria(100);Alphaproteobacteria(100);Rhodobacterales(100);Rhodobacteraceae(100);Paracocccus(69);	Otu01510	0	0	0	0	1	1	0	0	0	0	0	0	0	1	0	0	2	0	0	1	2	3	10	0	6	0	3	0	1
Otu01511	31	Bacteria(100);Actinobacteria(100);Actinobacteria(100);Micrococcales(100);Bogoriellaceae(52);Georgenia(52);	Otu01511	0	0	0	0	5	0	0	0	0	0	0	0	0	0	0	0	0	0	0	3	0	0	0	6	1	3	6	6	1
Otu01512	31	Bacteria(100);Actinobacteria(100);Actinobacteria(100);Micrococcales(100);Microbacteriaceae(100);Leucobacter(100);	Otu01512	6	0	0	0	11	0	3	2	1	0	0	0	0	0	0	0	0	0	0	8	0	0	0	0	0	0	0	0	0
Otu01513	31	Bacteria(100);Gemmatimonadetes(100);Gemmatimonadetes(100);Gemmatimonadales(100);Gemmatimonadaceae(100);unclassified(100);	Otu01513	0	0	0	0	0	1	0	5	0	1	0	0	0	0	0	0	0	0	0	0	10	10	4	0	0	0	0	0	0
Otu01514	31	Bacteria(100);Actinobacteria(100);Actinobacteria(100);Corynebacteriales(100);Nocardiaceae(100);Gordonia(85);	Otu01514	0	0	0	0	0	0	0	0	0	0	0	0	3	5	5	0	0	0	0	0	4	11	3	0	0	0	0	0	0
Otu01515	31	Bacteria(100);Proteobacteria(100);Gammaproteobacteria(100);unclassified(100);unclassified(100);unclassified(100);	Otu01515	0	0	0	0	3	0	1	0	0	0	8	0	0	0	0	0	0	0	0	11	0	0	0	0	0	7	1	0	0
Otu01516	31	Bacteria(100);Lentisphaerae(100);Lentisphaerae_RFP12_gut_group(100);unclassified(100);unclassified(100);unclassified(100);	Otu01516	0	0	0	0	0	0	0	0	0	0	0	0	9	1	14	0	0	0	0	0	4	0	3	0	0	0	0	0	0
Otu01517	31	Bacteria(100);Bacteroidetes(100);Sphingobacteriia(100);Sphingobacteriales(100);Chitinophagaceae(100);Ferruginibacter(100);	Otu01517	0	0	0	0	0	16	0	0	0	0	0	0	0	0	0	0	0	0	0	0	2	6	7	0	0	0	0	0	0
Otu01518	31	Bacteria(100);Actinobacteria(100);Actinobacteria(100);Micrococcales(100);Microbacteriaceae(100);unclassified(78);	Otu01518	11	0	0	0	0	0	14	2	0	0	0	0	0	0	0	0	0	0	0	0	0	0	4	0	0	0	0	0	0
Otu01519	31	Bacteria(100);Bacteroidetes(100);Sphingobacteriia(100);Sphingobacteriales(100);Saprospiraceae(94);unclassified(94);	Otu01519	0	0	0	0	0	6	0	0	0	0	0	0	0	1	0	0	0	0	0	0	1	23	0	0	0	0	0	0	0
Otu01520	31	Bacteria(100);Proteobacteria(100);Alphaproteobacteria(100);Sphingomonadales(100);Sphingomonadaceae(100);Sphingobium(100);	Otu01520	21	0	0	0	0	0	8	0	0	0	0	0	0	0	0	0	0	0	0	0	0	0	0	0	0	1	1	0	0
Otu01521	31	Bacteria(100);Tenericutes(100);Mollicutes(100);Acholeplasmatales(100);Acholeplasmataceae(100);Acholeplasma(100);	Otu01521	0	26	0	0	0	0	0	0	1	1	0	0	0	0	0	0	0	0	0	0	0	0	0	0	0	3	0	0	0
Otu01522	31	Bacteria(100);Actinobacteria(100);Actinobacteria(100);Propionibacteriales(100);Propionibacteriaceae(100);unclassified(100);	Otu01522	0	0	0	0	0	0	9	0	0	0	0	0	0	0	0	0	0	0	0	0	0	0	0	0	2	0	20	0	0
Otu01523	31	Bacteria(100);Proteobacteria(100);Epsilonproteobacteria(100);Campylobacterales(100);Campylobacteraceae(100);Sulfurospirillum(100);	Otu01523	0	0	0	0	0	0	0	0	0	0	0	0	2	21	0	0	8	0	0	0	0	0	0	0	0	0	0	0	0
Otu01524	31	Bacteria(100);Actinobacteria(100);Actinobacteria(100);Micrococcales(100);Brevibacteriaceae(100);Brevibacterium(100);	Otu01524	0	0	1	0	29	0	0	0	0	0	0	0	0	0	0	0	0	0	0	1	0	0	0	0	0	0	0	0	0
Otu01525	31	Bacteria(100);Chlamydiae(100);Chlamydiae(100);Chlamydiales(100);unclassified(100);unclassified(100);	Otu01525	0	0	0	0	0	0	0	0	0	0	0	0	15	4	12	0	0	0	0	0	0	0	0	0	0	0	0	0	0
Otu01526	31	Bacteria(100);Chloroflexi(100);Chloroflexia(100);Chloroflexales(100);Roseiflexaceae(100);Roseiflexus(100);	Otu01526	0	0	0	0	0	0	0	0	0	0	0	0	0	0	0	0	0	0	0	0	2	8	21	0	0	0	0	0	0
Otu01527	31	Bacteria(100);Proteobacteria(100);Alphaproteobacteria(100);Sphingomonadales(100);Erythrobacteraceae(55);Altererythrobacter(52);	Otu01527	14	0	0	0	0	0	0	0	0	0	0	0	1	0	0	0	0	0	0	0	0	0	0	16	0	0	0	0	0
Otu01528	31	Bacteria(100);TM6(100);unclassified(100);unclassified(100);unclassified(100);unclassified(100);	Otu01528	0	0	0	0	0	0	0	0	0	0	0	0	0	30	1	0	0	0	0	0	0	0	0	0	0	0	0	0	0
Otu01529	31	Bacteria(100);Proteobacteria(100);Alphaproteobacteria(100);Rhizobiales(100);Phyllobacteriaceae(91);unclassified(91);	Otu01529	0	0	0	0	29	0	0	0	0	0	0	0	0	0	0	0	0	0	2	0	0	0	0	0	0	0	0	0	0
Otu01530	31	Bacteria(100);Fusobacteria(100);Fusobacteriia(100);Fusobacteriales(100);Fusobacteriaceae(100);Fusobacterium(100);	Otu01530	0	0	0	0	0	0	0	0	0	0	0	0	0	0	0	0	0	0	0	0	0	0	0	0	0	0	31	0	0
Otu01531	31	Bacteria(100);Firmicutes(100);OPB54(100);unclassified(100);unclassified(100);unclassified(100);	Otu01531	0	0	0	0	0	0	31	0	0	0	0	0	0	0	0	0	0	0	0	0	0	0	0	0	0	0	0	0	0
Otu01532	31	Bacteria(100);Firmicutes(100);Clostridia(100);Clostridiales(100);Lachnospiraceae(100);unclassified(100);	Otu01532	0	0	0	0	0	0	0	0	31	0	0	0	0	0	0	0	0	0	0	0	0	0	0	0	0	0	0	0	0
Otu01533	31	Bacteria(100);WCHB1-60(100);unclassified(100);unclassified(100);unclassified(100);unclassified(100);	Otu01533	0	0	0	0	0	31	0	0	0	0	0	0	0	0	0	0	0	0	0	0	0	0	0	0	0	0	0	0	0
Otu01534	30	Bacteria(100);Actinobacteria(100);Actinobacteria(100);Micrococcales(100);unclassified(80);unclassified(80);	Otu01534	0	0	0	0	0	0	0	1	5	2	0	0	5	0	1	0	3	3	8	0	0	1	0	0	0	1	0	0	0
Otu01535	30	Bacteria(100);Firmicutes(100);Clostridia(100);Clostridiales(100);Christensenellaceae(100);Christensenellaceae_R-7_group(100);	Otu01535	0	0	2	3	0	0	0	9	1	1	1	0	0	0	0	0	0	0	0	0	0	0	0	0	7	0	0	4	2
Otu01536	30	Bacteria(100);Bacteroidetes(100);Bacteroidia(100);Bacteroidales(100);Bacteroidaceae(63);Bacteroides(63);	Otu01536	0	0	0	0	1	0	0	0	3	2	0	0	0	0	0	0	0	0	0	0	0	13	0	0	0	10	0	1	0
Otu01537	30	Bacteria(100);Firmicutes(100);OPB54(100);unclassified(100);unclassified(100);unclassified(100);	Otu01537	0	0	2	4	0	0	0	0	0	3	0	0	0	0	0	11	0	9	1	0	0	0	0	0	0	0	0	0	0
Otu01538	30	Bacteria(100);Firmicutes(100);Bacilli(100);Lactobacillales(100);Streptococcaceae(100);Lactococcus(100);	Otu01538	0	0	0	0	0	7	0	0	0	1	0	0	0	0	0	0	0	0	0	0	0	4	4	0	0	0	14	0	0
Otu01539	30	Bacteria(100);Proteobacteria(100);Deltaproteobacteria(100);Bdellovibrionales(100);Bacteriovoracaceae(100);Peredibacter(100);	Otu01539	0	0	0	0	0	12	0	0	0	0	0	0	0	2	0	0	0	0	0	0	6	8	2	0	0	0	0	0	0
Otu01540	30	Bacteria(100);Firmicutes(100);OPB54(100);unclassified(100);unclassified(100);unclassified(100);	Otu01540	0	20	2	1	0	0	0	2	0	5	0	0	0	0	0	0	0	0	0	0	0	0	0	0	0	0	0	0	0
Otu01541	30	Bacteria(100);Firmicutes(100);Clostridia(100);Clostridiales(100);Ruminococcaceae(100);Papillibacter(98);	Otu01541	0	0	0	0	0	0	0	0	0	0	0	0	9	0	16	0	0	0	0	0	2	3	0	0	0	0	0	0	0
Otu01542	30	Bacteria(100);Firmicutes(100);Clostridia(100);Clostridiales(100);Peptococcaceae(100);unclassified(86);	Otu01542	0	0	0	0	0	0	0	2	1	0	0	0	0	0	0	0	0	0	0	0	21	0	6	0	0	0	0	0	0
Otu01543	30	Bacteria(100);Bacteroidetes(100);unclassified(100);unclassified(100);unclassified(100);unclassified(100);	Otu01543	0	0	0	0	0	1	0	0	0	0	0	0	0	0	0	0	0	0	0	0	7	6	16	0	0	0	0	0	0
Otu01544	30	Bacteria(100);Firmicutes(100);Bacilli(100);Bacillales(100);unclassified(90);unclassified(90);	Otu01544	0	0	0	0	20	0	4	0	0	0	2	0	0	0	0	0	0	0	0	4	0	0	0	0	0	0	0	0	0
Otu01545	30	Bacteria(100);Proteobacteria(100);Alphaproteobacteria(100);Rhodospirillales(100);Acetobacteraceae(100);unclassified(100);	Otu01545	0	0	0	0	0	5	0	0	0	0	0	0	0	0	0	0	0	0	0	0	2	22	1	0	0	0	0	0	0
Otu01546	30	Bacteria(100);Actinobacteria(100);Actinobacteria(100);Micrococcales(100);Dermabacteraceae(100);Brachybacterium(100);	Otu01546	0	6	0	0	1	0	18	0	0	0	0	0	0	0	0	0	0	0	0	0	0	0	0	5	0	0	0	0	0
Otu01547	30	Bacteria(100);Fibrobacteres(100);Fibrobacteria(100);Fibrobacterales(100);possible_family_01(100);unclassified(100);	Otu01547	0	0	0	0	0	0	0	0	0	0	0	0	0	0	1	0	0	0	0	0	15	0	14	0	0	0	0	0	0
Otu01548	30	Bacteria(100);Bacteroidetes(100);Bacteroidia(100);Bacteroidales(100);Porphyromonadaceae(100);Parabacteroides(100);	Otu01548	0	0	0	0	0	0	0	1	28	0	1	0	0	0	0	0	0	0	0	0	0	0	0	0	0	0	0	0	0
Otu01549	30	Bacteria(100);Bacteroidetes(100);Sphingobacteriia(100);Sphingobacteriales(100);Sphingobacteriaceae(100);unclassified(94);	Otu01549	0	0	0	0	2	0	20	0	0	0	0	0	0	0	0	0	0	0	0	8	0	0	0	0	0	0	0	0	0
Otu01550	30	Bacteria(100);Bacteroidetes(100);Flavobacteriia(100);Flavobacteriales(100);Flavobacteriaceae(100);Flavobacterium(100);	Otu01550	2	0	0	0	0	28	0	0	0	0	0	0	0	0	0	0	0	0	0	0	0	0	0	0	0	0	0	0	0
Otu01551	30	Bacteria(100);Proteobacteria(100);Deltaproteobacteria(100);Myxococcales(100);Sandaracinaceae(100);unclassified(100);	Otu01551	0	0	0	0	0	0	0	27	0	3	0	0	0	0	0	0	0	0	0	0	0	0	0	0	0	0	0	0	0
Otu01552	30	Bacteria(100);Bacteroidetes(100);unclassified(100);unclassified(100);unclassified(100);unclassified(100);	Otu01552	0	0	0	0	0	1	0	0	0	0	0	0	0	0	0	0	0	0	0	0	0	29	0	0	0	0	0	0	0
Otu01553	30	Bacteria(100);Firmicutes(100);Clostridia(100);Clostridiales(100);Lachnospiraceae(100);unclassified(100);	Otu01553	0	0	0	0	0	0	0	0	30	0	0	0	0	0	0	0	0	0	0	0	0	0	0	0	0	0	0	0	0
Otu01554	30	Bacteria(100);Proteobacteria(100);Gammaproteobacteria(100);Oceanospirillales(100);Halomonadaceae(100);Halomonas(100);	Otu01554	0	0	0	0	0	0	0	0	0	0	0	0	0	0	0	0	0	0	0	0	0	0	0	30	0	0	0	0	0
Otu01555	30	Bacteria(100);Firmicutes(100);OPB54(100);unclassified(100);unclassified(100);unclassified(100);	Otu01555	0	0	0	0	0	0	0	0	0	0	0	0	0	0	0	0	0	0	0	0	0	0	0	0	0	30	0	0	0
Otu01556	29	Bacteria(100);Firmicutes(100);Clostridia(100);Clostridiales(100);Ruminococcaceae(100);unclassified(100);	Otu01556	0	0	7	1	0	0	0	5	0	3	0	0	0	0	1	5	0	1	2	0	0	0	1	0	1	0	1	0	1
Otu01557	29	Bacteria(100);Firmicutes(100);Clostridia(100);Clostridiales(100);Family_XI(100);Sedimentibacter(100);	Otu01557	14	0	0	0	0	0	0	0	0	0	0	0	0	1	4	0	0	0	0	2	1	0	1	0	0	4	1	1	0
Otu01558	29	Bacteria(100);Firmicutes(100);Clostridia(100);Clostridiales(100);Family_XI(100);Tepidimicrobium(100);	Otu01558	0	3	0	0	0	0	8	0	0	0	0	0	0	0	0	0	0	0	0	7	0	0	0	1	2	0	2	5	1
Otu01559	29	Bacteria(100);Actinobacteria(100);Actinobacteria(100);Propionibacteriales(100);Propionibacteriaceae(100);Propionicicella(97);	Otu01559	0	0	0	0	3	22	0	0	0	0	0	0	1	0	0	0	1	0	0	0	0	0	1	0	1	0	0	0	0
Otu01560	29	Bacteria(100);Actinobacteria(100);Actinobacteria(100);Propionibacteriales(100);Nocardioidaceae(100);Aeromicrobium(100);	Otu01560	14	0	0	0	0	0	0	0	0	0	0	0	0	0	0	0	0	0	0	0	0	0	0	1	1	9	3	1	0
Otu01561	29	Bacteria(100);Firmicutes(100);Clostridia(100);Clostridiales(100);Lachnospiraceae(100);unclassified(56);	Otu01561	0	0	0	0	0	0	0	0	0	0	0	18	1	5	0	0	0	0	0	1	0	0	0	0	0	0	4	0	0
Otu01562	29	Bacteria(100);Proteobacteria(100);Alphaproteobacteria(100);Rhizobiales(54);Hyphomicrobiaceae(54);unclassified(54);	Otu01562	0	0	0	0	0	5	0	0	0	0	0	0	0	0	4	0	0	0	0	0	6	7	7	0	0	0	0	0	0
Otu01563	29	Bacteria(100);WCHB1-60(100);unclassified(100);unclassified(100);unclassified(100);unclassified(100);	Otu01563	0	1	0	0	0	24	0	0	0	0	0	0	0	0	0	0	0	0	0	0	0	1	2	0	1	0	0	0	0
Otu01564	29	Bacteria(100);unclassified(64);unclassified(64);unclassified(64);unclassified(64);unclassified(64);	Otu01564	0	0	0	0	0	0	0	0	0	0	2	0	10	0	4	0	0	0	0	0	8	0	5	0	0	0	0	0	0
Otu01565	29	Bacteria(100);Proteobacteria(100);Betaproteobacteria(100);unclassified(100);unclassified(100);unclassified(100);	Otu01565	0	0	0	0	0	0	0	0	0	0	0	0	6	9	6	0	0	0	0	0	0	2	6	0	0	0	0	0	0
Otu01566	29	Bacteria(100);unclassified(100);unclassified(100);unclassified(100);unclassified(100);unclassified(100);	Otu01566	0	0	0	6	0	0	0	0	0	0	1	0	0	0	0	7	0	9	6	0	0	0	0	0	0	0	0	0	0
Otu01567	29	Bacteria(100);Firmicutes(100);Clostridia(100);Clostridiales(100);Caldicoprobacteraceae(100);Caldicoprobacter(100);	Otu01567	0	0	6	0	0	0	0	0	0	0	0	0	0	0	0	0	0	8	10	0	0	0	0	0	1	0	0	0	4
Otu01568	29	Bacteria(100);Firmicutes(100);Bacilli(100);Bacillales(100);Paenibacillaceae(100);Paenibacillus(80);	Otu01568	0	0	0	0	9	0	0	0	0	0	0	0	0	0	0	0	0	0	0	2	0	0	0	16	0	1	0	0	1
Otu01569	29	Bacteria(100);Lentisphaerae(100);unclassified(100);unclassified(100);unclassified(100);unclassified(100);	Otu01569	0	0	0	1	0	0	0	25	1	2	0	0	0	0	0	0	0	0	0	0	0	0	0	0	0	0	0	0	0
Otu01570	29	Bacteria(100);Bacteroidetes(100);Bacteroidia(100);Bacteroidales(100);Rikenellaceae(100);Rikenellaceae_RC9_gut_group(100);	Otu01570	4	0	0	0	0	0	0	0	0	0	0	0	0	0	1	0	0	0	0	0	0	0	0	0	0	0	24	0	0
Otu01571	29	Bacteria(100);Latescibacteria(100);unclassified(100);unclassified(100);unclassified(100);unclassified(100);	Otu01571	0	0	0	0	0	0	0	0	0	0	0	0	0	0	0	0	0	0	0	0	7	21	1	0	0	0	0	0	0
Otu01572	29	Bacteria(100);Acidobacteria(100);Acidobacteria(100);Subgroup_3(100);Unknown_Family(64);Bryobacter(64);	Otu01572	0	0	0	0	0	18	0	0	0	0	0	0	0	0	0	0	0	0	0	0	0	9	2	0	0	0	0	0	0
Otu01573	29	Bacteria(100);Actinobacteria(100);Thermoleophilia(100);Gaiellales(100);Gaiellaceae(100);Gaiella(100);	Otu01573	0	0	0	0	0	0	0	0	0	0	0	0	15	7	7	0	0	0	0	0	0	0	0	0	0	0	0	0	0
Otu01574	29	Bacteria(100);Firmicutes(100);OPB54(100);unclassified(100);unclassified(100);unclassified(100);	Otu01574	0	26	0	0	0	0	0	0	0	0	0	0	0	0	0	1	0	2	0	0	0	0	0	0	0	0	0	0	0
Otu01575	29	Bacteria(100);Bacteroidetes(100);Sphingobacteriia(100);Sphingobacteriales(100);env.OPS_17(100);unclassified(100);	Otu01575	0	0	0	0	0	22	0	0	0	0	0	0	0	0	0	0	0	0	0	0	4	3	0	0	0	0	0	0	0
Otu01576	29	Bacteria(100);Firmicutes(100);Clostridia(100);Clostridiales(100);unclassified(83);unclassified(83);	Otu01576	0	0	0	0	0	0	0	0	0	0	0	0	0	0	0	0	0	0	0	0	0	0	0	0	13	0	0	15	1
Otu01577	29	Bacteria(100);Spirochaetae(100);Spirochaetes(100);Spirochaetales(100);Spirochaetaceae(100);unclassified(90);	Otu01577	0	0	0	26	0	0	0	0	0	0	0	0	0	0	0	1	0	2	0	0	0	0	0	0	0	0	0	0	0
Otu01578	29	Bacteria(100);Bacteroidetes(100);Sphingobacteriia(100);Sphingobacteriales(100);Sphingobacteriaceae(100);Olivibacter(100);	Otu01578	0	0	0	0	0	0	0	0	0	0	0	0	0	0	0	0	0	0	0	0	0	0	0	27	0	2	0	0	0
Otu01579	29	Bacteria(100);Firmicutes(100);Clostridia(100);Clostridiales(100);Ruminococcaceae(100);Anaerotruncus(97);	Otu01579	0	0	0	1	0	0	0	0	0	0	0	0	0	0	0	0	28	0	0	0	0	0	0	0	0	0	0	0	0
Otu01580	29	Bacteria(100);Firmicutes(100);Clostridia(100);Clostridiales(100);Clostridiaceae_1(100);Fonticella(100);	Otu01580	0	0	0	0	0	0	0	0	0	0	0	0	0	0	0	0	0	0	0	0	0	29	0	0	0	0	0	0	0
Otu01581	29	Bacteria(100);Firmicutes(100);Bacilli(100);Bacillales(100);Bacillaceae(100);unclassified(100);	Otu01581	0	0	0	0	0	0	0	0	0	0	0	0	0	0	0	0	0	0	0	0	0	0	0	29	0	0	0	0	0
Otu01582	29	Bacteria(100);Proteobacteria(100);Deltaproteobacteria(100);Myxococcales(100);mle1-27(100);unclassified(100);	Otu01582	0	0	0	0	0	29	0	0	0	0	0	0	0	0	0	0	0	0	0	0	0	0	0	0	0	0	0	0	0
Otu01583	29	Bacteria(100);Bacteroidetes(100);Bacteroidia(100);Bacteroidales(100);unclassified(90);unclassified(90);	Otu01583	0	0	0	0	0	0	0	0	0	0	0	0	0	0	0	0	29	0	0	0	0	0	0	0	0	0	0	0	0
Otu01584	28	Bacteria(100);Firmicutes(100);unclassified(58);unclassified(58);unclassified(58);unclassified(58);	Otu01584	0	1	7	3	0	0	0	0	0	3	0	0	0	0	1	0	0	0	0	0	0	0	0	0	4	0	0	3	6
Otu01585	28	Bacteria(100);Firmicutes(100);Bacilli(100);Lactobacillales(100);Lactobacillaceae(97);Lactobacillus(97);	Otu01585	0	15	5	0	0	0	0	0	2	0	0	0	0	1	0	0	0	0	0	0	0	1	0	0	3	0	0	1	0
Otu01586	28	Bacteria(100);Planctomycetes(100);Phycisphaerae(100);Phycisphaerales(100);Phycisphaeraceae(100);SM1A02(100);	Otu01586	0	0	0	0	0	6	0	0	0	0	0	0	1	5	0	0	0	0	0	0	5	6	5	0	0	0	0	0	0
Otu01587	28	Bacteria(100);Firmicutes(100);Clostridia(100);Clostridiales(100);Syntrophomonadaceae(100);Dethiobacter(100);	Otu01587	0	14	0	0	0	0	0	3	0	1	0	0	0	0	0	0	0	0	0	0	0	0	0	0	5	0	0	3	2
Otu01588	28	Bacteria(100);Firmicutes(100);Bacilli(100);Lactobacillales(100);Lactobacillaceae(100);Lactobacillus(100);	Otu01588	0	0	6	0	0	0	0	0	2	0	0	0	0	0	0	0	0	0	0	0	0	2	0	0	2	0	16	0	0
Otu01589	28	Bacteria(100);Proteobacteria(100);Deltaproteobacteria(100);Oligoflexales(100);unclassified(100);unclassified(100);	Otu01589	0	0	0	0	1	7	0	0	0	0	0	0	0	0	0	0	0	0	0	0	12	6	2	0	0	0	0	0	0
Otu01590	28	Bacteria(100);Actinobacteria(100);Actinobacteria(100);Micrococcales(100);Intrasporangiaceae(100);Ornithinimicrobium(70);	Otu01590	9	0	0	0	0	0	1	0	0	0	0	0	0	0	0	0	0	0	0	13	0	0	0	1	0	4	0	0	0
Otu01591	28	Bacteria(100);Actinobacteria(100);Acidimicrobiia(100);Acidimicrobiales(100);unclassified(100);unclassified(100);	Otu01591	0	0	0	0	0	0	7	0	0	0	1	0	0	0	0	0	0	0	0	18	0	0	0	0	0	0	0	1	1
Otu01592	28	Bacteria(100);Firmicutes(100);Clostridia(100);Clostridiales(100);unclassified(100);unclassified(100);	Otu01592	0	0	0	0	0	0	0	0	1	0	1	0	0	0	0	1	0	5	20	0	0	0	0	0	0	0	0	0	0
Otu01593	28	Bacteria(100);Firmicutes(100);Clostridia(100);Clostridiales(100);Clostridiales_vadinBB60_group(100);unclassified(100);	Otu01593	0	0	10	12	0	0	0	0	0	0	0	0	0	0	0	4	0	0	0	0	0	0	0	0	0	0	2	0	0
Otu01594	28	Bacteria(100);Proteobacteria(100);Deltaproteobacteria(100);Myxococcales(100);Blfdi19(100);unclassified(100);	Otu01594	0	0	0	0	0	6	0	0	0	0	0	0	0	0	0	0	0	0	0	0	6	10	6	0	0	0	0	0	0
Otu01595	28	Bacteria(100);Bacteroidetes(100);unclassified(100);unclassified(100);unclassified(100);unclassified(100);	Otu01595	0	0	0	0	0	0	0	4	14	0	0	0	0	0	0	0	0	0	0	0	0	0	0	0	4	0	0	0	6
Otu01596	28	Bacteria(100);Elusimicrobia(100);Elusimicrobia(100);Lineage_IIa(100);unclassified(100);unclassified(100);	Otu01596	0	0	0	0	0	22	0	0	0	0	0	0	0	0	0	0	0	0	0	0	1	3	2	0	0	0	0	0	0
Otu01597	28	Bacteria(100);Bacteroidetes(100);Flavobacteriia(100);Flavobacteriales(100);Flavobacteriaceae(100);Flavobacterium(100);	Otu01597	3	0	0	0	1	20	0	0	0	0	0	0	0	0	0	0	0	0	0	0	0	4	0	0	0	0	0	0	0
Otu01598	28	Bacteria(100);Firmicutes(100);Bacilli(100);unclassified(100);unclassified(100);unclassified(100);	Otu01598	0	1	0	0	22	0	0	0	0	0	0	0	0	0	0	0	0	0	0	4	0	0	0	1	0	0	0	0	0
Otu01599	28	Bacteria(100);Actinobacteria(100);Actinobacteria(100);Micrococcales(100);Micrococcaceae(100);Arthrobacter(86);	Otu01599	0	0	0	0	1	0	21	0	0	0	0	0	0	0	0	0	0	0	0	1	0	0	0	5	0	0	0	0	0
Otu01600	28	Bacteria(100);Firmicutes(100);Clostridia(100);Clostridiales(100);Family_XVIII(100);Symbiobacterium(100);	Otu01600	0	0	0	0	0	0	5	0	0	0	20	0	0	0	0	0	0	0	0	2	0	0	0	1	0	0	0	0	0
Otu01601	28	Bacteria(100);Firmicutes(100);unclassified(100);unclassified(100);unclassified(100);unclassified(100);	Otu01601	0	26	0	0	1	0	0	0	0	0	0	0	0	0	0	0	0	0	0	0	0	0	0	0	0	0	0	1	0
Otu01602	28	Bacteria(100);Bacteroidetes(100);Flavobacteriia(100);Flavobacteriales(100);Flavobacteriaceae(100);unclassified(100);	Otu01602	0	0	0	0	19	0	0	0	0	0	0	0	0	0	0	0	1	0	0	8	0	0	0	0	0	0	0	0	0
Otu01603	28	Bacteria(100);Proteobacteria(100);Deltaproteobacteria(100);Desulfobacterales(100);Desulfobacteraceae(100);Desulfobacterium(100);	Otu01603	0	0	0	0	0	0	0	6	20	2	0	0	0	0	0	0	0	0	0	0	0	0	0	0	0	0	0	0	0
Otu01604	28	Bacteria(100);Bacteroidetes(100);Bacteroidia(100);Bacteroidia_Incertae_Sedis(100);Draconibacteriaceae(100);unclassified(100);	Otu01604	0	0	0	0	0	0	0	0	0	0	0	0	8	0	20	0	0	0	0	0	0	0	0	0	0	0	0	0	0
Otu01605	28	Bacteria(100);Bacteroidetes(100);unclassified(100);unclassified(100);unclassified(100);unclassified(100);	Otu01605	0	0	0	0	0	0	0	25	0	3	0	0	0	0	0	0	0	0	0	0	0	0	0	0	0	0	0	0	0
Otu01606	28	Bacteria(100);Bacteroidetes(100);Bacteroidia(100);Bacteroidales(100);Bacteroidaceae(100);Bacteroides(100);	Otu01606	0	0	0	0	0	0	0	0	27	0	0	0	0	0	1	0	0	0	0	0	0	0	0	0	0	0	0	0	0
Otu01607	28	Bacteria(100);Firmicutes(100);Clostridia(100);Clostridiales(100);Family_XI(100);Tissierella(100);	Otu01607	0	10	0	0	0	0	0	0	0	0	0	0	0	0	0	0	0	0	0	0	0	0	0	0	0	18	0	0	0
Otu01608	28	Bacteria(100);Proteobacteria(100);Deltaproteobacteria(100);Myxococcales(100);Haliangiaceae(100);Haliangium(100);	Otu01608	0	0	0	0	0	0	0	0	0	0	0	0	0	0	0	0	0	0	0	0	0	28	0	0	0	0	0	0	0
Otu01609	28	Bacteria(100);Bacteroidetes(100);Cytophagia(100);Order_III(100);CK06-06-Mud-MAS4B-21(100);unclassified(100);	Otu01609	28	0	0	0	0	0	0	0	0	0	0	0	0	0	0	0	0	0	0	0	0	0	0	0	0	0	0	0	0
Otu01610	27	Bacteria(100);Proteobacteria(100);Alphaproteobacteria(100);Rhizobiales(100);Phyllobacteriaceae(98);Mesorhizobium(98);	Otu01610	0	0	0	0	0	0	0	0	0	0	0	0	0	1	0	0	0	0	0	0	1	7	2	0	8	0	2	2	4
Otu01611	27	Bacteria(100);Chlorobi(100);Ignavibacteria(100);Ignavibacteriales(100);unclassified(86);unclassified(86);	Otu01611	0	0	0	9	0	0	0	7	2	0	0	0	0	0	0	0	0	0	0	0	4	0	5	0	0	0	0	0	0
Otu01612	27	Bacteria(100);Bacteroidetes(100);Sphingobacteriia(100);Sphingobacteriales(100);PHOS-HE51(100);unclassified(100);	Otu01612	0	0	0	0	0	0	0	0	0	0	0	0	1	3	0	0	0	0	0	0	9	7	7	0	0	0	0	0	0
Otu01613	27	Bacteria(100);Atribacteria(100);Atribacteria_Incertae_Sedis(100);Unknown_Order(100);Unknown_Family(100);Candidatus_Caldatribacterium(100);	Otu01613	0	0	0	1	0	0	0	0	0	0	0	0	0	0	0	0	0	0	0	0	0	0	0	0	7	0	2	14	3
Otu01614	27	Bacteria(100);Firmicutes(100);Clostridia(100);Clostridiales(100);Ruminococcaceae(100);[Eubacterium]_coprostanoligenes_group(97);	Otu01614	0	0	0	0	0	0	0	0	1	0	0	0	0	0	0	0	4	0	0	0	0	4	0	0	0	0	18	0	0
Otu01615	27	Bacteria(100);Bacteroidetes(100);Sphingobacteriia(100);Sphingobacteriales(100);Sphingobacteriaceae(100);Sphingobacterium(100);	Otu01615	0	0	0	0	6	0	0	0	2	0	0	0	0	0	0	0	0	0	0	18	0	0	0	0	0	0	1	0	0
Otu01616	27	Bacteria(100);Proteobacteria(100);Betaproteobacteria(100);Burkholderiales(100);Alcaligenaceae(100);Advenella(56);	Otu01616	0	1	0	0	3	0	11	0	0	0	0	0	0	0	0	0	0	0	0	12	0	0	0	0	0	0	0	0	0
Otu01617	27	Bacteria(100);Proteobacteria(100);Gammaproteobacteria(100);NKB5(100);unclassified(100);unclassified(100);	Otu01617	0	0	0	0	0	0	0	0	0	0	0	0	0	0	0	0	0	0	0	0	1	7	18	0	0	0	0	1	0
Otu01618	27	Bacteria(100);Proteobacteria(100);Betaproteobacteria(100);Rhodocyclales(100);Rhodocyclaceae(100);Georgfuchsia(93);	Otu01618	0	0	0	0	0	22	0	0	0	0	0	3	1	1	0	0	0	0	0	0	0	0	0	0	0	0	0	0	0
Otu01619	27	Bacteria(100);Actinobacteria(100);Actinobacteria(100);unclassified(100);unclassified(100);unclassified(100);	Otu01619	0	0	0	0	0	0	0	0	0	0	0	0	5	13	7	0	0	0	0	0	0	2	0	0	0	0	0	0	0
Otu01620	27	Bacteria(100);Bacteroidetes(100);Sphingobacteriia(100);Sphingobacteriales(100);Sphingobacteriaceae(100);Sphingobacterium(100);	Otu01620	0	0	0	0	9	0	4	0	0	1	0	0	0	0	0	0	0	0	0	13	0	0	0	0	0	0	0	0	0
Otu01621	27	Bacteria(100);Bacteroidetes(100);Sphingobacteriia(100);Sphingobacteriales(100);env.OPS_17(100);unclassified(100);	Otu01621	0	0	0	0	0	9	0	0	0	0	0	0	0	0	0	0	0	0	0	0	7	9	2	0	0	0	0	0	0
Otu01622	27	Bacteria(100);Proteobacteria(100);Deltaproteobacteria(100);Myxococcales(100);mle1-27(100);unclassified(100);	Otu01622	0	0	0	0	0	4	0	0	0	0	0	0	0	0	0	0	0	0	0	1	0	17	5	0	0	0	0	0	0
Otu01623	27	Bacteria(100);Firmicutes(100);Clostridia(100);Clostridiales(100);Christensenellaceae(100);Christensenellaceae_R-7_group(100);	Otu01623	0	0	0	0	0	0	0	18	4	0	0	0	0	0	0	0	0	0	0	0	0	0	0	0	1	4	0	0	0
Otu01624	27	Bacteria(100);Chloroflexi(100);TK10(100);unclassified(100);unclassified(100);unclassified(100);	Otu01624	0	0	0	0	1	0	1	0	0	0	1	0	0	0	0	0	0	0	0	24	0	0	0	0	0	0	0	0	0
Otu01625	27	Bacteria(100);Bacteroidetes(100);Bacteroidia(100);Bacteroidales(100);Rikenellaceae(100);Blvii28_wastewater-sludge_group(95);	Otu01625	0	0	0	0	0	0	0	0	0	0	0	1	0	0	0	0	0	0	0	0	15	0	11	0	0	0	0	0	0
Otu01626	27	Bacteria(100);Firmicutes(100);Bacilli(100);Bacillales(100);Paenibacillaceae(100);unclassified(100);	Otu01626	0	0	0	0	5	0	0	0	0	0	0	0	0	0	0	0	0	0	0	6	0	0	0	0	0	16	0	0	0
Otu01627	27	Bacteria(100);Bacteroidetes(100);Sphingobacteriia(100);Sphingobacteriales(100);Sphingobacteriaceae(100);Olivibacter(100);	Otu01627	9	0	0	0	0	0	0	0	0	0	0	0	0	0	0	0	0	0	0	1	0	0	0	17	0	0	0	0	0
Otu01628	27	Bacteria(100);Lentisphaerae(100);WCHB1-41(100);unclassified(100);unclassified(100);unclassified(100);	Otu01628	0	0	0	0	0	0	0	0	0	0	0	0	0	0	0	0	0	0	0	0	19	0	8	0	0	0	0	0	0
Otu01629	27	Bacteria(100);Bacteroidetes(100);Bacteroidia(100);Bacteroidales(100);Rikenellaceae(100);unclassified(100);	Otu01629	0	0	3	24	0	0	0	0	0	0	0	0	0	0	0	0	0	0	0	0	0	0	0	0	0	0	0	0	0
Otu01630	27	Bacteria(100);Bacteroidetes(100);Flavobacteriia(100);Flavobacteriales(100);Flavobacteriaceae(100);Chryseobacterium(97);	Otu01630	0	0	0	0	0	0	25	0	0	0	0	0	0	0	0	0	0	0	0	2	0	0	0	0	0	0	0	0	0
Otu01631	27	Bacteria(100);Bacteroidetes(100);unclassified(100);unclassified(100);unclassified(100);unclassified(100);	Otu01631	0	0	0	0	0	0	0	25	0	2	0	0	0	0	0	0	0	0	0	0	0	0	0	0	0	0	0	0	0
Otu01632	27	Bacteria(100);Proteobacteria(100);Gammaproteobacteria(100);Alteromonadales(100);Idiomarinaceae(100);Aliidiomarina(100);	Otu01632	0	25	0	0	0	0	0	0	0	0	0	0	0	0	0	0	0	0	0	0	0	0	0	0	0	0	0	0	2
Otu01633	27	Bacteria(100);Firmicutes(100);Clostridia(100);Clostridiales(100);Christensenellaceae(100);Christensenellaceae_R-7_group(100);	Otu01633	0	0	0	0	0	0	0	0	0	0	0	0	0	0	0	0	0	0	0	0	0	0	0	0	0	0	27	0	0
Otu01634	27	Bacteria(100);Firmicutes(100);Clostridia(100);unclassified(63);unclassified(63);unclassified(63);	Otu01634	0	27	0	0	0	0	0	0	0	0	0	0	0	0	0	0	0	0	0	0	0	0	0	0	0	0	0	0	0
Otu01635	27	Bacteria(100);Actinobacteria(100);Actinobacteria(100);Streptosporangiales(100);Nocardiopsaceae(100);Nocardiopsis(100);	Otu01635	0	0	0	0	0	0	0	0	0	0	0	0	0	0	0	0	0	0	0	0	0	0	0	27	0	0	0	0	0
Otu01636	26	Bacteria(100);Firmicutes(100);Clostridia(100);Clostridiales(100);Family_XI(100);unclassified(54);	Otu01636	0	1	0	0	1	0	2	0	0	0	6	0	0	0	0	0	0	0	0	1	0	0	0	6	0	3	0	2	4
Otu01637	26	Bacteria(100);Bacteroidetes(100);Bacteroidia(100);Bacteroidales(100);PL-11B8_wastewater-sludge_group(100);unclassified(100);	Otu01637	1	0	0	0	1	0	0	8	8	1	0	0	0	0	0	0	1	0	0	0	0	0	0	0	0	5	1	0	0
Otu01638	26	Bacteria(100);Firmicutes(100);Clostridia(100);Clostridiales(100);Ruminococcaceae(100);Acetivibrio(100);	Otu01638	0	0	0	0	0	0	0	0	1	1	0	0	0	0	0	0	0	0	0	0	0	0	4	0	2	3	3	2	10
Otu01639	26	Bacteria(100);Firmicutes(100);Clostridia(100);unclassified(74);unclassified(74);unclassified(74);	Otu01639	0	0	0	1	0	0	0	0	0	0	0	0	0	0	0	8	0	4	1	0	0	0	0	0	6	0	0	5	1
Otu01640	26	Bacteria(100);Firmicutes(100);Clostridia(100);Thermoanaerobacterales(100);SRB2(100);unclassified(100);	Otu01640	0	14	0	1	0	0	0	0	0	3	0	0	0	0	0	0	0	0	0	0	0	0	0	0	2	0	1	2	3
Otu01641	26	Bacteria(100);Proteobacteria(100);Betaproteobacteria(100);Burkholderiales(100);Comamonadaceae(100);unclassified(94);	Otu01641	0	0	0	0	0	1	0	0	0	0	0	0	2	0	2	0	0	0	0	0	9	4	8	0	0	0	0	0	0
Otu01642	26	Bacteria(100);Firmicutes(100);unclassified(97);unclassified(97);unclassified(97);unclassified(97);	Otu01642	1	1	0	0	0	0	0	0	0	8	0	0	0	0	0	1	0	0	0	0	0	0	0	0	0	14	0	0	1
Otu01643	26	Bacteria(100);Bacteroidetes(100);Bacteroidia(100);Bacteroidales(100);Porphyromonadaceae(100);unclassified(70);	Otu01643	3	0	0	0	0	2	0	0	0	0	0	17	0	2	0	0	0	0	0	0	1	0	0	1	0	0	0	0	0
Otu01644	26	Bacteria(100);Actinobacteria(100);Actinobacteria(100);Micrococcales(100);Ruaniaceae(100);Ruania(100);	Otu01644	0	2	0	0	1	0	12	0	0	0	0	0	0	0	0	0	0	0	0	6	0	0	0	0	0	0	5	0	0
Otu01645	26	Bacteria(100);Firmicutes(100);OPB54(100);unclassified(100);unclassified(100);unclassified(100);	Otu01645	0	0	0	0	6	0	8	0	0	0	5	0	0	0	0	0	0	0	0	6	0	0	0	0	0	1	0	0	0
Otu01646	26	Bacteria(100);Planctomycetes(100);Phycisphaerae(100);Phycisphaerales(100);Phycisphaeraceae(100);SM1A02(100);	Otu01646	0	0	0	0	0	5	0	0	0	0	0	0	0	0	0	0	0	0	0	0	7	11	3	0	0	0	0	0	0
Otu01647	26	Bacteria(100);Proteobacteria(100);Alphaproteobacteria(100);Rhodospirillales(100);Rhodospirillales_Incertae_Sedis(100);Reyranella(100);	Otu01647	0	0	0	0	0	2	0	0	0	0	0	0	0	0	0	0	0	0	0	0	9	8	7	0	0	0	0	0	0
Otu01648	26	Bacteria(100);Proteobacteria(100);Gammaproteobacteria(100);unclassified(100);unclassified(100);unclassified(100);	Otu01648	0	0	0	0	0	0	0	0	0	0	0	7	5	9	5	0	0	0	0	0	0	0	0	0	0	0	0	0	0
Otu01649	26	Bacteria(100);Lentisphaerae(100);unclassified(81);unclassified(81);unclassified(81);unclassified(81);	Otu01649	0	0	0	8	0	0	0	3	14	0	0	0	0	0	0	0	0	0	0	0	0	0	0	0	1	0	0	0	0
Otu01650	26	Bacteria(100);Firmicutes(100);Bacilli(100);Bacillales(100);Paenibacillaceae(100);unclassified(100);	Otu01650	0	0	0	0	0	0	5	0	0	0	0	0	0	0	0	0	0	0	0	0	0	0	0	16	3	0	0	2	0
Otu01651	26	Bacteria(100);Proteobacteria(100);Alphaproteobacteria(100);Rhodobacterales(100);Rhodobacteraceae(100);unclassified(98);	Otu01651	9	0	2	0	0	0	0	0	0	0	0	0	0	0	0	0	0	0	0	0	0	0	0	0	0	15	0	0	0
Otu01652	26	Bacteria(100);Proteobacteria(100);Deltaproteobacteria(100);Oligoflexales(100);unclassified(100);unclassified(100);	Otu01652	0	0	0	0	0	0	0	0	0	0	0	0	0	0	0	0	0	0	0	0	7	14	5	0	0	0	0	0	0
Otu01653	26	Bacteria(100);Bacteroidetes(100);Sphingobacteriia(100);Sphingobacteriales(100);Saprospiraceae(100);unclassified(100);	Otu01653	0	0	0	0	0	0	0	0	0	0	0	0	9	13	4	0	0	0	0	0	0	0	0	0	0	0	0	0	0
Otu01654	26	Bacteria(100);Firmicutes(100);Clostridia(100);Clostridiales(100);Ruminococcaceae(100);Ruminococcaceae_UCG-010(100);	Otu01654	0	0	0	0	0	0	0	11	1	14	0	0	0	0	0	0	0	0	0	0	0	0	0	0	0	0	0	0	0
Otu01655	26	Bacteria(100);Proteobacteria(100);Epsilonproteobacteria(100);Campylobacterales(100);Campylobacteraceae(100);Arcobacter(100);	Otu01655	0	0	0	0	0	0	0	18	1	7	0	0	0	0	0	0	0	0	0	0	0	0	0	0	0	0	0	0	0
Otu01656	26	Bacteria(100);Proteobacteria(100);Deltaproteobacteria(100);Myxococcales(100);unclassified(97);unclassified(97);	Otu01656	1	0	0	0	7	0	0	0	0	0	0	0	0	0	0	0	0	0	0	18	0	0	0	0	0	0	0	0	0
Otu01657	26	Bacteria(100);Proteobacteria(100);Gammaproteobacteria(100);Methylococcales(100);Methylococcaceae(100);Methylosarcina(100);	Otu01657	0	0	0	0	0	0	0	0	0	0	0	0	2	22	2	0	0	0	0	0	0	0	0	0	0	0	0	0	0
Otu01658	26	Bacteria(100);Proteobacteria(100);Alphaproteobacteria(100);Rhizobiales(100);Xanthobacteraceae(100);Variibacter(100);	Otu01658	0	0	0	0	0	0	0	0	0	0	0	0	10	2	14	0	0	0	0	0	0	0	0	0	0	0	0	0	0
Otu01659	26	Bacteria(100);Bacteroidetes(100);Flavobacteriia(100);Flavobacteriales(100);Flavobacteriaceae(100);unclassified(100);	Otu01659	0	0	0	0	0	0	1	0	0	0	0	0	0	0	0	0	0	0	0	22	0	0	0	3	0	0	0	0	0
Otu01660	26	Bacteria(100);Firmicutes(100);Bacilli(100);Bacillales(100);Bacillaceae(100);unclassified(62);	Otu01660	0	1	3	0	22	0	0	0	0	0	0	0	0	0	0	0	0	0	0	0	0	0	0	0	0	0	0	0	0
Otu01661	26	Bacteria(100);Atribacteria(100);Atribacteria_Incertae_Sedis(100);Unknown_Order(100);Unknown_Family(100);Candidatus_Caldatribacterium(100);	Otu01661	0	0	0	0	0	0	0	0	0	0	0	0	0	0	0	0	0	0	0	0	4	0	22	0	0	0	0	0	0
Otu01662	26	Bacteria(100);Firmicutes(100);Bacilli(100);Bacillales(100);unclassified(100);unclassified(100);	Otu01662	0	0	0	0	3	0	0	0	0	0	0	0	0	0	0	0	0	0	0	23	0	0	0	0	0	0	0	0	0
Otu01663	26	Bacteria(100);Proteobacteria(100);unclassified(100);unclassified(100);unclassified(100);unclassified(100);	Otu01663	0	0	0	0	0	0	0	0	0	0	0	0	0	25	0	0	0	0	0	0	0	0	0	0	0	0	0	1	0
Otu01664	26	Bacteria(100);Proteobacteria(100);Deltaproteobacteria(100);Bdellovibrionales(100);Bdellovibrionaceae(100);OM27_clade(100);	Otu01664	0	0	0	0	0	0	0	0	0	0	0	0	0	0	0	0	0	0	0	0	0	26	0	0	0	0	0	0	0
Otu01665	25	Bacteria(100);Firmicutes(100);unclassified(93);unclassified(93);unclassified(93);unclassified(93);	Otu01665	0	2	0	0	0	0	0	3	0	1	0	0	2	0	4	0	0	0	0	0	0	0	3	0	2	5	0	2	1
Otu01666	25	Bacteria(100);Proteobacteria(100);Alphaproteobacteria(100);Rhizobiales(100);Bradyrhizobiaceae(100);Bosea(100);	Otu01666	3	0	0	0	1	0	0	0	0	0	0	0	2	4	3	0	0	0	0	0	0	0	2	0	5	0	1	1	3
Otu01667	25	Bacteria(100);Firmicutes(100);Clostridia(100);Clostridiales(100);Ruminococcaceae(100);Fastidiosipila(100);	Otu01667	0	0	0	1	0	0	0	3	1	0	1	0	0	0	0	1	0	3	12	0	0	0	0	0	1	0	0	1	1
Otu01668	25	Bacteria(100);Firmicutes(100);Clostridia(100);Clostridiales(100);Clostridiaceae_1(100);Clostridium_sensu_stricto_18(100);	Otu01668	1	0	1	0	0	0	0	0	0	0	0	1	0	1	11	0	0	0	0	0	0	0	0	0	3	0	1	2	4
Otu01669	25	Bacteria(100);Actinobacteria(100);Actinobacteria(100);Micrococcales(100);Promicromonosporaceae(96);Cellulosimicrobium(56);	Otu01669	0	0	0	0	6	1	0	0	0	0	0	0	4	6	2	0	0	0	0	1	2	0	0	0	1	0	0	0	2
Otu01670	25	Bacteria(100);Proteobacteria(100);Alphaproteobacteria(100);Rhodospirillales(100);Rhodospirillaceae(100);Defluviicoccus(100);	Otu01670	0	0	0	0	0	1	0	0	0	0	0	0	0	1	0	0	5	0	1	0	4	10	2	0	0	0	1	0	0
Otu01671	25	Bacteria(100);Proteobacteria(100);Deltaproteobacteria(100);Desulfobacterales(100);Desulfobulbaceae(100);Desulfobulbus(100);	Otu01671	0	0	0	0	0	1	0	1	0	0	0	0	0	9	3	0	0	0	0	0	4	0	6	0	0	0	1	0	0
Otu01672	25	Bacteria(100);Actinobacteria(100);Actinobacteria(100);Micrococcales(100);Beutenbergiaceae(97);Salana(81);	Otu01672	0	0	0	0	0	1	0	0	0	0	0	0	5	2	4	0	0	0	0	0	0	8	0	0	0	0	0	3	2
Otu01673	25	Bacteria(100);Actinobacteria(100);Actinobacteria(100);Micrococcales(100);Microbacteriaceae(100);unclassified(100);	Otu01673	9	0	0	0	0	0	0	0	0	0	0	0	0	1	0	0	0	0	0	0	0	0	4	0	5	0	0	1	5
Otu01674	25	Bacteria(100);unclassified(100);unclassified(100);unclassified(100);unclassified(100);unclassified(100);	Otu01674	0	0	0	0	0	0	0	4	8	8	1	0	0	0	0	0	3	0	0	0	0	0	0	0	0	0	0	1	0
Otu01675	25	Bacteria(100);Proteobacteria(100);Betaproteobacteria(100);Burkholderiales(100);Alcaligenaceae(100);Achromobacter(52);	Otu01675	4	3	0	0	2	0	0	1	0	0	0	0	0	0	0	0	0	0	0	0	0	0	0	2	0	13	0	0	0
Otu01676	25	Bacteria(100);Firmicutes(100);Clostridia(100);Clostridiales(100);unclassified(100);unclassified(100);	Otu01676	0	0	2	0	0	0	0	0	0	0	0	0	1	0	0	0	0	0	1	0	0	0	0	0	7	0	0	9	5
Otu01677	25	Bacteria(100);Actinobacteria(100);Actinobacteria(100);Micrococcales(100);Dermabacteraceae(100);Brachybacterium(97);	Otu01677	0	2	0	0	0	0	0	0	0	0	0	0	0	0	0	0	0	0	0	11	0	0	0	1	0	0	10	1	0
Otu01678	25	Bacteria(100);Proteobacteria(100);Gammaproteobacteria(52);unclassified(52);unclassified(52);unclassified(52);	Otu01678	14	0	0	0	0	2	0	0	0	0	0	0	0	0	0	0	0	0	0	0	2	5	2	0	0	0	0	0	0
Otu01679	25	Bacteria(100);Actinobacteria(100);Actinobacteria(100);Streptosporangiales(100);unclassified(52);unclassified(52);	Otu01679	0	0	0	0	3	0	7	0	0	0	0	0	0	0	0	0	0	0	0	14	0	0	0	0	0	0	0	1	0
Otu01680	25	Bacteria(100);Proteobacteria(100);Alphaproteobacteria(100);Rhodospirillales(100);Acetobacteraceae(100);Roseomonas(100);	Otu01680	0	0	0	0	0	0	0	0	0	0	0	0	9	6	9	0	0	0	0	0	0	0	0	0	0	0	0	1	0
Otu01681	25	Bacteria(100);Bacteroidetes(100);Cytophagia(100);Order_III(100);Unknown_Family(100);unclassified(96);	Otu01681	0	1	0	0	13	0	0	0	0	0	0	0	0	0	0	0	0	0	0	10	0	0	0	0	0	1	0	0	0
Otu01682	25	Bacteria(100);Firmicutes(100);Clostridia(100);Clostridiales(100);Family_XI(100);Tissierella(100);	Otu01682	2	8	0	0	0	0	0	2	0	0	0	0	0	0	0	0	0	0	0	0	0	0	0	0	0	13	0	0	0
Otu01683	25	Bacteria(100);Actinobacteria(100);Actinobacteria(100);Propionibacteriales(76);Nocardioidaceae(76);unclassified(76);	Otu01683	0	0	0	0	0	0	0	0	0	0	0	10	4	3	8	0	0	0	0	0	0	0	0	0	0	0	0	0	0
Otu01684	25	Bacteria(100);Bacteroidetes(100);Bacteroidia(100);Bacteroidales(100);Rikenellaceae(100);Blvii28_wastewater-sludge_group(100);	Otu01684	0	12	0	0	0	0	0	0	0	0	0	0	0	0	0	0	0	5	5	0	0	0	0	0	0	3	0	0	0
Otu01685	25	Bacteria(100);Firmicutes(100);unclassified(100);unclassified(100);unclassified(100);unclassified(100);	Otu01685	0	16	0	0	0	0	0	0	0	0	0	0	0	0	0	3	0	5	1	0	0	0	0	0	0	0	0	0	0
Otu01686	25	Bacteria(100);Actinobacteria(100);Actinobacteria(100);unclassified(100);unclassified(100);unclassified(100);	Otu01686	0	0	0	0	0	0	0	0	0	0	0	0	0	19	2	0	0	0	0	0	0	2	2	0	0	0	0	0	0
Otu01687	25	Bacteria(100);Firmicutes(100);Clostridia(100);Clostridiales(100);Family_XI(100);Tepidimicrobium(100);	Otu01687	0	10	0	0	1	0	9	0	0	0	0	0	0	0	0	0	0	0	0	5	0	0	0	0	0	0	0	0	0
Otu01688	25	Bacteria(100);Bacteroidetes(100);Bacteroidia(100);Bacteroidales(100);unclassified(100);unclassified(100);	Otu01688	0	0	12	10	0	0	0	0	0	0	0	0	0	0	0	0	0	0	0	0	0	0	0	0	0	0	0	2	1
Otu01689	25	Bacteria(100);Bacteroidetes(100);Flavobacteriia(100);Flavobacteriales(100);Flavobacteriaceae(100);Flavobacterium(100);	Otu01689	18	0	0	0	0	4	0	0	0	0	0	0	0	0	0	0	0	0	0	0	0	2	0	0	0	0	1	0	0
Otu01690	25	Bacteria(100);Firmicutes(100);Clostridia(100);D8A-2(100);unclassified(100);unclassified(100);	Otu01690	0	0	2	0	0	0	0	0	0	0	0	0	0	0	0	4	0	10	9	0	0	0	0	0	0	0	0	0	0
Otu01691	25	Bacteria(100);Proteobacteria(100);Alphaproteobacteria(100);Rhodospirillales(100);Acetobacteraceae(100);Roseomonas(100);	Otu01691	0	0	0	0	0	5	0	0	0	0	0	0	0	0	0	0	0	0	0	0	0	12	8	0	0	0	0	0	0
Otu01692	25	Bacteria(100);Verrucomicrobia(100);OPB35_soil_group(100);unclassified(100);unclassified(100);unclassified(100);	Otu01692	0	0	0	0	0	9	0	0	0	0	0	0	0	0	0	0	0	0	0	0	0	15	1	0	0	0	0	0	0
Otu01693	25	Bacteria(100);Proteobacteria(100);Deltaproteobacteria(100);Myxococcales(100);mle1-27(100);unclassified(100);	Otu01693	0	0	0	0	0	9	0	0	0	0	0	0	0	0	0	0	0	0	0	1	0	15	0	0	0	0	0	0	0
Otu01694	25	Bacteria(100);Bacteroidetes(100);unclassified(100);unclassified(100);unclassified(100);unclassified(100);	Otu01694	0	0	0	0	0	5	0	0	0	0	0	0	0	0	0	0	0	0	0	0	0	19	1	0	0	0	0	0	0
Otu01695	25	Bacteria(100);Proteobacteria(100);Alphaproteobacteria(100);Rhizobiales(100);unclassified(100);unclassified(100);	Otu01695	0	0	0	0	0	0	0	0	0	0	0	0	0	0	0	0	0	0	0	1	0	0	0	23	0	0	0	0	1
Otu01696	25	Bacteria(100);Firmicutes(100);Clostridia(100);Clostridiales(100);Ruminococcaceae(100);unclassified(100);	Otu01696	0	0	0	0	0	0	0	0	16	0	0	0	0	0	0	0	0	0	0	0	0	0	0	0	0	0	9	0	0
Otu01697	25	Bacteria(100);unclassified(82);unclassified(82);unclassified(82);unclassified(82);unclassified(82);	Otu01697	0	0	0	0	0	0	0	0	18	0	0	0	0	0	0	0	0	0	0	0	0	0	0	0	0	0	7	0	0
Otu01698	25	Bacteria(100);Proteobacteria(100);Gammaproteobacteria(100);Cellvibrionales(100);unclassified(100);unclassified(100);	Otu01698	21	0	0	0	0	0	0	0	0	0	0	0	0	0	0	0	4	0	0	0	0	0	0	0	0	0	0	0	0
Otu01699	25	Bacteria(100);Proteobacteria(100);Gammaproteobacteria(100);Cellvibrionales(100);unclassified(100);unclassified(100);	Otu01699	0	0	0	0	0	0	0	24	0	1	0	0	0	0	0	0	0	0	0	0	0	0	0	0	0	0	0	0	0
Otu01700	25	Bacteria(100);Firmicutes(100);Bacilli(100);Bacillales(100);Bacillaceae(100);unclassified(68);	Otu01700	0	0	0	0	14	0	0	0	0	0	0	0	0	0	0	0	0	0	0	0	0	0	0	11	0	0	0	0	0
Otu01701	25	Bacteria(100);Actinobacteria(100);Actinobacteria(100);Corynebacteriales(100);Mycobacteriaceae(100);Mycobacterium(100);	Otu01701	0	0	0	0	0	0	0	0	0	0	0	0	11	0	14	0	0	0	0	0	0	0	0	0	0	0	0	0	0
Otu01702	25	Bacteria(100);Firmicutes(100);Bacilli(100);Bacillales(100);Bacillaceae(61);unclassified(61);	Otu01702	0	25	0	0	0	0	0	0	0	0	0	0	0	0	0	0	0	0	0	0	0	0	0	0	0	0	0	0	0
Otu01703	25	Bacteria(100);Proteobacteria(100);Betaproteobacteria(100);Burkholderiales(100);Comamonadaceae(100);Brachymonas(100);	Otu01703	0	0	0	0	0	0	0	0	0	0	0	0	0	0	0	0	25	0	0	0	0	0	0	0	0	0	0	0	0
Otu01704	24	Bacteria(100);Proteobacteria(100);Alphaproteobacteria(100);Rhizobiales(100);Rhizobiales_Incertae_Sedis(100);Bauldia(100);	Otu01704	2	0	0	0	0	0	0	0	0	0	0	0	5	1	4	0	0	0	0	0	2	2	5	0	1	0	0	1	1
Otu01705	24	Bacteria(100);Lentisphaerae(100);unclassified(100);unclassified(100);unclassified(100);unclassified(100);	Otu01705	0	2	1	1	0	0	0	1	0	0	0	0	0	0	0	10	1	2	4	0	0	0	0	0	2	0	0	0	0
Otu01706	24	Bacteria(100);Proteobacteria(100);Alphaproteobacteria(100);Rhodobacterales(100);Rhodobacteraceae(100);unclassified(100);	Otu01706	0	0	0	0	1	2	0	0	0	0	0	0	3	6	6	0	0	0	0	0	2	0	2	0	0	0	2	0	0
Otu01707	24	Bacteria(100);Bacteroidetes(100);Bacteroidia(100);Bacteroidia_Incertae_Sedis(100);Draconibacteriaceae(100);unclassified(100);	Otu01707	0	0	0	0	0	0	0	8	0	1	0	0	1	2	1	0	0	0	0	0	2	0	7	0	0	0	2	0	0
Otu01708	24	Bacteria(100);Firmicutes(100);Bacilli(100);Bacillales(100);Bacillaceae(67);unclassified(100);	Otu01708	0	8	0	0	2	0	0	0	0	0	1	0	0	0	0	0	0	0	0	8	0	0	0	0	2	1	1	1	0
Otu01709	24	Bacteria(100);Firmicutes(100);Clostridia(100);Clostridiales(100);Lachnospiraceae(100);Lachnospiraceae_NK3A20_group(100);	Otu01709	0	0	0	0	0	0	0	0	0	0	0	0	0	0	0	0	0	0	3	0	0	0	0	3	3	2	5	5	3
Otu01710	24	Bacteria(100);Actinobacteria(100);Actinobacteria(100);Corynebacteriales(100);Nocardiaceae(100);Gordonia(100);	Otu01710	0	0	0	0	7	0	4	0	0	0	0	0	0	0	0	0	0	0	0	3	0	0	0	4	4	0	1	0	1
Otu01711	24	Bacteria(100);Proteobacteria(100);Alphaproteobacteria(100);Rhizobiales(100);Hyphomicrobiaceae(100);Hyphomicrobium(100);	Otu01711	0	0	0	0	0	1	0	0	0	0	0	0	0	0	1	0	0	0	0	0	4	5	11	0	1	0	0	1	0
Otu01712	24	Bacteria(100);Bacteroidetes(100);Sphingobacteriia(100);Sphingobacteriales(100);Sphingobacteriaceae(100);Sphingobacterium(59);	Otu01712	3	0	0	0	7	0	0	0	0	0	3	0	0	0	0	0	0	0	0	3	0	0	0	2	0	2	0	0	4
Otu01713	24	Bacteria(100);Proteobacteria(100);Gammaproteobacteria(100);Enterobacteriales(100);Enterobacteriaceae(100);Escherichia-Shigella(98);	Otu01713	1	0	0	0	0	0	0	0	0	0	0	0	0	6	11	0	1	0	0	0	0	0	0	0	0	0	4	1	0
Otu01714	24	Bacteria(100);Firmicutes(100);Clostridia(100);Clostridiales(100);Christensenellaceae(100);Christensenellaceae_R-7_group(100);	Otu01714	0	0	0	0	0	0	0	1	0	0	0	0	4	0	3	0	0	0	0	0	12	1	3	0	0	0	0	0	0
Otu01715	24	Bacteria(100);Firmicutes(100);Bacilli(100);Bacillales(100);Thermoactinomycetaceae(100);Thermoflavimicrobium(100);	Otu01715	0	2	0	0	4	0	0	0	2	0	0	0	0	0	0	0	0	0	0	2	0	0	0	0	7	0	0	7	0
Otu01716	24	Bacteria(100);Spirochaetae(100);Spirochaetes(100);Spirochaetales(100);Spirochaetaceae(100);Treponema_2(100);	Otu01716	0	0	0	0	0	0	0	0	0	0	0	0	6	0	1	0	0	0	0	0	7	0	5	0	0	0	5	0	0
Otu01717	24	Bacteria(100);Proteobacteria(100);Deltaproteobacteria(100);Desulfuromonadales(100);unclassified(67);unclassified(67);	Otu01717	0	0	0	0	0	0	0	0	0	0	0	0	0	17	0	0	1	0	0	0	1	1	4	0	0	0	0	0	0
Otu01718	24	Bacteria(100);Actinobacteria(100);Acidimicrobiia(100);Acidimicrobiales(100);unclassified(100);unclassified(100);	Otu01718	0	0	0	0	0	7	0	0	0	0	0	0	0	0	0	0	0	0	0	0	5	10	1	0	1	0	0	0	0
Otu01719	24	Bacteria(100);Bacteroidetes(100);unclassified(100);unclassified(100);unclassified(100);unclassified(100);	Otu01719	0	0	0	7	0	0	0	13	1	0	0	0	0	0	0	0	0	0	0	0	0	0	0	0	2	0	0	1	0
Otu01720	24	Bacteria(100);Bacteroidetes(100);SB-5(87);unclassified(87);unclassified(87);unclassified(87);	Otu01720	0	0	0	2	0	0	0	2	0	0	0	0	0	0	0	0	0	0	0	0	12	0	8	0	0	0	0	0	0
Otu01721	24	Bacteria(100);Proteobacteria(100);Gammaproteobacteria(100);Xanthomonadales(100);Xanthomonadales_Incertae_Sedis(100);Acidibacter(100);	Otu01721	0	0	0	0	0	8	0	0	0	0	0	0	0	0	0	0	0	0	0	0	1	10	5	0	0	0	0	0	0
Otu01722	24	Bacteria(100);Firmicutes(100);Clostridia(100);Clostridiales(100);Ruminococcaceae(100);Fastidiosipila(100);	Otu01722	0	0	0	0	0	0	0	0	0	0	0	0	0	0	0	0	4	0	0	0	0	0	0	0	8	0	0	6	6
Otu01723	24	Bacteria(100);Firmicutes(100);Clostridia(100);Clostridiales(100);Lachnospiraceae(100);Anaerostipes(100);	Otu01723	0	0	0	0	0	0	0	0	0	0	0	0	0	5	0	0	0	0	0	0	0	17	0	0	0	0	1	1	0
Otu01724	24	Bacteria(100);Proteobacteria(100);Alphaproteobacteria(100);Sphingomonadales(100);Sphingomonadaceae(100);Novosphingobium(100);	Otu01724	0	0	0	0	0	7	0	13	0	3	0	0	0	0	0	0	0	1	0	0	0	0	0	0	0	0	0	0	0
Otu01725	24	Bacteria(100);Bacteroidetes(100);Bacteroidia(92);Bacteroidia_Incertae_Sedis(92);Draconibacteriaceae(92);unclassified(92);	Otu01725	0	0	0	0	0	13	0	8	0	0	0	0	0	0	0	0	0	0	0	0	0	1	2	0	0	0	0	0	0
Otu01726	24	Bacteria(100);TM6(100);unclassified(100);unclassified(100);unclassified(100);unclassified(100);	Otu01726	0	0	0	0	0	0	0	0	0	0	0	0	0	0	0	0	0	0	0	0	1	22	1	0	0	0	0	0	0
Otu01727	24	Bacteria(100);Firmicutes(100);Bacilli(100);Bacillales(100);Paenibacillaceae(84);unclassified(100);	Otu01727	0	0	0	0	0	0	0	0	0	0	0	1	0	0	0	0	0	0	0	16	0	0	0	0	0	7	0	0	0
Otu01728	24	Bacteria(100);Firmicutes(100);Clostridia(100);Clostridiales(100);Christensenellaceae(100);Christensenellaceae_R-7_group(100);	Otu01728	0	0	0	0	0	0	0	0	0	0	0	0	9	1	14	0	0	0	0	0	0	0	0	0	0	0	0	0	0
Otu01729	24	Bacteria(100);Proteobacteria(100);Deltaproteobacteria(100);Myxococcales(100);Sandaracinaceae(100);unclassified(100);	Otu01729	0	0	0	0	0	0	0	22	0	1	0	0	0	0	0	1	0	0	0	0	0	0	0	0	0	0	0	0	0
Otu01730	24	Bacteria(100);Proteobacteria(100);Gammaproteobacteria(100);Oceanospirillales(100);unclassified(80);unclassified(80);	Otu01730	0	21	0	0	0	0	0	0	0	0	0	0	0	0	0	0	0	0	0	0	0	0	0	1	0	2	0	0	0
Otu01731	24	Bacteria(100);Proteobacteria(100);Betaproteobacteria(100);Burkholderiales(100);Alcaligenaceae(100);unclassified(100);	Otu01731	0	0	0	0	0	0	14	0	0	0	0	0	0	0	0	0	0	0	0	9	0	0	0	1	0	0	0	0	0
Otu01732	24	Bacteria(100);Firmicutes(100);Clostridia(100);Clostridiales(100);Lachnospiraceae(100);unclassified(100);	Otu01732	0	0	0	0	0	0	0	0	23	0	0	0	0	0	0	0	0	0	0	0	0	0	0	0	0	0	1	0	0
Otu01733	24	Bacteria(100);Proteobacteria(100);Alphaproteobacteria(100);Rhodobacterales(100);Rhodobacteraceae(100);unclassified(100);	Otu01733	22	0	0	0	0	0	0	0	0	0	0	0	0	0	0	0	0	0	0	0	0	0	0	0	0	2	0	0	0
Otu01734	24	Bacteria(100);Firmicutes(100);Clostridia(92);Clostridiales(92);Eubacteriaceae(92);unclassified(92);	Otu01734	0	0	0	0	0	0	0	0	0	0	0	0	0	0	0	0	22	2	0	0	0	0	0	0	0	0	0	0	0
Otu01735	24	Bacteria(100);Proteobacteria(100);Gammaproteobacteria(100);B38(92);unclassified(92);unclassified(92);	Otu01735	0	0	0	0	0	0	0	0	0	0	0	0	0	21	0	0	0	0	0	0	0	3	0	0	0	0	0	0	0
Otu01736	24	Bacteria(100);unclassified(100);unclassified(100);unclassified(100);unclassified(100);unclassified(100);	Otu01736	0	0	0	0	0	24	0	0	0	0	0	0	0	0	0	0	0	0	0	0	0	0	0	0	0	0	0	0	0
Otu01737	24	Bacteria(100);Proteobacteria(100);Betaproteobacteria(100);Rhodocyclales(100);Rhodocyclaceae(100);Azoarcus(100);	Otu01737	0	0	0	0	0	0	0	0	0	0	0	0	0	0	0	0	0	0	0	0	0	0	0	24	0	0	0	0	0
Otu01738	23	Bacteria(100);Firmicutes(100);Clostridia(100);Clostridiales(100);Christensenellaceae(100);Christensenellaceae_R-7_group(100);	Otu01738	1	2	0	1	0	0	0	0	3	0	0	0	0	0	0	3	3	2	1	0	0	5	2	0	0	0	0	0	0
Otu01739	23	Bacteria(100);Firmicutes(100);Clostridia(100);Clostridiales(100);Lachnospiraceae(100);Cellulosilyticum(100);	Otu01739	0	0	0	0	0	0	2	2	3	2	3	0	0	0	0	1	0	3	4	0	0	0	0	0	2	0	0	1	0
Otu01740	23	Bacteria(100);Firmicutes(100);Clostridia(100);Clostridiales(100);Lachnospiraceae(100);Lachnospiraceae_NK3A20_group(100);	Otu01740	0	0	0	0	0	0	0	0	0	0	0	0	0	0	0	0	0	1	2	0	0	2	0	1	6	1	5	1	4
Otu01741	23	Bacteria(100);Firmicutes(100);Clostridia(100);Clostridiales(100);Caldicoprobacteraceae(100);Caldicoprobacter(100);	Otu01741	0	2	0	0	0	0	0	1	0	1	0	0	0	0	0	4	0	4	3	0	0	0	0	0	2	0	0	4	2
Otu01742	23	Bacteria(100);Fibrobacteres(100);Fibrobacteria(100);Fibrobacterales(100);possible_family_01(100);unclassified(100);	Otu01742	0	0	0	0	0	0	0	0	0	0	3	0	0	3	5	0	0	0	0	0	3	1	6	0	1	0	1	0	0
Otu01743	23	Bacteria(100);Actinobacteria(100);Actinobacteria(100);Kineosporiales(88);Kineosporiaceae(88);unclassified(100);	Otu01743	0	0	0	0	0	2	0	0	0	0	0	0	0	0	3	0	0	0	0	0	0	4	4	0	6	0	0	2	2
Otu01744	23	Bacteria(100);Firmicutes(100);Clostridia(100);Clostridiales(100);Family_XI(100);Tissierella(100);	Otu01744	0	2	0	0	2	0	0	0	0	0	0	0	0	0	1	0	0	0	0	0	10	0	8	0	0	0	0	0	0
Otu01745	23	Bacteria(100);Actinobacteria(100);Thermoleophilia(100);unclassified(100);unclassified(100);unclassified(100);	Otu01745	0	0	0	0	1	0	0	0	0	0	0	0	9	0	8	0	0	0	0	0	1	0	4	0	0	0	0	0	0
Otu01746	23	Bacteria(100);Firmicutes(100);Bacilli(100);Bacillales(100);Bacillaceae(100);Caldibacillus(100);	Otu01746	0	0	4	0	0	0	0	0	0	0	0	0	0	0	0	0	0	0	0	9	0	0	0	0	2	0	0	6	2
Otu01747	23	Bacteria(100);Proteobacteria(100);Betaproteobacteria(100);Burkholderiales(100);Burkholderiaceae(100);Lautropia(100);	Otu01747	0	0	0	0	0	4	0	11	0	0	6	0	1	0	0	0	0	0	0	0	0	0	0	0	1	0	0	0	0
Otu01748	23	Bacteria(100);Proteobacteria(100);Deltaproteobacteria(100);Desulfuromonadales(100);unclassified(66);unclassified(66);	Otu01748	0	0	0	0	0	0	0	1	0	0	0	0	9	2	11	0	0	0	0	0	0	0	0	0	0	0	0	0	0
Otu01749	23	Bacteria(100);Proteobacteria(100);Alphaproteobacteria(100);Rhizobiales(100);Phyllobacteriaceae(100);unclassified(84);	Otu01749	0	0	0	0	0	0	0	0	0	0	0	0	0	4	0	0	0	0	0	0	5	7	7	0	0	0	0	0	0
Otu01750	23	Bacteria(100);Bacteroidetes(100);Bacteroidia(100);Bacteroidia_Incertae_Sedis(100);unclassified(100);unclassified(100);	Otu01750	0	0	0	0	0	0	0	2	15	5	0	0	0	0	0	0	1	0	0	0	0	0	0	0	0	0	0	0	0
Otu01751	23	Bacteria(100);Proteobacteria(100);Alphaproteobacteria(100);Rhizobiales(100);unclassified(87);unclassified(87);	Otu01751	0	0	0	0	0	0	0	0	0	0	0	0	1	0	0	0	6	6	10	0	0	0	0	0	0	0	0	0	0
Otu01752	23	Bacteria(100);Firmicutes(100);Clostridia(100);Clostridiales(100);Lachnospiraceae(100);Dorea(100);	Otu01752	0	0	0	0	0	4	0	0	0	0	0	0	0	15	0	0	0	0	0	0	0	3	0	0	0	0	1	0	0
Otu01753	23	Bacteria(100);Proteobacteria(100);Betaproteobacteria(100);Rhodocyclales(100);Rhodocyclaceae(100);unclassified(100);	Otu01753	0	0	0	0	0	0	0	0	0	0	0	4	0	11	0	0	0	0	0	0	0	6	0	0	2	0	0	0	0
Otu01754	23	Bacteria(100);Bacteroidetes(100);Sphingobacteriia(100);Sphingobacteriales(100);AKYH767(100);unclassified(100);	Otu01754	0	0	0	0	0	15	0	0	0	0	0	0	0	0	0	0	0	0	0	0	2	5	1	0	0	0	0	0	0
Otu01755	23	Bacteria(100);Firmicutes(100);Clostridia(100);Clostridiales(100);Ruminococcaceae(100);Ruminococcaceae_UCG-009(54);	Otu01755	3	0	0	0	0	0	0	0	0	0	0	0	0	15	0	0	0	0	0	0	0	0	0	0	0	0	5	0	0
Otu01756	23	Bacteria(100);Proteobacteria(100);Alphaproteobacteria(100);Rhodospirillales(100);Acetobacteraceae(100);unclassified(100);	Otu01756	0	0	0	0	0	0	0	0	0	0	0	0	0	0	0	0	0	0	0	0	6	8	9	0	0	0	0	0	0
Otu01757	23	Bacteria(100);Firmicutes(100);Clostridia(100);Clostridiales(100);Family_XI(100);Gallicola(100);	Otu01757	0	3	0	0	0	0	0	0	0	0	0	0	0	0	3	0	17	0	0	0	0	0	0	0	0	0	0	0	0
Otu01758	23	Bacteria(100);Proteobacteria(100);Deltaproteobacteria(100);Desulfuromonadales(100);GR-WP33-58(100);unclassified(100);	Otu01758	21	0	0	0	0	0	0	0	0	0	0	0	0	0	0	0	0	0	0	0	0	0	0	0	0	1	1	0	0
Otu01759	23	Bacteria(100);Proteobacteria(100);Gammaproteobacteria(100);Pasteurellales(100);Pasteurellaceae(100);unclassified(100);	Otu01759	0	0	0	0	0	0	0	0	0	0	0	0	8	11	4	0	0	0	0	0	0	0	0	0	0	0	0	0	0
Otu01760	23	Bacteria(100);Firmicutes(100);Clostridia(100);Clostridiales(100);Syntrophomonadaceae(100);Syntrophomonas(100);	Otu01760	0	0	0	0	0	0	0	0	0	0	0	0	0	0	0	12	0	5	6	0	0	0	0	0	0	0	0	0	0
Otu01761	23	Bacteria(100);Proteobacteria(100);Gammaproteobacteria(100);Xanthomonadales(100);Xanthomonadaceae(100);Luteibacter(100);	Otu01761	0	0	0	0	0	0	22	0	0	0	0	0	0	0	0	0	0	1	0	0	0	0	0	0	0	0	0	0	0
Otu01762	23	Bacteria(100);Bacteroidetes(96);unclassified(96);unclassified(96);unclassified(96);unclassified(96);	Otu01762	0	0	0	0	0	7	0	0	0	0	0	0	0	0	0	0	0	0	0	0	0	16	0	0	0	0	0	0	0
Otu01763	23	Bacteria(100);Firmicutes(100);Bacilli(100);Bacillales(100);Paenibacillaceae(100);unclassified(100);	Otu01763	0	0	0	0	0	0	0	0	0	0	2	0	0	0	0	0	0	0	0	0	0	0	0	0	0	21	0	0	0
Otu01764	23	Bacteria(100);Firmicutes(100);Bacilli(100);Bacillales(100);Paenibacillaceae(100);unclassified(100);	Otu01764	0	0	0	0	1	0	0	0	0	0	0	0	0	0	0	0	0	0	0	0	0	0	0	22	0	0	0	0	0
Otu01765	23	Bacteria(100);Bacteroidetes(100);unclassified(100);unclassified(100);unclassified(100);unclassified(100);	Otu01765	18	0	0	0	0	0	0	0	0	0	0	0	0	0	0	0	0	0	0	0	0	0	0	0	0	5	0	0	0
Otu01766	23	Bacteria(100);Bacteroidetes(100);Flavobacteriia(100);Flavobacteriales(100);Flavobacteriaceae(100);unclassified(100);	Otu01766	0	0	0	0	0	0	0	0	0	0	0	0	0	0	0	0	0	0	0	23	0	0	0	0	0	0	0	0	0
Otu01767	23	Bacteria(100);Bacteroidetes(100);Sphingobacteriia(100);Sphingobacteriales(100);WCHB1-69(100);unclassified(100);	Otu01767	0	0	0	0	0	0	0	0	0	0	0	0	0	23	0	0	0	0	0	0	0	0	0	0	0	0	0	0	0
Otu01768	23	Bacteria(100);Bacteroidetes(100);Flavobacteriia(100);Flavobacteriales(100);Flavobacteriaceae(100);Arenibacter(100);	Otu01768	0	0	0	0	23	0	0	0	0	0	0	0	0	0	0	0	0	0	0	0	0	0	0	0	0	0	0	0	0
Otu01769	23	Bacteria(100);Bacteroidetes(100);Bacteroidia(100);Bacteroidales(100);Bacteroidaceae(100);Bacteroides(100);	Otu01769	0	0	0	0	0	0	0	0	23	0	0	0	0	0	0	0	0	0	0	0	0	0	0	0	0	0	0	0	0
Otu01770	23	Bacteria(100);Firmicutes(100);Clostridia(100);Clostridiales(100);Lachnospiraceae(100);unclassified(100);	Otu01770	0	0	0	0	0	0	0	0	23	0	0	0	0	0	0	0	0	0	0	0	0	0	0	0	0	0	0	0	0
Otu01771	23	Bacteria(100);Proteobacteria(100);Gammaproteobacteria(100);Alteromonadales(100);Idiomarinaceae(100);Aliidiomarina(100);	Otu01771	0	0	0	0	0	0	0	0	0	0	0	0	0	0	0	0	0	0	0	0	0	0	0	23	0	0	0	0	0
Otu01772	23	Bacteria(100);Bacteroidetes(100);Flavobacteriia(100);Flavobacteriales(100);Flavobacteriaceae(100);unclassified(100);	Otu01772	0	23	0	0	0	0	0	0	0	0	0	0	0	0	0	0	0	0	0	0	0	0	0	0	0	0	0	0	0
Otu01773	23	Bacteria(100);Firmicutes(100);Clostridia(100);Clostridiales(100);Family_XI(100);Anaerococcus(100);	Otu01773	0	0	0	0	0	0	0	0	0	0	0	0	0	0	0	0	23	0	0	0	0	0	0	0	0	0	0	0	0
Otu01774	22	Bacteria(100);Firmicutes(100);Clostridia(100);Clostridiales(100);Family_XIII(100);Family_XIII_UCG-002(100);	Otu01774	0	1	1	0	0	0	0	7	0	2	0	0	0	0	0	3	0	3	2	0	0	0	0	0	2	0	0	1	0
Otu01775	22	Bacteria(100);Firmicutes(100);Clostridia(100);Clostridiales(100);Ruminococcaceae(100);unclassified(100);	Otu01775	0	3	3	1	0	0	0	3	0	10	0	0	0	0	0	0	0	0	0	0	0	0	0	0	0	0	0	1	1
Otu01776	22	Bacteria(100);Firmicutes(100);Clostridia(100);Clostridiales(100);Syntrophomonadaceae(100);Dethiobacter(100);	Otu01776	0	0	0	0	0	0	0	5	0	9	1	0	0	0	0	0	0	0	0	0	0	0	0	0	2	0	0	4	1
Otu01777	22	Bacteria(100);unclassified(100);unclassified(100);unclassified(100);unclassified(100);unclassified(100);	Otu01777	0	1	1	14	0	0	0	0	0	0	0	0	0	0	0	4	0	1	1	0	0	0	0	0	0	0	0	0	0
Otu01778	22	Bacteria(100);Proteobacteria(100);Alphaproteobacteria(100);Rhizobiales(100);unclassified(100);unclassified(100);	Otu01778	5	0	0	0	1	0	1	0	0	0	0	0	0	0	0	0	0	0	0	2	0	0	0	5	0	8	0	0	0
Otu01779	22	Bacteria(100);Actinobacteria(100);Acidimicrobiia(100);Acidimicrobiales(100);unclassified(66);unclassified(66);	Otu01779	0	0	0	0	0	4	0	0	0	0	0	0	0	0	0	0	0	0	0	0	4	11	2	0	0	0	1	0	0
Otu01780	22	Bacteria(100);Lentisphaerae(100);Lentisphaerae_RFP12_gut_group(100);unclassified(100);unclassified(100);unclassified(100);	Otu01780	0	0	0	0	0	0	0	0	1	0	0	0	5	0	7	0	0	0	0	0	6	0	3	0	0	0	0	0	0
Otu01781	22	Bacteria(100);Spirochaetae(100);Spirochaetes(100);Spirochaetales(100);Spirochaetaceae(100);unclassified(100);	Otu01781	0	0	0	0	0	1	0	0	0	0	0	0	0	2	0	0	0	0	0	0	2	16	1	0	0	0	0	0	0
Otu01782	22	Bacteria(100);Proteobacteria(100);Alphaproteobacteria(100);Rhodospirillales(100);Acetobacteraceae(100);unclassified(100);	Otu01782	0	0	0	1	0	0	0	0	0	0	0	0	0	2	0	0	0	0	0	0	4	13	2	0	0	0	0	0	0
Otu01783	22	Bacteria(100);Actinobacteria(100);Actinobacteria(100);Glycomycetales(100);Glycomycetaceae(100);Glycomyces(100);	Otu01783	0	1	0	0	0	0	0	0	0	0	0	0	0	0	0	0	0	0	0	0	0	0	0	0	8	0	3	5	5
Otu01784	22	Bacteria(100);Firmicutes(100);Clostridia(100);Clostridiales(100);Family_XI(100);Sedimentibacter(100);	Otu01784	0	0	0	0	0	0	0	9	6	4	0	0	0	0	0	1	0	0	0	0	0	0	0	0	0	0	2	0	0
Otu01785	22	Bacteria(100);Proteobacteria(100);Gammaproteobacteria(100);Xanthomonadales(100);Xanthomonadaceae(100);Thermomonas(82);	Otu01785	2	0	1	0	0	0	0	0	0	0	0	0	0	0	0	0	11	0	0	0	0	3	5	0	0	0	0	0	0
Otu01786	22	Bacteria(100);Saccharibacteria(96);unclassified(96);unclassified(96);unclassified(96);unclassified(96);	Otu01786	0	0	0	0	0	0	0	4	8	5	0	0	0	0	0	1	4	0	0	0	0	0	0	0	0	0	0	0	0
Otu01787	22	Bacteria(100);Proteobacteria(100);Betaproteobacteria(100);SC-I-84(97);unclassified(97);unclassified(97);	Otu01787	0	0	0	0	0	1	0	0	0	0	0	0	0	0	0	0	0	0	0	0	9	10	2	0	0	0	0	0	0
Otu01788	22	Bacteria(100);Bacteroidetes(100);Flavobacteriia(100);Flavobacteriales(100);Flavobacteriaceae(100);Flavobacterium(100);	Otu01788	0	0	0	0	1	6	0	0	0	0	0	0	0	0	0	0	0	0	0	0	0	14	0	1	0	0	0	0	0
Otu01789	22	Bacteria(100);Proteobacteria(100);Deltaproteobacteria(100);Oligoflexales(100);unclassified(100);unclassified(100);	Otu01789	0	0	0	0	0	17	0	0	0	0	0	0	0	0	0	0	0	0	0	0	2	2	1	0	0	0	0	0	0
Otu01790	22	Bacteria(100);Bacteroidetes(100);Bacteroidia(100);Bacteroidales(100);Porphyromonadaceae(100);unclassified(100);	Otu01790	0	0	0	0	0	0	0	4	7	10	0	0	0	0	0	0	0	0	1	0	0	0	0	0	0	0	0	0	0
Otu01791	22	Bacteria(100);Firmicutes(100);Bacilli(100);Bacillales(100);Paenibacillaceae(100);Paenibacillus(96);	Otu01791	2	0	0	0	0	0	2	0	0	0	17	0	0	0	0	0	0	0	0	0	0	0	0	0	0	1	0	0	0
Otu01792	22	Bacteria(100);Lentisphaerae(100);unclassified(100);unclassified(100);unclassified(100);unclassified(100);	Otu01792	0	0	0	17	0	0	0	2	0	0	0	0	0	0	0	0	0	0	0	0	0	0	0	0	2	0	0	1	0
Otu01793	22	Bacteria(100);Bacteroidetes(100);Sphingobacteriia(100);Sphingobacteriales(100);Sphingobacteriaceae(100);Sphingobacterium(100);	Otu01793	3	0	0	0	5	0	0	0	0	0	0	0	0	0	0	0	0	0	0	0	0	0	0	11	0	3	0	0	0
Otu01794	22	Bacteria(100);Firmicutes(100);Clostridia(100);Clostridiales(100);Lachnospiraceae(100);Fusicatenibacter(100);	Otu01794	0	0	0	0	0	0	0	0	0	0	0	0	0	11	1	0	0	0	0	0	0	9	1	0	0	0	0	0	0
Otu01795	22	Bacteria(100);Actinobacteria(100);Actinobacteria(100);Micromonosporales(100);Micromonosporaceae(100);unclassified(100);	Otu01795	0	0	0	0	0	0	7	0	0	0	11	0	0	0	0	0	0	0	0	0	0	0	0	0	1	0	0	3	0
Otu01796	22	Bacteria(100);Tenericutes(100);Mollicutes(100);Acholeplasmatales(100);Acholeplasmataceae(100);Acholeplasma(100);	Otu01796	3	0	0	0	0	0	0	0	0	0	0	0	0	0	0	0	0	0	0	0	0	0	0	0	0	18	0	0	1
Otu01797	22	Bacteria(100);Firmicutes(100);Bacilli(100);Bacillales(100);unclassified(100);unclassified(100);	Otu01797	0	0	0	0	3	0	0	0	0	0	11	0	0	0	0	0	0	0	0	8	0	0	0	0	0	0	0	0	0
Otu01798	22	Bacteria(100);Proteobacteria(100);Betaproteobacteria(100);Burkholderiales(100);Oxalobacteraceae(100);unclassified(100);	Otu01798	0	0	0	0	1	15	0	0	0	0	0	0	0	0	0	0	0	0	0	0	0	6	0	0	0	0	0	0	0
Otu01799	22	Bacteria(100);Chloroflexi(100);SHA-26(97);unclassified(97);unclassified(97);unclassified(97);	Otu01799	0	0	0	0	0	0	0	0	0	0	0	0	0	0	0	0	0	0	0	0	17	0	5	0	0	0	0	0	0
Otu01800	22	Bacteria(100);Spirochaetae(100);Spirochaetes(100);Spirochaetales(100);Spirochaetaceae(100);Spirochaeta_2(100);	Otu01800	0	0	0	0	0	0	0	0	0	0	0	0	0	0	0	0	0	0	0	0	6	0	16	0	0	0	0	0	0
Otu01801	22	Bacteria(100);Tenericutes(100);Mollicutes(100);Acholeplasmatales(100);Acholeplasmataceae(100);Acholeplasma(100);	Otu01801	14	0	0	0	0	0	0	0	0	0	0	0	0	0	0	0	0	0	0	0	0	0	0	0	0	8	0	0	0
Otu01802	22	Bacteria(100);Firmicutes(100);Bacilli(100);Lactobacillales(100);unclassified(100);unclassified(100);	Otu01802	0	0	0	0	0	0	0	0	0	0	0	0	0	0	0	0	6	0	0	0	0	0	0	0	0	0	16	0	0
Otu01803	22	Bacteria(100);Firmicutes(100);Clostridia(100);Clostridiales(100);Family_XI(100);Keratinibaculum(100);	Otu01803	0	17	0	0	5	0	0	0	0	0	0	0	0	0	0	0	0	0	0	0	0	0	0	0	0	0	0	0	0
Otu01804	22	Bacteria(100);Proteobacteria(100);Deltaproteobacteria(100);Myxococcales(100);P3OB-42(100);unclassified(100);	Otu01804	0	0	0	21	0	0	0	1	0	0	0	0	0	0	0	0	0	0	0	0	0	0	0	0	0	0	0	0	0
Otu01805	22	Bacteria(100);Firmicutes(60);unclassified(60);unclassified(60);unclassified(60);unclassified(60);	Otu01805	0	0	0	0	0	0	0	0	0	0	0	0	0	0	0	0	0	0	0	0	0	0	0	3	0	19	0	0	0
Otu01806	22	Bacteria(100);Proteobacteria(100);Alphaproteobacteria(100);Rhizobiales(100);Hyphomicrobiaceae(100);Devosia(100);	Otu01806	0	0	0	0	1	0	21	0	0	0	0	0	0	0	0	0	0	0	0	0	0	0	0	0	0	0	0	0	0
Otu01807	22	Bacteria(100);Bacteroidetes(100);Flavobacteriia(100);Flavobacteriales(100);Flavobacteriaceae(100);Imtechella(100);	Otu01807	0	0	0	0	0	0	0	0	0	0	0	0	0	0	0	0	0	0	0	0	0	0	0	22	0	0	0	0	0
Otu01808	22	Bacteria(100);Firmicutes(100);Clostridia(100);Clostridiales(100);Lachnospiraceae(100);unclassified(100);	Otu01808	0	0	0	0	0	0	0	0	22	0	0	0	0	0	0	0	0	0	0	0	0	0	0	0	0	0	0	0	0
Otu01809	22	Bacteria(100);Firmicutes(100);Clostridia(100);Clostridiales(100);Ruminococcaceae(100);Ruminococcaceae_UCG-008(100);	Otu01809	0	0	0	0	0	0	0	0	22	0	0	0	0	0	0	0	0	0	0	0	0	0	0	0	0	0	0	0	0
Otu01810	22	Bacteria(100);Proteobacteria(100);Gammaproteobacteria(100);Oceanospirillales(100);Oceanospirillaceae(100);Pseudospirillum(100);	Otu01810	22	0	0	0	0	0	0	0	0	0	0	0	0	0	0	0	0	0	0	0	0	0	0	0	0	0	0	0	0
Otu01811	22	Bacteria(100);Firmicutes(100);Clostridia(100);Clostridiales(100);Clostridiaceae_1(100);Fonticella(100);	Otu01811	0	0	0	0	0	0	0	0	0	0	0	0	0	0	0	0	0	0	0	0	0	22	0	0	0	0	0	0	0
Otu01812	21	Bacteria(100);Bacteroidetes(100);Bacteroidia(100);Bacteroidales(100);Rikenellaceae(100);vadinBC27_wastewater-sludge_group(100);	Otu01812	0	1	0	0	0	0	0	2	7	4	0	0	0	0	0	2	0	1	0	0	0	0	0	0	1	0	2	0	1
Otu01813	21	Bacteria(100);Firmicutes(100);Clostridia(100);Clostridiales(100);Ruminococcaceae(100);Ruminococcaceae_NK4A214_group(58);	Otu01813	0	1	1	1	0	0	0	2	0	3	0	0	0	0	0	0	0	0	0	0	0	0	0	0	5	0	0	7	1
Otu01814	21	Bacteria(100);Proteobacteria(100);Alphaproteobacteria(100);Rhizobiales(100);Xanthobacteraceae(52);unclassified(100);	Otu01814	0	0	0	0	0	0	0	0	0	0	0	0	7	1	4	0	0	0	0	0	2	4	2	0	0	0	0	1	0
Otu01815	21	Bacteria(100);Firmicutes(100);Clostridia(100);Clostridiales(100);Ruminococcaceae(100);unclassified(100);	Otu01815	0	0	0	0	0	0	0	6	1	8	0	0	0	0	0	1	0	3	0	0	0	0	0	0	0	0	1	1	0
Otu01816	21	Bacteria(100);Bacteroidetes(100);unclassified(100);unclassified(100);unclassified(100);unclassified(100);	Otu01816	0	1	2	12	0	0	0	2	0	0	0	0	0	0	0	1	0	2	0	0	0	0	0	0	0	0	0	1	0
Otu01817	21	Bacteria(100);Firmicutes(100);Clostridia(100);Clostridiales(100);Clostridiaceae_2(100);Alkaliphilus(100);	Otu01817	0	2	0	0	2	0	0	0	0	0	0	0	0	0	0	0	0	0	0	1	0	0	0	0	0	13	1	2	0
Otu01818	21	Bacteria(100);Firmicutes(100);Clostridia(100);Clostridiales(100);Family_XI(100);Tissierella(100);	Otu01818	0	2	2	0	0	0	0	0	0	0	0	0	0	0	14	0	0	1	1	0	0	0	0	0	0	0	0	0	1
Otu01819	21	Bacteria(100);Actinobacteria(100);Actinobacteria(100);Micrococcales(100);Micrococcaceae(100);Kocuria(100);	Otu01819	0	0	0	0	0	0	13	0	0	0	0	0	1	1	0	0	0	0	0	0	0	0	0	0	1	0	3	2	0
Otu01820	21	Bacteria(100);unclassified(100);unclassified(100);unclassified(100);unclassified(100);unclassified(100);	Otu01820	0	7	2	4	0	0	0	0	0	0	0	0	0	0	0	3	0	2	0	0	0	0	0	0	0	3	0	0	0
Otu01821	21	Bacteria(100);Bacteroidetes(100);Flavobacteriia(100);Flavobacteriales(100);Flavobacteriaceae(100);Flavobacterium(100);	Otu01821	2	0	0	0	6	0	0	0	1	0	1	0	0	0	0	0	0	0	0	0	0	0	0	6	0	5	0	0	0
Otu01822	21	Bacteria(100);Actinobacteria(100);Actinobacteria(100);Propionibacteriales(100);Propionibacteriaceae(100);Propioniciclava(100);	Otu01822	0	0	0	0	0	1	0	0	0	0	0	0	7	0	1	0	0	0	0	0	1	0	0	0	0	0	0	3	8
Otu01823	21	Bacteria(100);Proteobacteria(100);Deltaproteobacteria(100);Bdellovibrionales(100);Bacteriovoracaceae(100);Peredibacter(100);	Otu01823	1	0	0	0	1	0	0	0	0	0	0	0	0	0	0	0	0	0	0	1	0	0	0	2	0	16	0	0	0
Otu01824	21	Bacteria(100);Bacteroidetes(100);Bacteroidia(100);Bacteroidales(100);Prevotellaceae(100);Prevotella_9(100);	Otu01824	0	0	0	0	0	4	0	0	1	0	0	0	0	12	0	0	1	0	0	0	0	3	0	0	0	0	0	0	0
Otu01825	21	Bacteria(100);Actinobacteria(100);Actinobacteria(100);Streptomycetales(100);Streptomycetaceae(100);Streptomyces(100);	Otu01825	0	0	0	0	10	0	0	0	0	0	0	0	0	0	0	0	0	0	0	0	0	0	0	0	4	0	2	3	2
Otu01826	21	Bacteria(100);Firmicutes(100);Clostridia(100);Clostridiales(100);Caldicoprobacteraceae(100);Caldicoprobacter(100);	Otu01826	0	5	0	0	0	0	0	0	0	0	0	0	0	0	0	0	0	0	0	3	0	0	0	0	4	0	0	6	3
Otu01827	21	Bacteria(100);Firmicutes(100);Clostridia(100);Clostridiales(100);Syntrophomonadaceae(100);Syntrophomonas(100);	Otu01827	0	0	0	0	0	0	0	0	11	2	0	0	0	0	0	0	0	0	0	0	0	0	0	0	2	0	4	0	2
Otu01828	21	Bacteria(100);Firmicutes(100);OPB54(91);unclassified(91);unclassified(91);unclassified(91);	Otu01828	0	0	0	0	0	0	0	0	0	0	1	0	0	0	0	8	0	7	1	0	0	0	0	0	0	4	0	0	0
Otu01829	21	Bacteria(100);unclassified(100);unclassified(100);unclassified(100);unclassified(100);unclassified(100);	Otu01829	0	7	0	2	0	0	0	0	0	0	0	0	0	0	0	6	0	5	1	0	0	0	0	0	0	0	0	0	0
Otu01830	21	Bacteria(100);Firmicutes(100);Clostridia(100);Clostridiales(100);Clostridiaceae_1(100);Proteiniclasticum(100);	Otu01830	0	0	0	0	0	0	0	0	0	1	0	0	0	0	0	0	0	0	0	0	13	6	0	0	0	0	1	0	0
Otu01831	21	Bacteria(100);Firmicutes(100);Clostridia(100);Clostridiales(100);Ruminococcaceae(100);unclassified(100);	Otu01831	0	0	0	0	0	0	0	3	15	1	0	0	0	0	0	0	0	0	0	0	0	0	0	0	0	0	2	0	0
Otu01832	21	Bacteria(100);Proteobacteria(100);Deltaproteobacteria(100);Syntrophobacterales(100);Syntrophobacteraceae(100);Syntrophobacter(100);	Otu01832	0	0	0	0	0	0	0	0	0	0	0	0	5	0	5	0	0	0	0	0	2	0	9	0	0	0	0	0	0
Otu01833	21	Bacteria(100);Bacteroidetes(100);Bacteroidia(100);Bacteroidales(100);Porphyromonadaceae(100);Paludibacter(78);	Otu01833	0	0	0	0	0	12	0	0	0	0	0	0	0	2	0	0	0	0	0	0	0	6	1	0	0	0	0	0	0
Otu01834	21	Bacteria(100);Proteobacteria(100);Deltaproteobacteria(100);Sva0485(82);unclassified(82);unclassified(82);	Otu01834	0	0	0	0	0	0	0	0	0	0	0	0	5	2	11	0	0	0	0	0	3	0	0	0	0	0	0	0	0
Otu01835	21	Bacteria(100);Proteobacteria(100);Alphaproteobacteria(100);Rhizobiales(100);Rhizobiales_Incertae_Sedis(100);Nordella(100);	Otu01835	0	0	0	0	0	0	0	0	0	0	0	0	5	3	9	0	0	0	0	0	0	0	4	0	0	0	0	0	0
Otu01836	21	Bacteria(100);Proteobacteria(100);Deltaproteobacteria(100);Myxococcales(100);Polyangiaceae(100);Sorangium(100);	Otu01836	0	0	0	0	0	9	0	0	0	0	0	0	0	0	0	0	0	0	0	0	0	8	4	0	0	0	0	0	0
Otu01837	21	Bacteria(100);Proteobacteria(100);Deltaproteobacteria(100);Bdellovibrionales(100);Bacteriovoracaceae(100);Peredibacter(100);	Otu01837	0	0	0	0	0	0	0	0	0	0	0	0	2	14	5	0	0	0	0	0	0	0	0	0	0	0	0	0	0
Otu01838	21	Bacteria(100);Proteobacteria(100);Deltaproteobacteria(100);Myxococcales(100);mle1-27(100);unclassified(100);	Otu01838	0	0	0	0	0	4	0	0	0	0	0	0	0	0	0	0	0	0	0	0	0	13	4	0	0	0	0	0	0
Otu01839	21	Bacteria(100);Firmicutes(100);Clostridia(100);Clostridiales(100);Family_XIII(100);unclassified(100);	Otu01839	0	0	0	0	0	0	0	0	0	0	0	0	0	0	0	0	0	0	0	0	17	0	4	0	0	0	0	0	0
Otu01840	21	Bacteria(100);Bacteroidetes(100);Flavobacteriia(100);Flavobacteriales(100);Flavobacteriaceae(100);Myroides(100);	Otu01840	0	0	0	0	20	0	0	0	1	0	0	0	0	0	0	0	0	0	0	0	0	0	0	0	0	0	0	0	0
Otu01841	21	Bacteria(100);Bacteroidetes(100);Bacteroidia(100);Bacteroidales(100);Porphyromonadaceae(100);Paludibacter(100);	Otu01841	20	0	0	0	1	0	0	0	0	0	0	0	0	0	0	0	0	0	0	0	0	0	0	0	0	0	0	0	0
Otu01842	21	Bacteria(100);Bacteroidetes(100);Flavobacteriia(100);Flavobacteriales(100);Flavobacteriaceae(100);Flavobacterium(100);	Otu01842	0	0	0	0	0	19	0	0	0	0	0	0	0	0	0	0	0	0	0	0	0	2	0	0	0	0	0	0	0
Otu01843	21	Bacteria(100);Planctomycetes(100);Phycisphaerae(100);KCLunmb-38-53(100);unclassified(100);unclassified(100);	Otu01843	0	0	0	0	0	0	0	0	0	0	0	0	9	0	12	0	0	0	0	0	0	0	0	0	0	0	0	0	0
Otu01844	21	Bacteria(100);Proteobacteria(100);Gammaproteobacteria(100);unclassified(100);unclassified(100);unclassified(100);	Otu01844	0	0	0	0	0	0	0	0	0	0	0	0	0	21	0	0	0	0	0	0	0	0	0	0	0	0	0	0	0
Otu01845	21	Bacteria(100);Bacteroidetes(100);Sphingobacteriia(100);Sphingobacteriales(100);Sphingobacteriaceae(100);Olivibacter(100);	Otu01845	0	0	0	0	0	0	0	0	0	0	0	0	0	0	0	0	0	0	0	0	0	0	0	21	0	0	0	0	0
Otu01846	20	Bacteria(100);Proteobacteria(100);Alphaproteobacteria(100);Rhizobiales(100);Phyllobacteriaceae(82);unclassified(69);	Otu01846	2	0	0	0	0	0	0	1	0	0	0	0	1	0	0	0	2	0	1	1	4	4	3	0	0	0	0	1	0
Otu01847	20	Bacteria(100);Firmicutes(100);Bacilli(100);Lactobacillales(100);Streptococcaceae(100);Lactococcus(100);	Otu01847	0	0	1	0	0	2	0	0	3	1	0	0	0	0	0	0	0	0	0	0	0	0	0	0	0	1	11	1	0
Otu01848	20	Bacteria(100);Firmicutes(100);Bacilli(100);unclassified(100);unclassified(100);unclassified(100);	Otu01848	0	4	0	0	1	0	0	0	0	0	6	0	0	0	0	0	2	0	0	0	0	0	0	0	4	0	2	0	1
Otu01849	20	Bacteria(100);Actinobacteria(100);Acidimicrobiia(100);Acidimicrobiales(100);OM1_clade(100);unclassified(100);	Otu01849	1	0	0	0	0	0	0	3	0	0	3	0	0	0	0	0	0	0	0	2	0	0	0	0	3	0	1	0	7
Otu01850	20	Bacteria(100);Firmicutes(100);Clostridia(100);Clostridiales(100);Family_XII(100);Guggenheimella(100);	Otu01850	0	0	0	0	0	0	0	6	8	2	1	0	0	0	0	0	0	0	1	0	0	0	0	0	1	0	0	0	1
Otu01851	20	Bacteria(100);Bacteroidetes(100);Bacteroidia(100);Bacteroidales(100);Porphyromonadaceae(100);Microbacter(100);	Otu01851	0	0	0	0	0	0	0	0	1	3	0	0	0	0	4	0	0	0	0	1	0	0	1	0	0	0	10	0	0
Otu01852	20	Bacteria(100);Actinobacteria(100);Acidimicrobiia(100);Acidimicrobiales(100);unclassified(100);unclassified(100);	Otu01852	0	0	0	0	0	1	0	0	0	0	0	0	2	9	3	0	0	0	0	0	0	4	1	0	0	0	0	0	0
Otu01853	20	Bacteria(100);Firmicutes(100);Clostridia(100);Clostridiales(100);Syntrophomonadaceae(100);Dethiobacter(100);	Otu01853	0	0	0	1	0	0	0	7	0	1	0	0	0	0	0	0	0	0	0	0	0	0	0	0	1	0	0	4	6
Otu01854	20	Bacteria(100);Firmicutes(100);Clostridia(100);Clostridiales(100);Ruminococcaceae(100);unclassified(100);	Otu01854	0	0	0	0	0	0	0	4	0	3	0	0	0	0	0	0	0	0	0	0	5	0	7	0	0	0	0	1	0
Otu01855	20	Bacteria(100);Firmicutes(100);Clostridia(100);Clostridiales(100);Family_XI(100);Gottschalkia(100);	Otu01855	0	0	0	0	0	0	0	0	0	0	0	0	0	0	1	0	0	0	1	0	17	0	0	0	0	0	0	1	0
Otu01856	20	Bacteria(100);Lentisphaerae(100);Lentisphaerae_RFP12_gut_group(100);unclassified(100);unclassified(100);unclassified(100);	Otu01856	0	0	0	0	0	0	0	2	0	0	0	0	0	0	0	1	0	0	0	0	15	0	2	0	0	0	0	0	0
Otu01857	20	Archaea(100);Euryarchaeota(100);Methanobacteria(100);Methanobacteriales(100);Methanobacteriaceae(100);Methanosphaera(100);	Otu01857	17	0	0	0	0	0	0	0	0	0	1	0	0	0	0	0	0	1	1	0	0	0	0	0	0	0	0	0	0
Otu01858	20	Bacteria(100);Bacteroidetes(100);Bacteroidia(100);Bacteroidales(100);Porphyromonadaceae(100);unclassified(100);	Otu01858	0	0	0	7	0	0	0	0	0	0	0	0	0	0	0	6	0	3	4	0	0	0	0	0	0	0	0	0	0
Otu01859	20	Bacteria(100);Bacteroidetes(100);Bacteroidia(100);Bacteroidales(100);Rikenellaceae(100);vadinBC27_wastewater-sludge_group(100);	Otu01859	0	0	0	0	0	0	0	0	0	0	0	0	16	2	1	0	0	0	0	0	0	0	0	0	0	0	1	0	0
Otu01860	20	Bacteria(100);Firmicutes(100);Clostridia(100);Clostridiales(100);Family_XI(100);Sedimentibacter(100);	Otu01860	0	0	0	0	0	0	0	4	0	3	0	0	0	0	0	0	0	0	0	0	0	0	0	0	2	0	0	0	11
Otu01861	20	Bacteria(100);Firmicutes(100);Clostridia(100);D8A-2(100);unclassified(100);unclassified(100);	Otu01861	0	0	0	0	0	0	0	0	0	0	0	0	0	0	1	0	0	0	0	0	13	0	6	0	0	0	0	0	0
Otu01862	20	Bacteria(100);Firmicutes(100);Clostridia(100);Clostridiales(100);Ruminococcaceae(100);Intestinimonas(58);	Otu01862	0	0	0	0	0	0	0	0	10	0	0	0	0	6	0	0	0	0	0	0	0	0	0	0	0	0	4	0	0
Otu01863	20	Bacteria(100);Bacteroidetes(100);Bacteroidia(100);Bacteroidales(100);Marinilabiaceae(100);unclassified(100);	Otu01863	0	0	0	0	0	0	0	0	0	0	0	0	0	0	0	6	0	9	5	0	0	0	0	0	0	0	0	0	0
Otu01864	20	Bacteria(100);Bacteroidetes(100);Bacteroidia(100);Bacteroidales(100);unclassified(100);unclassified(100);	Otu01864	0	0	0	0	0	0	0	0	0	0	0	0	0	3	0	0	14	0	0	0	0	0	0	0	0	0	3	0	0
Otu01865	20	Bacteria(100);Firmicutes(100);Clostridia(100);Clostridiales(100);Family_XI(100);Keratinibaculum(100);	Otu01865	0	17	0	0	1	0	0	0	0	0	0	0	0	0	0	0	0	0	0	2	0	0	0	0	0	0	0	0	0
Otu01866	20	Bacteria(100);TA06(100);unclassified(100);unclassified(100);unclassified(100);unclassified(100);	Otu01866	0	0	0	0	0	0	0	0	0	0	0	0	3	7	10	0	0	0	0	0	0	0	0	0	0	0	0	0	0
Otu01867	20	Bacteria(100);Firmicutes(100);Clostridia(100);Clostridiales(100);Caldicoprobacteraceae(100);Caldicoprobacter(100);	Otu01867	0	18	0	0	1	0	0	0	0	0	0	0	0	0	0	0	0	0	0	1	0	0	0	0	0	0	0	0	0
Otu01868	20	Bacteria(100);Planctomycetes(100);unclassified(100);unclassified(100);unclassified(100);unclassified(100);	Otu01868	0	0	0	0	0	0	0	0	0	0	0	0	0	0	0	0	0	0	0	0	16	0	4	0	0	0	0	0	0
Otu01869	20	Bacteria(100);Bacteroidetes(100);Bacteroidia(92);unclassified(80);unclassified(80);unclassified(80);	Otu01869	0	0	0	0	0	0	0	0	0	0	0	18	0	2	0	0	0	0	0	0	0	0	0	0	0	0	0	0	0
Otu01870	20	Bacteria(100);unclassified(100);unclassified(100);unclassified(100);unclassified(100);unclassified(100);	Otu01870	0	0	10	10	0	0	0	0	0	0	0	0	0	0	0	0	0	0	0	0	0	0	0	0	0	0	0	0	0
Otu01871	20	Bacteria(100);Proteobacteria(85);unclassified(85);unclassified(85);unclassified(85);unclassified(85);	Otu01871	0	0	0	0	0	18	0	0	0	0	0	0	0	0	0	0	0	0	0	0	0	2	0	0	0	0	0	0	0
Otu01872	20	Bacteria(100);Gemmatimonadetes(100);Gemmatimonadetes(100);AT425-EubC11_terrestrial_group(100);unclassified(100);unclassified(100);	Otu01872	16	0	0	0	0	0	0	4	0	0	0	0	0	0	0	0	0	0	0	0	0	0	0	0	0	0	0	0	0
Otu01873	20	Bacteria(100);Firmicutes(100);Clostridia(100);Clostridiales(100);unclassified(100);unclassified(100);	Otu01873	0	0	0	0	0	0	0	0	0	0	2	0	0	0	0	0	0	0	18	0	0	0	0	0	0	0	0	0	0
Otu01874	20	Bacteria(100);Firmicutes(100);Clostridia(100);Clostridiales(100);unclassified(100);unclassified(100);	Otu01874	0	0	0	0	0	0	0	0	0	0	0	0	0	0	0	0	0	0	0	0	1	0	19	0	0	0	0	0	0
Otu01875	20	Bacteria(100);Proteobacteria(100);Gammaproteobacteria(100);NKB5(100);unclassified(100);unclassified(100);	Otu01875	0	0	0	0	0	19	0	0	0	0	0	0	0	0	0	0	0	0	0	0	1	0	0	0	0	0	0	0	0
Otu01876	20	Bacteria(100);Gemmatimonadetes(100);Gemmatimonadetes(100);AT425-EubC11_terrestrial_group(100);unclassified(100);unclassified(100);	Otu01876	18	0	0	0	0	0	0	2	0	0	0	0	0	0	0	0	0	0	0	0	0	0	0	0	0	0	0	0	0
Otu01877	20	Bacteria(100);Proteobacteria(100);Deltaproteobacteria(100);Bdellovibrionales(100);Bacteriovoracaceae(100);Peredibacter(100);	Otu01877	19	0	0	0	0	0	0	0	0	0	0	0	0	0	0	0	0	0	0	1	0	0	0	0	0	0	0	0	0
Otu01878	20	Bacteria(100);Firmicutes(100);Bacilli(100);Bacillales(100);unclassified(90);unclassified(90);	Otu01878	0	0	0	0	0	0	0	0	0	0	0	0	0	0	0	0	0	0	0	0	0	0	0	20	0	0	0	0	0
Otu01879	20	Bacteria(100);Firmicutes(100);Clostridia(100);Clostridiales(100);Ruminococcaceae(100);Saccharofermentans(100);	Otu01879	0	0	0	0	0	0	0	0	0	0	0	0	0	20	0	0	0	0	0	0	0	0	0	0	0	0	0	0	0
Otu01880	20	Bacteria(100);Bacteroidetes(100);Sphingobacteriia(100);Sphingobacteriales(100);NS11-12_marine_group(100);unclassified(100);	Otu01880	20	0	0	0	0	0	0	0	0	0	0	0	0	0	0	0	0	0	0	0	0	0	0	0	0	0	0	0	0
Otu01881	20	Bacteria(100);Bacteroidetes(100);Bacteroidia(100);Bacteroidales(100);Rikenellaceae(100);vadinBC27_wastewater-sludge_group(100);	Otu01881	0	0	0	0	0	0	0	0	0	0	0	0	0	0	0	0	20	0	0	0	0	0	0	0	0	0	0	0	0
Otu01882	20	Bacteria(100);Proteobacteria(100);Deltaproteobacteria(100);Desulfuromonadales(100);GR-WP33-58(100);unclassified(100);	Otu01882	20	0	0	0	0	0	0	0	0	0	0	0	0	0	0	0	0	0	0	0	0	0	0	0	0	0	0	0	0
Otu01883	19	Bacteria(100);Firmicutes(100);Clostridia(100);Clostridiales(100);Caldicoprobacteraceae(100);Caldicoprobacter(100);	Otu01883	0	3	1	0	1	0	0	1	1	0	0	0	0	0	0	0	0	0	2	0	0	0	0	0	2	4	1	1	2
Otu01884	19	Bacteria(100);Proteobacteria(100);Alphaproteobacteria(100);Rhizobiales(100);Brucellaceae(72);unclassified(72);	Otu01884	0	0	0	0	1	0	2	0	2	0	0	0	0	1	1	0	1	0	1	8	0	0	0	0	0	1	1	0	0
Otu01885	19	Bacteria(100);Actinobacteria(100);Actinobacteria(100);Actinomycetales(100);Actinomycetaceae(100);unclassified(100);	Otu01885	0	0	0	0	0	3	0	0	0	0	0	0	1	4	0	0	0	0	0	0	0	3	0	0	1	0	4	0	3
Otu01886	19	Bacteria(100);Firmicutes(100);Clostridia(100);Clostridiales(100);Eubacteriaceae(100);Acetobacterium(100);	Otu01886	0	0	0	0	0	0	0	1	4	0	1	0	2	8	0	0	1	0	0	0	0	0	0	0	2	0	0	0	0
Otu01887	19	Bacteria(100);Firmicutes(100);Clostridia(100);Clostridiales(100);Ruminococcaceae(100);Fastidiosipila(100);	Otu01887	0	0	0	0	0	0	0	3	0	0	0	0	2	0	1	0	0	1	0	0	3	0	9	0	0	0	0	0	0
Otu01888	19	Bacteria(100);Proteobacteria(100);Betaproteobacteria(100);Burkholderiales(100);Comamonadaceae(100);Delftia(96);	Otu01888	0	0	0	2	0	0	0	0	0	0	0	6	0	2	0	0	0	0	0	0	6	1	0	0	0	0	0	0	2
Otu01889	19	Bacteria(100);Firmicutes(100);Clostridia(100);Clostridiales(100);Family_XI(100);unclassified(100);	Otu01889	0	0	0	0	0	0	0	0	0	0	0	0	5	3	6	0	0	0	0	0	0	3	1	0	1	0	0	0	0
Otu01890	19	Bacteria(100);Firmicutes(100);Clostridia(100);D8A-2(100);unclassified(100);unclassified(100);	Otu01890	0	0	0	0	0	0	0	0	0	0	0	0	0	0	1	3	0	7	5	0	1	0	0	0	2	0	0	0	0
Otu01891	19	Bacteria(100);Firmicutes(100);Clostridia(100);Thermoanaerobacterales(100);Thermoanaerobacteraceae(100);Gelria(100);	Otu01891	0	0	0	0	0	0	0	0	0	0	0	0	4	0	1	0	0	0	0	0	0	0	0	0	6	0	0	6	2
Otu01892	19	Bacteria(100);Firmicutes(100);Clostridia(100);Clostridiales(100);Family_XIV(100);unclassified(100);	Otu01892	0	1	0	0	0	0	10	0	0	0	0	0	0	0	0	0	0	0	0	5	0	0	0	2	1	0	0	0	0
Otu01893	19	Bacteria(100);Proteobacteria(100);Deltaproteobacteria(100);Bdellovibrionales(100);Bdellovibrionaceae(100);Bdellovibrio(100);	Otu01893	0	0	0	0	0	3	0	0	0	0	0	0	0	0	0	0	0	0	0	0	7	7	2	0	0	0	0	0	0
Otu01894	19	Bacteria(100);Actinobacteria(100);Nitriliruptoria(100);Euzebyales(100);Euzebyaceae(100);Euzebya(100);	Otu01894	0	0	0	0	1	0	0	0	0	0	0	0	0	0	0	0	0	0	0	15	0	0	0	2	1	0	0	0	0
Otu01895	19	Bacteria(100);Firmicutes(100);Bacilli(100);Bacillales(100);Paenibacillaceae(100);Paenibacillus(58);	Otu01895	5	0	0	0	0	0	12	0	0	0	1	0	0	0	0	0	0	0	0	1	0	0	0	0	0	0	0	0	0
Otu01896	19	Bacteria(100);TM6(100);unclassified(100);unclassified(100);unclassified(100);unclassified(100);	Otu01896	0	0	0	0	0	0	0	0	0	0	0	0	0	0	0	0	0	0	0	0	8	2	9	0	0	0	0	0	0
Otu01897	19	Bacteria(100);Actinobacteria(100);Actinobacteria(100);Micrococcales(100);Microbacteriaceae(100);Pseudoclavibacter(100);	Otu01897	6	0	0	0	0	0	0	0	0	0	0	0	0	0	0	0	0	0	0	0	0	0	0	0	0	10	3	0	0
Otu01898	19	Bacteria(100);Proteobacteria(100);Betaproteobacteria(100);Neisseriales(100);Neisseriaceae(100);Leeia(100);	Otu01898	0	0	0	0	0	3	0	0	0	0	0	0	0	0	0	0	11	0	0	0	0	5	0	0	0	0	0	0	0
Otu01899	19	Bacteria(100);Firmicutes(100);Clostridia(100);Clostridiales(100);Syntrophomonadaceae(100);Dethiobacter(100);	Otu01899	0	0	0	0	0	0	14	0	0	0	4	0	0	0	0	0	0	0	0	0	0	0	0	0	0	0	1	0	0
Otu01900	19	Bacteria(100);Actinobacteria(100);Actinobacteria(100);Propionibacteriales(100);Nocardioidaceae(100);unclassified(100);	Otu01900	0	0	0	0	0	0	0	0	0	0	0	0	0	0	0	0	1	7	11	0	0	0	0	0	0	0	0	0	0
Otu01901	19	Bacteria(100);Proteobacteria(100);Alphaproteobacteria(100);Rhizobiales(100);unclassified(100);unclassified(100);	Otu01901	1	0	0	0	0	0	0	0	0	0	0	0	0	0	0	0	0	0	0	0	0	0	0	14	0	4	0	0	0
Otu01902	19	Bacteria(100);Firmicutes(100);Clostridia(100);Clostridiales(100);Ruminococcaceae(100);Anaerofilum(100);	Otu01902	0	0	0	0	0	0	0	0	1	0	0	0	0	17	0	0	0	0	0	0	0	1	0	0	0	0	0	0	0
Otu01903	19	Bacteria(100);Firmicutes(100);Bacilli(100);Bacillales(100);Bacillaceae(100);Paucisalibacillus(74);	Otu01903	0	4	0	0	0	0	0	0	0	0	13	0	0	0	0	0	0	0	0	2	0	0	0	0	0	0	0	0	0
Otu01904	19	Bacteria(100);Firmicutes(100);Clostridia(100);Clostridiales(100);Family_XI(100);Tissierella(100);	Otu01904	0	0	0	0	0	0	0	0	0	0	0	0	0	0	0	2	0	7	10	0	0	0	0	0	0	0	0	0	0
Otu01905	19	Bacteria(100);Bacteroidetes(100);Sphingobacteriia(100);Sphingobacteriales(100);Saprospiraceae(100);unclassified(100);	Otu01905	0	0	0	0	0	0	0	0	0	0	0	15	0	3	1	0	0	0	0	0	0	0	0	0	0	0	0	0	0
Otu01906	19	Bacteria(100);Firmicutes(100);Clostridia(100);Clostridiales(100);Clostridiaceae_2(100);unclassified(100);	Otu01906	0	0	0	0	0	0	0	0	0	0	0	0	0	0	0	0	0	0	0	0	0	0	0	0	0	1	0	1	17
Otu01907	19	Bacteria(100);Lentisphaerae(100);unclassified(100);unclassified(100);unclassified(100);unclassified(100);	Otu01907	0	0	0	0	0	0	0	0	0	0	0	0	0	0	0	0	0	0	0	0	10	0	9	0	0	0	0	0	0
Otu01908	19	Bacteria(100);Firmicutes(100);Clostridia(100);Clostridiales(100);Lachnospiraceae(100);unclassified(100);	Otu01908	0	0	0	0	0	0	0	0	16	0	0	0	0	0	0	0	0	0	0	0	0	0	0	0	0	0	3	0	0
Otu01909	19	Bacteria(100);unclassified(100);unclassified(100);unclassified(100);unclassified(100);unclassified(100);	Otu01909	0	0	0	0	0	0	0	0	0	0	0	0	0	0	0	0	0	0	0	0	6	0	13	0	0	0	0	0	0
Otu01910	19	Bacteria(100);Proteobacteria(100);Deltaproteobacteria(100);Desulfuromonadales(100);GR-WP33-58(100);unclassified(100);	Otu01910	0	0	0	0	0	2	0	0	0	0	0	0	0	0	0	0	0	0	0	0	0	17	0	0	0	0	0	0	0
Otu01911	19	Bacteria(100);Proteobacteria(69);unclassified(69);unclassified(69);unclassified(69);unclassified(69);	Otu01911	4	0	0	0	0	0	0	0	0	0	0	0	0	0	0	0	0	0	0	0	0	0	0	0	0	15	0	0	0
Otu01912	19	Bacteria(100);Firmicutes(100);unclassified(100);unclassified(100);unclassified(100);unclassified(100);	Otu01912	0	18	0	0	0	0	0	0	0	0	0	0	0	0	0	0	0	0	0	0	0	0	0	0	0	0	1	0	0
Otu01913	19	Bacteria(100);Firmicutes(100);Clostridia(100);Clostridiales(100);Caldicoprobacteraceae(100);Caldicoprobacter(100);	Otu01913	0	17	0	0	0	0	0	0	0	0	0	0	0	0	0	0	0	0	0	2	0	0	0	0	0	0	0	0	0
Otu01914	19	Bacteria(100);Proteobacteria(100);Gammaproteobacteria(100);Oceanospirillales(100);Oceanospirillaceae(100);Marinospirillum(95);	Otu01914	1	18	0	0	0	0	0	0	0	0	0	0	0	0	0	0	0	0	0	0	0	0	0	0	0	0	0	0	0
Otu01915	19	Bacteria(100);Proteobacteria(100);Alphaproteobacteria(100);Rhodobacterales(100);Rhodobacteraceae(100);Rubellimicrobium(100);	Otu01915	0	0	0	0	0	0	0	10	0	0	9	0	0	0	0	0	0	0	0	0	0	0	0	0	0	0	0	0	0
Otu01916	19	Bacteria(100);Spirochaetae(100);Spirochaetes(100);Spirochaetales(100);Spirochaetaceae(100);Treponema_2(100);	Otu01916	0	0	0	0	0	0	0	0	18	0	0	0	0	0	0	0	0	0	0	0	0	0	0	0	0	0	1	0	0
Otu01917	19	Bacteria(100);Bacteroidetes(100);Bacteroidia(100);Bacteroidales(100);Bacteroidaceae(100);Bacteroides(100);	Otu01917	0	0	0	0	0	0	0	0	0	0	0	0	0	0	0	0	0	0	0	0	0	0	0	0	0	0	19	0	0
Otu01918	19	Bacteria(100);Firmicutes(100);Clostridia(100);Clostridiales(100);Lachnospiraceae(100);unclassified(100);	Otu01918	0	0	0	0	0	0	0	0	0	0	0	0	0	0	0	0	0	0	0	0	0	0	0	0	0	0	19	0	0
Otu01919	19	Bacteria(100);Bacteroidetes(100);Sphingobacteriia(100);Sphingobacteriales(100);Sphingobacteriaceae(100);unclassified(90);	Otu01919	0	0	0	0	0	0	0	0	0	0	0	0	0	0	0	0	0	0	0	0	0	0	0	19	0	0	0	0	0
Otu01920	19	Bacteria(100);Firmicutes(100);Bacilli(100);Bacillales(100);Paenibacillaceae(100);Cohnella(100);	Otu01920	0	0	0	0	0	0	19	0	0	0	0	0	0	0	0	0	0	0	0	0	0	0	0	0	0	0	0	0	0
Otu01921	19	Bacteria(100);Bacteroidetes(100);Sphingobacteriia(100);Sphingobacteriales(100);Sphingobacteriaceae(100);Olivibacter(100);	Otu01921	0	0	0	0	0	0	0	0	0	0	0	0	0	0	0	0	0	0	0	0	0	0	0	19	0	0	0	0	0
Otu01922	19	Bacteria(100);Firmicutes(100);Clostridia(100);Clostridiales(100);Family_XIII(100);unclassified(100);	Otu01922	0	0	0	0	0	0	0	0	0	0	0	0	0	0	0	0	19	0	0	0	0	0	0	0	0	0	0	0	0
[truncated: 5,833 more rows]

## Sheet: Supplementary Table S6
Supplementary Table S6. Contingency table of the 16S rRNA gene OTUs clustered at genus level using phylotype command based on the non-subsampled reads and recovered for the raw and treated organic wastes investigated in this study (see Table 1 for samples codes).
[truncated: 1,303 more rows]

[truncated: 15 more sheets: Supplementary Table S7, Supplementary Table S8A Urban, Suppl. Table S8B Central-Agri, Supplementary Table S9 Phyla, Supplementary Table S9 Genera, Supplementary Table S10, Supplementary Table S11, Supplementary Table S12, Supplementary Table S13, Supplementary Table S14A, Supplementary Table S14B, Supplementary Table S14C, Supplementary Table S14D, Supplementary Table S14E, Supplementary Table S14F]
